# Supplementary material for: Comparative Genomic and Transcriptomic Characterization of the Toxigenic Marine Dinoflagellate Alexandrium ostenfeldii
Source: PLoS One. 2011 Dec 2;6(12):e28012. doi: 10.1371/journal.pone.0028012 (PMC3229502; doi:10.1371/journal.pone.0028012)
Supplement: File S1 — The complete SL-containing EST sets of A. ostenfeldii , A. minutum , A. catenella and A. tamarense . (FAS) [file pone.0028012.s001.fas]

>AmnE011001P0094C06.x_gb|GW803393
TCCGTAGCCATTTTGGCTCAAGGTGCTTCGCCTCAAGTCTTTCATTTGCTGATGTCGTCC
ACCTCCAGTTCCTCGTCTGATGATGGCACCTGTACGGAGGGCATCTTCGATGGCAATTGG
GGTGGACGTGCCATTAAAGGCGAGCGGCCGATATGGGGAGATGGATCAAAGTCGGTTTTG
AAGCACACAACCCCCACAGAGTGCAGCTTACTTCTTGGCGGACGCACGTATAAAGGCAAA
CTTGATGCAGATGGCAGCCTTCATTGGTGCTTCGGTGTCACTTGGGTCCGCAATGAGTCC
GAGGTGCCGAAAAGCAGGCAGCCTGACCATCTGAGACTTGAGTTATTAAGACTCGAGCGC
GAGGCAAAGGAGAGAGCGCTGGAGAAGGAGGGTTTCCTACAGTGCCAGTGCGGGGCTTGG
AACCCGCGAACGCTTGATGGCCGCTGCTTAAAATGCGGCAAGGACCAGAAGAGAGAAGAA
GATGCCTACGTTGGGAAGCCGCACCTTCCACCGAGCTGGGACGGTGGAGGTTGGGGTGGT
CCAAAGGAAGGCCATGATAAAGACGAGCGCTTCATGCTGAGAGGTGAGGCAAGGGAGCTT
CCTGATTATCTCTACCAGGACTGGCAAGTGAAGGGCAGATTCTTGAATGCCAC
>AmnE011001P0157C02.y_gb|GW810800
ACCGTAGCCATTTTGGCTCAAGGCCCAAGTCGATTAGGCTCAGGGGGTGGCTATCCACCC
TTCGCACGCCCCCTTGTCCCAGGCTCCGGCCAGCGCACAGAAGCTTGTGCTCCGCAGCCG
ATGGCGACCAGCAGCCTTCAAGAGACCGTGCCCTTTGAGAAGAGGTGTGCGGAGGCGAGG
CGCATCCTGGAGAAGTACCCCGATCGCATCCCGGTGATCTGCGAGAAGGCCCCGCGCTCC
GACCTCCCCGACATCGAAAAGAAGAAGTTCCTGGTGCCCGGCACCATGCTCGTTGGCGAG
TTCAAGTACATCATCCACAAGCACATCAACCAGACGGGTAACACGGCCATTGCCTCCGAC
CAGACCATTTACTTGTTCGTCAGCGGCACCTCGCCGAAGACCGGGACGATGCTCTGCGAG
GTCTACGAGCAGTACAAGGGAGATGACGGGTTCCTGTACGTCACGTACGGTGCCGAGAAC
ACGTTGGGGCAGAGGTAGTTACAGTAGGCGCTTGCGGACCAATCCTCAACTCTTGCACGG
AATAGGGCTTGCAGGCCT
>AmnE011001P0097E04.y_gb|GW803699
TCCGTAGCCATTTTGGCTCAAGCGCAAAAAAAACTCCTTGCGGCCCGAGCGGGAACAGAT
CCACGGCCCCCACCGCACGGGCTCCCCAAGAGCCGCCTTGCGCGCTTGTGTGAGCTCGAC
CTTGTTGCAAAGATGGTCGTCAAGGGCCTGAAGAAGAAGGTCGTCGCAAAGGGCAAGAAG
CAGATGCTGAAGTTCTCCATCGATTGCCAGCAGCCCGCGGACGACAACATCATTGAGTCC
AAGGACTTGGAGAAGTTCCTGACGAACCGCATCAAGGTGGACGGCAAGACGGGCAACCTG
GGCGAGAAGGTCGCCGTCTCGCGCGACAAGCAGAAGATCCACGTGAGCGCGGAGGCTCCC
TTCTCCAAGCGGTACCTCAAGTATCTCTCCAAGAAGTACCTCAAGATGCAGCAGTTGCGC
GACTTCCTCCGCGTCGTCGCGCTCAACAAAACCACTTACGAGTTGCGCTA
>AmnE011001P0109H09.x_gb|GW804883
ACCGTAGCCATTTTGGCTCAAGTGATTTGGGCTGCAGCAGCATGGTTGCGATTGCTGCCT
TGCCATTGCTCATCGTGGCTGCATCCATTCGCCCGGCCGCTGGCAGCACAGCACGAGGCA
GCAACAGAACGCACGTCCTCGATGTGTGCAAGTTCCACTCGTACTTGTTCACTCAGGTTG
AGCAGGGAACGGTCTGGCGCGACGAGGACTGCCGTCAGATAGACTGCTACGTGTCTGCAA
ACACCATCGGCAAGTACCCCCTCAGCCTCAATGGGTGCGACTCCTTGAAGTGGCTCCCGC
TGACATCGGGCTCTCCATACTACAAGGCCTCGGAGGGCAGTTGCAGCACGAACCTGACGG
GCGGCAGGCACCCGTATGCCAACCTTACGGAATACTTCGACTCGAATTGCTCCAGACCCA
CGGGGAACTTCCTCGTGGGCAGCCAAGGCAAATGCATTCCGTGGACGACTGCGGAGGACT
TCGTGCGGCTCACCATAAACAGAATAAGCATCAAGAACCCCACTTATGCTTATTGGTCGC
CCGAGCAGATGACGAGGGACTTCTCCATGTACAAGGTGCATTGCGGACCGCCCAGCGGGG
CAGCTCGTACTGCCCTCGTCTCTGGCAGCGTTTTCGCAGTCGTTCTCTTCGCCACAGCGA
ATGTGTGGCAGCACTTGAGACACTGATCGGAGCCCATGTAGTGGCCGCTTCCATCAGCAG
TGATGTGCCGTTCTTCTGACCGTGGTGCTATTGATATCGGCATC
>AmnE011001P0097D03.y_gb|GW803686
TCCGTAGCCATTTTGGCTCAAGCCATTGTGGTTCAAGAACTTTGTTACGAACACCGCTTG
TTCCTCGACATCTTGGCAGCTTTATGGCCACAGTGCATTTAAAGATCAACATGATCGACA
TGGGTTATCATATCGCGCTGACTGATTGACGGACTGATCCCGAGATCGAGAATCCAGCAT
TTCCTCCGCAACTCGACGGTGCACTCAAAAAGTCAGATTGGCAGGAGGCTATGGCTTTGT
TCGACAGGGAGGCCTTTGCGAATGCGAACGAACGCCAGTACAATGAGTGGGGCTTCGACA
ATTTCCTCACCAAATGGTTCGACAGACGCACCCACCGCAAATGGGACACGGCAAACCGTA
AACTGAAAGACGATATGGACCGCACATGCTGCCAGTTGAACGAGAAGTACCCCAAACTGC
ACTGGTGGATTGAGGAATCCTGAAGCCGGACCTGACACGTAATGCCTGGTTATTGGCTTA
ACATCAAGGTGGTCAGTGATTAGCGGGCTCCTGTATGGCAGCGGCAATCAACGTGAAGAT
GCAACTCGTGCGGCGCGATGTGCTTTCCGTACCGTCTCTATCTGATCCCGATTCCCGCGA
CATCACAATCTGCTTGTAGCCACCCGCAAGACAAGAGCGCTGACGCTGTGATGGAAGAGC
TCGACAGGAATAAACAGCAACGGCGCT
>AonE010101P0017-x_K12
ACCGTAGCCATTTTGGCTCAAGCCATAGTGGCTTCAGGTTCTGACCCAGAGAGGGGATAG
GCTTCACCGCAGGGCGCTAGCAGACCGAGAACCAGGCATCATGGGGCGCATGTACGGCAA
GGGCAAGGGCATCTCATCTTCGGCGCTGCCGTACCGCCGCCGGCCGCCGACCTGGCTGAA
GATGAAGACTGAGGACGTGTGCGACCACATCTGCAAGCTTGCCAAGAAGGGCCTGACGCC
GTCGCAGATCGGTGTGACCCTGCGAGACAGCTTCGGCGTCCCGCAGGTCAGGACTGTGAC
AGGGAGCAAGATCTTGCGCATCTTGAAGACCAACGGGTTGGCTCCCTCCCTGCCCGAGGA
CTTGTACTACCTCATCAAGAAGGCCGTGGCCGTCCGCAAGCACTTGGACAAGA
>AonE010101P0009-x_L01_gb|HO655599
TCCGTAGCCATTTTGGCTCAAGCCATATTGGTCCAGTGCGTGCAAGGCCATGAGGACAAT
GGACTCACATTGAAGCCATGGGGGCGGCCTGCAACAGCCAGATCGGCTCGTGCGACCTTG
ACGCACCGAGGGTTGAGGTCCATGACGACTCGGAGGCAACGCTCTCTGCCGTCAAGAAGA
GCCTCGACAGGAAGCTGTATTGGGCTGGGGGTCTGACCTTCGAGAAGGGCTCGGCGACGC
TGAAGCCTGGATCCAGGCAGGCTGCCGTAGCCTTGGCGGCGATCTTGAGGATGTACCCTT
CCATCGGTGTCAAGGTCCAAAGCTACACCGGGAATCAGGGAGATGCAAAGAAGGCGATTG
AGTTGTCCGCAGAGAGGGCAAGAGCAGTGAAGGCTGTATTGCTGGAGAATTGCGACAACG
TCGTCCGCGCGATGGGCTGCGGCTACACTGCCGACGGCGGTCCGCGCATCGAAGTGTCTC
CTTTCAGGGCAGACGAGTTGGCGGCTCTGCCTGACAATGACGGACTCCCCACAGAAGTGA
AGGGAGGGCGTCAGTGTACCAATGGATGCGCCATCCAATGACGAAGTCATGG
>AmnE011001P0112G05.y_gb|GW805151
TCCGTAGCCATTTTGGCTCAAGCCATCTTCGCTCGAGTTTCAAGTTGAGCGTGTTATCGA
TTCAGGCTGCACTCCCCGGCAAAGCTCCCCACGCACCAGTTTCAGTTTGTGTTTCGGCCA
TGCCTGAGCTGAAGGATTATGTCTTCGGCACGGGCATGCTCCTCAGCGCCATGTACTCTT
TCGAGATGCTCTTCCAGGCGGAGGAGGCACAGACCAAGTACTTTGTGAAGGGCTCCACGA
GCAACGATTGCTCCATTCTCATGACGAAATGGTTCGGGACCGCCATCTCGCAGTACGTAC
TGATTGGAGCTCCAGGGTACTGCGCTGCACACAAGGCTGGGGCGGACAGCGTGAAGAATG
TAATGGGCATGGCCGCGTGCGCCGCTTGGCTCTGGGCCCTCGTGAAGCTCCAGAAAGCCG
TCAGCGACGGTGAGCAGAAGCCGGACATCAAAAGTACGGTTGTGCAGACTTGTTCCACGC
TCGGTCTGGCGGCATGCTTCCTCCCGGCCCTCCTCAAGGACTTGAAGAAGTGATGGGGCA
CCACCGCGAAGCGCCTTGTCGCTGTCTCGTGCCTGTGATCTCGAGCTTGCGCCTCGCGCT
TCCGCGTTTGCGCGCAGCAGGGACGATCTCCGGCCAAGCGTGCATCCGCGCGAGCTTGGT
>AonE010101P0004-x_B03_gb|HO653671
TCCGTAGCCATTTTGGCTCAAGGCCGTTAGGCTCAGTGGCGCCCCCCCCTCAGCGTGCCT
GGATCAGCAATGCTGGGAATATTTGGCGGAGGGGAGTCGGGATCGGAGTCAGGCAGCGAT
GACGAAGGGGGCTGCAGCAAGGCGAGACTGTGTTTCGGCCTTTGCGGAGTATTGCCCTCC
ATCATCTGGTTGGGGGTCCTTGCTTACTTGTATGTCAGCTCCAACGATCTTCACTGCGAT
GCGCCGGACCACATAGGACTCTTCATCAAGCTCAGCATTGCTGGGTTTGCGGTCATCGTC
GGGGTGGAGTTCGTCGAGGGCTGCTATGCGGGCGAGCCGGACTTCAAGATGTCGGCGTTA
GAGATCGGCACCTTCTGCATACAGGCCACGGCTGCGGTCTTTGTTTATGTCTGGAACTAC
TACGGAGTCATCCAGCTCGTCGGAGAGACGAATTGCGACCGTGGCCTCCGGAGCGCGGGC
TGGGTGACTCTCGTCGGCAACAACATCATCTGGTTTCTCACATTGGCTACTACCATCGGG
TCCCAGGTGATGCACGTCGGCTTTGCGGGCGCCGACAAGGCGCTCGGCGACCGCTTGTAA
GGCTAGGCTGGAGATTCGAGGTGACCGCCGTGCTCGCCGACAGGGGTTGGCCGGGTGGCA
AACATTTATCTCACGTGCGCGACGAGGGTTGAGCAACGCCAAATGCGGACGCCCGGCAGT
GCAGTGTGAGTTCCTCGTGCCAGACTTCCATTGCGAGGTTGAGGGGGTGCGTGCGATTGC
ACCGTCTGCCTTGACGCTGTCTCGGCGGGCGCAGAGCAATGCTTCGG
>AmnE011001P0099E10.y_gb|GW803896
TCCGTAGCCATTTTGGCTCAAGCCATTTGGGCTCAAGACGAGCTACTTGTGGCAGTTTGC
GAGGGGTCAGTGCATCCAGAAATAAACGAATACAGACGTGCCGGTGTTCCATTTGGAAGT
TTCTTGTTATCTTCCTGGCTGGGATGTTGCTCGTGGTCGGCTCCTGTTGTTTCTAGTCTG
CCTGATGTTGAAGGGACTCCGCGGTATTCTCAGTCTCCTTGTGTTGCTCGTTGCGGCAGT
CCCCGTGTTGGGCGTTGTTCTGGGTCGTAGTTTCCAGCCATCCGCACAGAGGAGAAAGTC
GCAAATGATGGCAGGAGGTCTGCGAGCACAAAGAGAGATCCATGTGTATGAGTTGGCGAG
TCCCAAGCAGGATCCATCATTGTGGAGGGCCTTTCACCGCATGACTGAACAGTACTTAGA
CTACCTCGTCAGCATTGGGGTACAGATGAGCCCTAGTAAGGGGAAATGCTACCACCGCGC
ATACCAAGTTCCCCAAAGTGGTGTGTCGGCCTGGCCATTTGGCAGACAACAGGATGGACT
GATGCTGATTTGCGTCGATCCCGCTGCTGTTGAAAACCACTGGTACTGCAAGCTGCCGCG
CATTGTTAGGTGGTGGCTTTTGCCAATGTTCGACGCCATGTTCCCTGGTAGGTTTCTTCC
GCC
>AmnE011001P0157D01.y_gb|GW810811
TCCGTAGCCATTTTGGCTCAAGCCATTTGGGCTAAAGTTGCCGCCTCGCCAGCCGCTTCG
CCACATAGACTCCGGGAGACCAGCGCCAGAGGTCTTGCAGGGATGCTCAACTTCATCCCC
AAGATGCACCCTTCTGTCTCCCTGCTCTATGGGAAGCGGCCCTTGCAGCGCATCGCCGTC
GGCTCTAAGAAGCAGCAGTTGGAGATCCCCCTCAACGTCGTTGCGGACATCCCCCAGAAG
GTCGACGGCAGCGTTGCGTACGTCGGGAACAAGTACAACGCCCTGCCCTGGAAGGATTTC
GTCGAGATCAAGCTCGACGCGCGCAACCTCATCGAGGCGGACGTGAAGTCGGCCCTCACG
GACCTCGACTGGTTCGGCAAGGTCCACGCGTTGTACGCGGGGAAGCAGACCGAAGCGGAG
ATCGAGATTGCTGCAAAGACCATCGGCGCGGCCAAGCCCATCAAGTACCCGATTGCCAAG
TAGTGAGTCGGGGGATCTGCGGCTGACGTGGTTGTGACCCTTGTATCGTGATTTCAGGCG
CCTT
>AonE010101P0024-x_G01
TCCGTAGCCATTTTGGCTCAAGCCACTTTGGCCGGAAATAGAAGCGCTCGAGCTGAGCTC
GTCCCGCAGCCCCGACTTTACTTCGCTTCGTCGGGCTCGCCGCCGCGATGAAGAGGAAGG
CATCCGTGACCATCTCCAGGAGGAAGAACCGCAAGGCCCACTTCACCGCCGGCTCTTTCA
CGAGGAGGAAGCTCATGAGTTCGCCACTGAGCAAGGAGCTCCGCACTAAGTACAACGTGC
GGGCGGTGCCCATCCGCCGCGACGACGAGGTGATGATCATGCGTGGGCACTACCACGACC
GGGAAGGCAAGGTCACACAGGTCTACAGGAAGAAGTGGCGGATCCACATTGAGAGGGTAA
CGCGCGACAAGGTCAATGGCCAGTCGGTCCCCGTCGGCATCGCGCCTTGCAAGGTTGTGA
TCACGAAGTTGAAGCTTGACAAGGACCGGAAGGCTCTTCTCGACCGCAAGGGCGGCAAGG
CCAAGAAGGGGAAGTACAGCGACAAGGACACTGAGAGTTGAGTTCCCGGCGGGGCGGAAC
GACCTGCGTCTTGGTGCGGTTGCGGCGCCTGTGCGGGCG
>AmnE011001P0151G07.y_gb|GW810280
TCCGTAGCCATTTTGGCTCAAGTGATCAGTGGCTCAAGCAGAACCGCCAATTCGCAGCGC
ATACTTTTCCCCAGCAGCCATGGCAAGTAAGGATGTCTACTTGCTCTATGGGAGGAACGG
TTGGATTGGCCAGATGCCCATCGAGCTCCTGAAGAAGCA
>AonE010101P0024-x_E11_gb|HO660456
TCCGTAGCCATTTTGGCTCAAGCCATGTCTGCTCAAGGCTGATGTGGCCGGACAGACTCC
AAGCCCAACCACAGACAGGTCTGAGGACGATTGAAGCATGGGAAGCGTGGGCCGAGAACC
AGAGGCCCTCGCGCTACCCAAAGTTGACGTTGTGGTGTCTGGATTGCATCAACTGGCGAG
TTGAGTGTGTCAGGCTTTGTCTCTTCAGTGCAGGCGTGCCCTTTGATGATAGGCGAGTGA
CGTACACGGAGCTGCACCACTCCGGACGGCTCCGCTTTGGAACATTTCCTGTTCTGGAGG
TCAATGGCCGCATCATCGCACAGGCCCACGCCATAGCGACGTATGTCGGCAAGCTCACAG
GGTTTTTTCCTTCAGACCCGTGGCTGGCAGCCAAAGTTGATGAAGTCTTAGGCGGCTTGG
CCGACGCAACGGATTTGCTCGCCAACACCATTCAAGAGATGGACCTGGAGCGGAAGATTT
GCTGGCGGCAGAGCCTCATCTCTGATGATGGCCGCCTGACAGTGATGCTCTCCGGGCTGG
AGGGCATTCTGGACGACAATCGTCAAGCCGGTCTCAGCGCTGGCAACGATGTGTCGATCG
CGGACTTCGCAATCTGGAGTGCCGTCGGTTGGATCAGCAGTTCCTTGGAAGGTATCCCTC
AGGACTACGTTCCAAGGGGTTTTCCTCACCTGTGGAACTTGCACAAGCAGATGGACACGC
TTGCCTGCGTCAAGGAGTGGAAAGAGCGGCACCCACAACATTACAGGCTCATGTCCTGAG
CCGGTCGGATCCGTAGGCTGGCTACTGGGAGCCTCCCACTTCTCTGACACGTCAGCTTGT
GTTGCT
>AmnE011001P0119C12.y_gb|GW805778
GCCGTAGCCATTTTGGCTCAAGCCTGCCCCTTTTGCCCCAGCATATTTGGGTTGCTCCTT
CCCACGAGATGGTTGTGGCAGATGTGCCTTCTGCCACCGGGGACAAGATGCTCGGCCAGG
CTGAAGAGCTCCTCCCGGCATTTCTACGACGAGTGGACACGTCTTCACGAGCTGTCCAGG
TGTTGATCGTCTGCCACGTACGTCGGCTGTACCCGATCAAGCGGGAGCTGCAACGAGCTC
GTTGCCAACTTCATAGCCTGAGGACAAGTGTTGTCTACGCTGGCATGCCGATGGTCAAGA
ATCGGGAGATGCTCAGGAGCTCTTGCCCACACATCGTGCTCGGGACTCCCGGACGTATCC
GGTCGTTGATACGGCAAGGCGATCTGCAGCTAGGCGACTCCGCTCAGCTACTCTTGGATG
ATCCACTTGGGTGCCTAGAGCAATCGGACCTCACAGACCTCAAGAGCTTAATCTCCCAGG
CACGCAAGCGGAAGCAGGAGGTGGATTCTGCGACACCCTCAGCCGAAGAGGCGCCGAAGC
GATGCAGATCGAGCCTTGAGGAGGAGAGAGTACATGCCCTCAGTGGGCTCGCCCATCATT
GCGT
>AmnE011001P0155A04.y_gb|GW810586
TCCGTAGCCATTTTGGCTCAAGTCGTCTTGTTTCAAGCCTCCCCCAGCGACTCGGCTTCC
CAACCACCGTTGCGAAGTGTCCACAGCATGGGCCACGCGTGCAGCAAGTCTCACAGCATC
ACGCTAGTGAAGTTCCCCGATGGCACGAGCCGCGAGGACATGATGAAGCAGGTCTTCGAA
GCCGTCGACGACAACAAGTCGGGCAGGCTCTCCAAGGAGGAGTTCGAGCAGCTCGCGACG
GACAGCAAAGACGCCGAAGCCAAGGCGATGCTGGACGAGGTCTTCGAGCAGATGGACCAG
GGGAAGTTTTTCTCCTTGGGCAAGGACGGACAGATCTCGCTAGATGAGTTCGTGGAGTAC
CAGGTGAAAGCGGGGAAGAGCATGTCGGACGAGGACTTCGCCGCACAAGCCGGCGTGTGG
TTGGCCTTGGGGCAGGCCAGGGACGTGAAGTGACCACAGCCCCGAAGTCTTCAGGACGGT
CCCTTTAGAGAGGAGCACCATCATTTTTGAACATAC
>AonE010101P0002-x_P13
TCCGTAGCCATTTTGGCTCAAGCCATTTGGTCTCCGGCATCAAAGCCAGCGAACCACAGC
AGGGGTCGGGAAGACAGCTCAGAGCCGCCGGCAATGGTGAAGTCACTGAAGTTTGCGGAG
GACCCCTCGTTGACGGCCAAGGTCTACCAGTACCAGATCGTGGGCCGCGCCGCGCCCACG
CCCAAGAACCCCACACCCAAGATCTTCAGGATGCGGCTCTTCGCCAAGAACGTGGTCCTG
GCCAAGTCCAGGTTCTGGTACTTCATGAAGAAGCTGAATAAGGCAAAGAAGAGCGGTGGC
GAGCTGCTCGCGGTGAACGAGCTGAAGGACCGCGGCCCCACGAAGGTCAAGAACTACGGC
ATCTGGCTCCGCTACCAGAGCCGCACGAACACCCACAACATGTACAAGGAGTACCGGGAC
GTCAACATCAACGGCGCTGTGGGAAGGATGTACTCCGAGATGGCGGGCCGCCACCGCGCT
CAGCCGGGGTCAATGCAGATCATCAACACGGCGCAGCTCCCAGCCTCCAAGTGCCGGCGC
GACCACGTCAAGGAGATGCACGATGCCAAGCTGAAGTTCCCGGTCATCACGAAGATGCCG
CTCGTGACCAAGAAGTTCCGCAGCACCTTCACCGCCAAGCGGCCCATGACCTTCGTGCAG
TGAGCACGCGGCCTTGCGGGTTCTGGAGACCGGGAGTGCGAGGTTCGCCTCGTCGAGCGC
>AonE010101P0019-x_K20
TCCGTAGCCATTTTGGCTCAAGCGGTGTTTGGCTCAATCCAGCAAAGGCGGGCTCTTGGG
TACTTGGTGCCTCGGTCGTTCCCGAGAAGATGGGAAAGGCGTTGAAGGAGAAGGCACCCA
AGCCCGAGCGCACCGGCCTCGCGGCCGGCTTGAACAAGGGCTTCATCGTCACCCGTCGGG
AGATGCCCTTGAAGCCGTCGCACCGCAAGGGCAAGCTATGCGAGCGCGTCAAGTTGATCC
GCGAGGTGGTTCGTGAGGTCGTCGGCTTTGCCCCGTACGAGCGCCGCATGATCGAGCTCA
TAAAGATCGGCTCGGCAGCTACCCTCAAGCGTGCACTGAAGTTGGCCAAGAAGAGGTTGG
GCACGCACAGGCGCGGCAAGAAGAAGCGCGAGGAGATGTCCGAGGCTGTCTCTGCCATGC
GCAGGAAGGGTTGAGCGGCCTGCCTCGGCGGGCAGGACTCAAAGTGGACGGGCCTTGTGT
GCTCGAGGTGCCAGAGCCAGCCGCGATTGG
>AmnE011001P0124D05.y_gb|GW806242
TCCGTAGCCATTTTGGCTCAAGCTGTTTCGGCAGAAGGACCGCTCAGCAGAAGAGCAGTG
GTAGTTCTGGCGAATGGCGTTGAAGCGCATCCAGAAGGAGCTCCAAGACTTGGGGGTTGA
CCCTCCTGCGAATTGCTCCGCAGGACCAGTCGGCGATGACATGTTCAACTGGCAGGCAAC
GATCATGGGGCCGCCGGACTCCGCCTATACCGGAGGAGTCTTCTTCCTGAACATCAACTT
CCCATCGGACTACCCCTTCAAGCCGCCGAAGTGCCACTTCACCACGAAGATCTACCACTG
CAACGTCAATTCGAACGGGGCGATCTGCCTCGACATCCTGAAGGACCAGTGGAGCCCGGC
CCTCACCATCTCGAAGGTCCTGCTCTCCATCTCGTCGTTGCTGGCCGACCCGAACCCGAA
CGACCCCCTGGTGCCAGAGATCGCACAGCTCTACCTCAAGGACAGGGCGAAGCACGACCA
GACCGCGCGCGAGTGGGTGCAGAAGTACGGCACCTGAAGACCGCTTCGGGCTGCGGGACT
GCACAGCGCACTGCGTGGCGTAGATACGTTTGCTGGAAGTCACAGGCTCGACTGTGGAAT
CCAGGTGGTGGTT
>AmnE011001P0133E10.y_gb|GW807442
ACCGTAGCCATTTTGGCTCAAGCCATTTTTGCTGAAGGCACAAGCAGCAAGCGCTCTTGA
ACAAGCCTTCGGCGTTTCTCGCTCTATTGTGTGCCGCCGGAAGCATGGGCGCTGGAGCCG
TGGCAGGCTTGTCAACGTTTCTGAGGGAGACCCCTGCGGAAGATCTCGACCTCACGATGA
TCCCCGAAGCAGCACGCATGAAGCTGGCTCGCGCATTAGCTGAGATCGACGCGGAATCTA
CGAGTGAGATAACGGTGTCTGTCAGATTGGCAAGTGGAAAGGTGCTCTTGGAACATGAGG
TGCTGCAGCTATCGAGCTTGGTGTCTGATCTGGAGAAGAAGGTCGCCGAGGCTCTCGGTG
GCTCCGAGAAAATATCATTATGTTCACCAGCGGGTGTCATGCTTGAGGCTTCTGTCACAA
TTCAGTCATCGGGTTTAAAGAATGCGGACGAAGTCTTGGCAGTCGTCTTCCGAGAACCCA
TCACAGTAGCAATCGAGAAGGAAAATATTCAACGGGCCAGGGATAGCGACGGTGATGG
>gi|157092932_gb|EF134007
TCCGTAGCCATTTTGGCTCAAGCTATTTTTGGTTCAGCCCTCCCTCCCGCTCCTTCTGCC
CCTCCTGCGCTCAGGCAACTGCAGCAAAGATGGCCGCACCTCGTTCCATGATCCTCACCG
GCGCCGTGGCTCTTGCCGGCATGGCATTGGTATCCCTCGGCTGCGCCGCCTTCGTGCCTG
CCGCTCATAAGTTGCCAGTCTCAAGCATGGAGGTGTCTGCTGCCAGACTTCCCACTGCGG
CATTGAGTGCCGCGGCTGTCGCCGCACCCACGGCAGCACATGCCGACGGGGGCAGCGTCT
GGATCCCAGCCTTGTCGGCCGTTGGCGCCGGCTTCGCCATCGGCCTTGCGGCCATCGGCT
CGGGCGTTGGCCAGGGCATCGCCTCAGGCCGCTGCATCGATGGCATCAGCCGGCAGCCAG
AGGTGGCCGATGACCTCCGTGGCGTGCTGCTGCTGTCACTGGCGTTCATGGAGTCGCTGA
CCATCTATGGACTCGTCATCGCGCTGGTGCTGCTCTTCGCGAACCCCCTGATCAAGTGAG
C
>AmnE011001P0151A11.y_gb|GW810212
TCCGTAGCCATTTTGGCTCAAGGCCATTTCAGCTCAGAGTTTTGCGAAACACATGCTGAT
TGCGACCTCCGAAACCGTACAGGTCGGCCTTAGTCCCCGGGATGGCCCAGCTGCGCGTTG
CTCTGCGGCCGCCGGCGCTCCATGTCTCTGCATTGGCGCATCGGTGCAGTGCGCATGGGT
GCTCGATGCATGCAGTCAGTTACATCGCATCTATTCGCCACGTTTTCATTTACAATGCGA
CGGCAGTCGCACTGCACAGCTGGATGAAGTCTGCCCTTGGTGAGCATGACTCGCGGCTCT
TTGAGAGTCATTGTGAGAATCCGTGCGGCTTGGATGCCGCCAGAGACGGAGGCGAAGCCA
CTTCGGACGTGGCCTGGCGCAGTCGTGTGAGAACGCGCGATGGGTGCGGTGCCAGCTGAT
GTTGTCACTTACAAAGCCGTTCGCTCCCAGTCCGTTGGCCGTGGGCGCTAGCTTACTGCG
TTGCGAACGCGTTCGTGCTTGCGAATGTGCAGTGAGTCCGTGCGGCGAGAGGTTTGAGGC
CTCGCTCACTGTACAGTCAAGGCCTCCTTTGCCTGCGACGTCCTTCGAGGCGCGTTGTCA
CTGGAGCTCCCTAATAA
>AmnE011001P0145B01.y_gb|GW809674
TCCGTAGCCATTTTGGCTCAAGCTGTTCCGGCTCAAGGTACAAGACCTTGAAGCGGCCGA
GGCATAGTATGGCCACGCAAGATGGCAAAGACGCTCAGCCTCTGATGAAGCCCTCTCCGG
AGTGGCCGTTGATGAGTCCTGAAAAGTGGCAGCAGTGGGAGCAGTCGGCAGAGCGGCCTC
AGATTTACGATCCACCACAGAAGCGCGACTCTGGCATCAGCCCTTCCGTCTACAAGTGTT
TGCGCTCCTCGTGTTGTGGTTGTGTGAGGTGCGTGAGGCCATTGACTTGTGGACCGTGTT
GCGGGTTCCGCTCGGTTTCCATTAACGACGCAGGCCCGTGGTTCGCGAAGATGTTGGAGA
AGCAGAGCCCTACATGCCCTGAATTCCTCAAGGGGATTTGGTGGATGCAGGACAATGTAG
CAGCAGAGGGCGTGGTGACATTCTCGGATGGCGATTGGTTCACACCTCGAGTCATGGTCA
AAAGTGCAAAGTACAACTGGACCGTTGACTCCTACAATTGGTGGGCCTCATATTGTCTGC
AAACTTCTGGCTT
>AonE010101P0005-x_I17_gb|HO654189
TCCGTAGCCATTTTGGCTCAAGCTCCATTTTTCTCTTGAGAGTGCGCGCCGTTGCCTTTG
GAGACGGTTCCTGCACCAGCCTCCATCCCTACGAGCTTGGCGGAGAGCGGTCGCCATGGC
GTGCTTGGTGCTGCCCGGCTTGTATGGCCTGATGGTCCAGGGGGTGTTGTTCCTGTGCTG
CGTCGGGACTCTTCTGGCGAAGTGGAAGTTCGAGACCCGGCAGGAGATCCGTCAAGGGAA
GACCCCGCGCAAATTCTGGACCTTCCTGCTGGACGGCTCGAAGCAGCTCGGAGGGGCGGC
CTGGCTTCACATTACCAACCTGACCTTCGCAAAGATTCTAACGACATTTGTCGGTAAGGG
CGATGAGTGCGAGTGGTACTGGATCAACATCATGCTCGACACGACCGTGGGCAGCGCGGT
GTCGTGGGTCATGCTGAAGATTGTGAACCAAGCCGTTGAGAGGTGTCTAGGAGGCAAGCA
GGAGGCCAAGGAGTGGACAACCTCAGGTCACTACTATGTGGATGGGCACTTCAAGTGGTC
GATGTTTATCAAGCAGGGCTTCCTTTGGATTGTCATTGTCGTCACATCCATGAAGGCAGT
GATGGTGATCCTTATGATCACGTTCCACCTACACTTTCTGGACATTGCCTCTTGGATGCT
TGCTGGGTTCTTGTTTGACAACAGGTTGAAGTTGTTGGTGGTCATGATCCTCACGCCAAC
AATTATGAACGCTTTCCAGTTCTGGGTTGTCGACAACATCATCAAGCTCAGCAAGACGCA
CAAAG
>AmnE011001P0142F08.x_gb|GW809057
TCCGTAGCCATTTTGGCTCAAGCCATTTTCGCTCAAGCCGCCTCGCGCCGTTGCAAAAGC
CATCATGCCGACTAATTTCCAGAAGCGTGAAAAGCGCGCAGATCAGAGTGATGCGGCTCG
TGGGCAGAAGGTCATGGCTCGCATCGTGGGAGTC
>AmnE011001P0135J11.y_gb|GW808320
TCCGTAGCCATTTTGGCTCAAGTGAACGTATTTTTTGGTCAGGCCTTGACTGGTAGATTG
GCGTGTGCGCCTCACTAGCCATGGCAACACAATTTGCAGCCTTCATTCAACGCAATGGGC
TTCAGAGTGTGCAGTCTGTGCTTCTAGAGCATGGCATTGTCTCCATCAATGCCTTGCGGG
GGTGCACAGCAGAAGACTTCAGGGAGATCGGTCTTAGGGTGGGTCCCATCGGCAAGATTC
GAGTCGGTCTGGAGGAGCTTATGAAAACCAAGCGTGTTGGCGGATCGCAGCGTGGTCGAA
AGAAGGCACCGACGGCAGCGGCAGCAGCAGCAGCAGCAAAGAAGCGACCAGCAGCAGCAA
AGAAGCGACCAGCAGCAGCACAGACACATGTTTCAAGGAAGCGACCGTCAGCAGCCCAGG
AACATGTTTCAAAGAAGCCGTCAGCCGCAGGAGCAGTTGCATTGCCAGCGGCTTGCCTCC
CACAGCTTCCATCAACCTGCTTAATGATGATACTTGACTTTGCATATATGGGTGCAGTGG
ACAGTATTGAAATGAGCCTATTTGTTGATGGTCGTTTGTACGATGGCTTCAGCCCAGAGC
TTGAACACAGCAAAGTTCCTAAACAGTTGCATGGACGTGTGTTGCAGCACGGCCATGTCT
TGCTTTGTTCAGGACAGCTTCCATTGGTCAATCGTGCCAAAGGTGTGAGCAAAAGCTTAA
GCATTAGCAAGGATGACCT
>AmnE011001P0099C09.y_gb|GW803871
TCCGTAGCCATTTTGGCTCAAGATGTTTGGGCTCAAAAGTCTGTGGACAATTCCTCGGCC
CTCCAGCCGGTGCCAGCTATGGAAGCGATTCCCGAGGAGGATGGCGATGACGACGTCCCT
GGCAGCGCCGAAGAGCTGGCCGCCAGCGTGCAAGATGCCGCGCTTCCGGACTCTGAGAGG
CTACTCGCCGTACACTTTCTGCTGGAGCAGTGGCTCACAGATCCTGCGAGCCTGCTCAAC
TCGCCTGTGAAGCCTTCGTTGGTTTGCGCTTTGCTGGACTTGGTGGCTGGAGCGGACCGG
TTCCAGTTGCTGCCGGTCAAGCTACTCTGTTGCATGGCCGCTTTACCAGAAGCGGCCGAT
GTACTTGAGTCGTCGGGCGCGTTGGGAGTAGTCTTGGCCGTCATGCGCGCTGCGGACGAG
CCGCTGCTGCTCGGCGCCTCCGTGGCGCTTGTTGATACCATGGTGTCAGCGCCGAAGGCG
GCGATCTCGTTGTGCAGCCACACTGGCAACGTGTGCGTTCTTCTTCGCTTGCTGTGGCTC
TGGTATGCCGATCTCGAGGTCGTGACTCCGCTGCTCAGCATCTTTGACAAAGCATTGCAC
GCGCCCGTACACAAGGTGGTCCTCAGAAGTCAAGTGACCGTCGCCGAGGCAGGAGCGCCG
ATAAGGCTCGTGCCGGCGTTGAGACACTTCGCACAGAACGGTGGGCCTGGAGACGTTGCC
TTACGCTGTTTGCGACAGAAAGCATCTCGCTT
>AonE010101P0018-x_N16
ACCGTAGCCATTTTGGCTCAAGCCCTTTGGCTCAAGGCTCGCTCGAGCACTGGAAGTGGA
GTTGCTGCCGCTCAGCAGGCGTCCGCGGAGCCATGGGGAAGTTGCACACCATCTCCAAGG
GTTACCGTCACGGCACGCGCGACAAGTACGCCAAGAAGTACAGGAGCAAGGTCCTCCCCG
GCGTCTCGCGGTACCTCACCACCTTCAAGCGTGGCGACTACGTGGACATCGTCGTCGACG
GCTCGGTCCAGAAGGGCATGCCCTACTCGTTCTACCACGGCAGGACCGGCGTGGTCTTCA
ACGTCAACAGGAACGCCCTGGGCGTGGAGATGACCAAGATTGTGGGGAACCGGCAGCTCC
GCAAGCGCATCCACGTGCGCATCGAGCACGTCCGCAAGTCCCGTTGCAACGAGGACTTCC
TCAAGCGCGTCCGGGAGAACGACAAGAAGAAGCGGGACGCGAAGTTGCTGGGTGAGAAGG
CCGTCATCGCCAAGCGGCAGCCGGAGGGTCCCAAGCCCATGAAGATCGTGAAGGCCAACG
AGGGCGACGTGGAAGTGCTCGCGCCGCTGCCCTTCATCGAGAACTACTTCTGATTGGAAG
CCTGGCAGAGGTTTGGAGCAGGAAGGTTGACAGCGCAGCGGCACTCCACTG
>AonE010101P0030-x_C16_gb|HO662475
ACCGTAGCCATTTTGGCTCAAGCCATTTGAGGTGGAGATTCCGCAGCGCCTGCACAAAGC
TGCTGCGCGGTGCTGCCGCCATGGCCACTCGTTCCAGCCACAGCTTGGCAAGCACTATGG
CATCGGCAGCGAGTGCTGGTGCAGCAGCTGCTGGAAGAGGCGTCACCACAGTCTCCACTT
ATGTCCAAAAGAATCCGGCGGCCGTACAGATATTCTGCTGCATCTGCGGGCTCGTGCTGT
CCGTTGTCAGCGTCATGAGCATATTCAACCTGATAGGAGGCAACAGCACAGAGGAGGAGA
ATAAGGAAAGACTGAGGGACAATCTGCAGAGCTTTTACACCTTCTTCTTTGGTCTCGTCA
TATTTGTGGTTGATGCTCCGGAGTCGTGGATCAACAAGTGCTATGGCTTGTAGTCGGCAA
TATTCCAGTACTTTTACTTCCTCGCCACGCAGACAGGACGAGCGCTGTTCTACTTCTACG
TGGGGTCGATCACGCTGCTCATGCTGCCGAAGAGTGAATTGTGGAAGATCATCTTCATCA
GCGTCGGGGGCGCCCTCTGCTTCCTCGGCCTGGTCCAGATAGTGCTGCGATGCTGCTGCA
CGACGCAGCAAGAGGCGGAGCAGCGCTCCAGCGGTTGAGGGCGCCGCCCAACGCCCGGCC
AAACGCGGTCTTCTTGCGCGCTTGCACTGGCAAGCCAGCGCTGTGCTGTGACTGTTCGCG
GCGGACGCCTGATGTAATGTCCTC
>AmnE011001P0143B07.y_gb|GW809215
ACCGTAGCCATTTTGGCTCAAGCCATTTGGGCTTAGGCAACGAGACTCCAAGGCAGTTGG
CGGATAGTAGCAGGCATTGCGGGGCAGACGGAGACAAAGATTGGCGTCCTGGTCTGCAGC
CATGGTACGCCTCGGCTTCATCACGCTACCACTCTCTGGGGATTTCAACAGCATTTTCAT
ATTTACAGGCTTGTTCATTGCGATCACTTTGACCACCATCACGTTCAATCTGGTCACCCC
GAAGGGGCCGGCGCCCGCAGCGGGAACCCCTGAACAGATCATCGACGCCTTAGGAAAGGT
GTTGGTTGCACAGTCTTTGTGGTGCATCATCTACTACAACTACATCGGAGCCCAGGTCCT
TTGCATCTTCTTCACGGGCCCTTGGCAAGTCTTCGACAGCAAAAAGCACACGGACAAATA
CGCGGCGAATGCGAGCCGATTCTCCGGCAACACGATGGAGCACGCCCCAGTGTTCATCCC
ATGCATGTGGGCGTACGCCATGTTTGTGGATTATGAGACAGGAGGAGCCCTTGGCATTCT
CTATTGCGCCAACCGTGCCATTTATCCGCTGTTCTACGTGCTCCAAGGGAGATTCACGTT
TTGGTTCGAGAACATCACGCAAACAGGCTATGCGGTCAACGGCACGTTCATCTTGGGGAT
GTTGCTCCGGGCGGCGAAGGTCAACGTCGCCCTGTATGCCATGGACAACCGCGTGACCAT
ACCAATCTTGGGCTCGATACTTGGCGTCTTCATGCTCCTGC
>AmnE011001P0135F19.y_gb|GW808234
TCCGTAGCCATTTTGGCTCAAGGCATTCGGCTGGATGCTTCCCAGTGCGACGGAAGCTTG
CCGCTGCATGCCGCATGGATGCGCCAAGCCAACGCGGAACGGGCGGCCGCACGGCTTCTG
CAGCAAATCCTACCGGGACGAGTTCTAGCCGACGCTCCAGCCGAAGAACATCCAGATGCC
GGGCCTGGACGCAATCTCCATGGATGACCCGCGCCAACCCTCGTCCGACCTCCCTGTTGT
GGCCTTCTATTTCCCCGACCACGAAGAGTGCTGTGATTCACTGTGCAGGTCCGGCTTCCT
CGGCAACTTCTACGACCTCGGTTGCTGTGCTTTGGAGCTGAGGCCCCCGGCACTGCGGAG
ACGCATTCCTTCAGACGCTCAGGGGCAGCGTTCCAAGCTCTGAAGTGCTGGGAGAGGGTG
GAACGAGTTCGAGAACCTCTTCCGGCCTCGGTGCCTTCGGGAAGAGACAATAATTCGCTG
GCCAGGAGGACGCGTCCTATTGCGGCTACGGCAGCGATTAGGAGGTCAACGCTTTCGTCT
GT
>AmnE011001P0093A06.y_gb|GW803276
TCCGTAGCCATTTTGGCTCAAGTTGCCATTTGGGCTCAAGGCGTCCATGCATGTACAGAA
CAAGTAATCATTCATCTCCCGGCGGTGGACGTGCGGAGCAACGGCCTAAGCCGTCATGCC
CGTGCGTTCTCTGCCAGAGGACAAGCCTAAGATCGCCTTCCACGCCGCGATGATGACAGT
ACAGAACTTCGGGTTCTTCACAATGTACTTCGACGCGTGGGGGGCCACGCCGCATGCTGC
CGTTTGCAGCGAGACGCGTCTCTGGGTAGGCTTCATGGCGATGACGTGCTTCTGTGTCGC
CTTTCTCTGCGTTGGCATGGGCCTCGGAGGCTACACAGACGATCCCGTTGTCTTCCCTCT
GTATTGGCTTCTGCACCTCGCCGGTGGCGCTTGCTACTCTGTGTGCACAGTCACCATCCC
TTTGACGCGGTTCGGCGACGAGGGCAAGGCTTGCGCCGCGCTAGCCCCCCTGAACGGCGA
CAGGATCCAGGTCACATTCATGGTCCATGCCGCCCTCTACCTCGTCTACGTGGGTGGGAT
GCTCAGCATCACTTACTTCTCATTCCTCAAGCCCACCTTTCTCTCGAAGAAGGATCACGT
GGTCGCCGTGGACTGAGTCCGAGGGCCTCTGCACTCACCGTTGGAGCACCTCGAG
>AmnE011001P0157G10.y_gb|GW810856
TCCGTAGCCATTTTGGCTCAAGGTAATTTGGGACCAGAGCGTGGGCCTTCCACCGATTTG
GTACCGTCCACAGTGCGATCTCATGGCGGATAAAGCAGAGGCGCCAGTGGAGGTCTCCAT
CCAGTACTGCGGTGGCTGAGGTTACGGGAAGCACTACAAGAAAGCTGTGGAGATTCTGAC
GAAGAATTCTGAGAAGCCGATCAAGTTCGTAGAGATCTGTGACCCAGGGGTTACCGGCAA
CTTCGAGATCGTCGTTAATGGCAACTTGGTCCACTCGAAAAAGAAGCAGGGAGACGGATT
CTTGACCGACGCCAACATGGGCAAGGTTATGGAAGCGATCGAGGGGTAGGCCACCTCCCG
TGGAGCGAGACTTCGAGGGCGTTGCCCCAAAGGCAGGGCGAGGCACAGCTGCCTCTTCCC
CTGCAGCCGCGACCTACAGATCTGAGGATGCCCCTGGGCCTGCGCATGAACTGCGCCTTC
CCTGGAAGCGGCAGGTTGCTCCTTCCGGGGATCGCTCCAGTGACTTAGCCGGCTTGGGGA
CTCTTTGCCCGAAGAGCTGTAGGCTGCGGAGTGCGGGTCTCTCACATGAAGTAGGAT
>AmnE011001P0093A05.y_gb|GW803275
TCCGTAGCCATTTTGGCTCAAGCCATTTTGGCTCAAGGCTCGAAGCCAACGATCCAGGTC
TGCTCACCGTAGCGCCGTTGCTTGCAGCCCCTTCGCAGCCGCAATGGGCAAGTTGCACAC
CATCTCCAAGGGTTTCCGCCACGGCACGCGCGACAAGTACGCCAAGAAGTACAGGAGCAA
GGGCTTGCCGGGCGTCTCCCGCTACTTGACACAGTTCAAGCGCGGGGACTATGTGGACAT
CGTCGTGGACTCCTCCGTGCAGAAGGGCATGCCCTACTCGTTCTACCACGGCAGGACCGG
TGTCGTCTTCAACGTGAACAAGGTCGCGCTGGGTGTCGAGATGACCAAGATCGTGGGCAA
CAGGCAGCTCCGGAAGCGCATCCACGTGCGCATCGAGCACGTGCGCAAGTCGCGCTGCAA
CGAGGACTTCAAGAAGCGCGTCAAGGAGAACGACCAGAGGAAGCGCGACGCCAAGCTGTT
GGGTGAGAAGTGCTACATCGCGAAGCGCCAGCCAGAGGGCCCCAAGGGCATGAAGATCGT
GAAGGCCAACGAGGGCGAGGTCGAGGTGCTCGCCCCGCTGCCATTCATCGAGAATTACTT
CTGAGCTTGAGCAGGGGCGTGACCTGATCGAGGTTGGAGAGAGTGCGTGCGAGAGATGGC
TAGGCGAGCCTGG
>AonE010101P0012-x_N20_gb|HO656645
ACCGTAGCCATTTTGGCTCAAGCCATTTTGGCTCAAGCTAGAGGAGAGCTAAGCATCAGC
AGCAGGAGTGGCGAGGCTAGCAATGGTATTTCAATACGAGGGGCGAGCCTTCGAGGGCAC
GGTCAAAAGCGATCTCGGGAAAGATGGAACTCTCTCTGTGACAGATAAGGGAGTCGTGAA
GATGAACTGGAAAGGTTCACACCGTTGTCGAGACGCGGATACAGGAGGAGATATAGATCA
GACGTTAACAGGAACCATCCTGGGATATGACAAAGGTGAATTCTTGGTGAAGTTCACAGC
AATGGATTGGTTGGATGATGGAACACGCTATGATGACCCGGTGGACAAGTGGGAGGGTGC
CATTGACAAGACACTTAAGTTTGAACTCCATGGCCGGAGCATCACCGTCTTGACCCATGA
CTTTGAGACCATTGGAGACGCCGTGCGGTCTCAGATAAGCATCAACGAGCAGC
>AmnE011001P0155H07.y_gb|GW810673
TCCGTAGCCATTTTGGCTCAAGCCATTTCAGCGCAAGTCACACAGAGCTAAACATAGCCC
TCTGATTAGGATCGTTTGTCCGCATGTGATTGATGGAGTCTGCAGCAAAGCGGCAGAAAA
TTGGTGATGTGTTGGACGAGCCTGTATTGTCTAAAGTAATGTTTCCGGCCCTTGCCCCCG
AACAAGCATCACGCGTGGAACAGCAGGTGGGGCAGGCTCTCCAAGACAGCAGGGTTGGTT
TCCTGTCCAATCTCATCATCCGCGTGTTTATTGCGAAGCTCAAGGCTCGAGCTGCCACGG
GTCTCAGCAACGACACTTCCCTCAAGTCGCACGAGAAGACCTCAAGACTCATTTACGTGG
ACGACGGTGACATCGTCGAGATGAACGTCAAGACAACGAAGCGCAATATGGAGATACGTG
GAGTGCCGAAGCAGAACCTTGATGAGTCTCTTCAACGGTTAGCCGATCGCTTCGATTACG
ATGTCAGTGATAGCAACCCAATCAGCAAACTGACCGGCACTCGATTGAACCAGTTTGCAT
ACACCTTCACACCGAAGCCCACGTGAGTGTAGACA
>AmnE011001P0142M22.x_gb|GW809148
TCCGTAGCCATTTTGGCTCAAGAGCCCGTTTTGACTCAGGCGTCGTTGGTAGCAAGTAGG
ACCCCAGGCTTCTCAACACCATCCTTCAAAATGGCTGGCGAGAGCGAGATGGTCAAGCTG
AAGTCCTCGCAGGGCGAGATCTTCGAGGTTGAACCGGAGGTGGCTTGCATGTCCACGCTT
ATCAAGAACATGGTGGATGACAGCGGCACGGACGAGGAGATCCCGTTGCCGAACGTCAAG
ACTGCGATCTTGAGCAAGGTCATCGACTACTGCAAATACCACAAGGACAGCCCCCCGGAC
GAGATCCAGAAGCCTTTGAAGAGCACCAGCTTGATTGAGTGCGGCGTGTCTGAGTGGGAT
GCCGAGTACGTCAACATCGAGCAGGAGGTTCTCTTCGAGATCATTTTGGCAGCGAACTAC
TTGGATATCAAGATCTTGCTCGACTTGACTTGCGCCAAGGTGGCCTCTATGATCAAGGGA
AAGAACACCGAGGAGATCAGGAAGCAGTTCAACATTGTCAACGACTTCACGCCTGAAGAG
GAGGCACAGGTGCGCGAGGAGAATCGTTGGTGCGAGGATGCCTGATTGGCAGCACCTTGT
GCTCAATTCGTTCGTTCCATGGGCTGTGAGATCATGGAGGTGGAGGAGCCGCCAACCGAT
CGACTTGTGACCGGGGGGCGGACGCCTTATCTGAGCGCATTGCAAGACAGTTGAGGGCCC
GCCGGCCATATCACTGCATCGCGTG
>AmnE011001P0149E05.y_gb|GW810063
TCCGTAGCCATTTTGGCTCAAGGCTCAAGTTTGCCCTGAGCATCCCCGGGGTTCACCTAC
CCCAGCCGTGTGTGCCTGCCCCTCCGCCTTCAATCGTGGACTATGGTCCGGGCTCCTAGC
GGCGTGCTCTTGGCCCACCTCTGCCTCCTCATTTCGTTGTGGGAGACCTTCGCGTTGCCA
AAGAGGCCGGTGGAGCAGCAGCAGAAGCAGCACTGCGGTCAGTCTGGGATGATCGACTGG
GGCTGGAACATCCCCGCCTGGAAGGAAGCCCACCCAGGCGTCGATGGCTTTTGCTACTTC
GAGAACTTGGCGCCTTGGTTCAAAGGCATCAGCTCGATCACAAACTACAGCGTGTATGGA
AGGGCAGCCGCCGTGGGCATCAGGAAGACAATCTGTCCGTACCTCGGCGAAGGCAAGGGG
CCCATCGTCAACTTCACCTTCGACATGGGCACCTTGAACTTGCAGCTGGACCACTGCAGC
AATCGCCAGGACGACCCCTATTGTTACAGCTTCGGCTGGCTGAAGAACCAGGGCTTGGAC
GCAGCCATGATGAGGAACAACTACACGGCCTGGAAGGAGCTTGGTGAAGCCGAGTGCGAG
CGGCTGCAAGACAAGTACCGCATGCTGGACGAAGAGGTCATCGTGGGGAGACACGTCTAC
GACAACATCTTCCTGTACAGGAAGACACTCTGCGCGATCGAGGGCGACTGCCAGCGCCCA
ACCGC
>AonE010101P0018-x_A17_gb|HO658367
TCCGTAGCCATTTTGGCTCAAGCGATTTTGGCCCAAGGTTCTGAGTGCCCCTCGGCCCTG
GGCCCCTTCCCACAATCCATACTTTGCCACAAGTCAGCGAGGAAGGTCCCATGGCTGCCG
CGGCTCCTCCCCAGCTCACCAAGGACCAGGCAAAGGAGTGCCTCACCACCGCCGTTGCTC
TCTTCGAGAAGGCCGAGAACAAGCAGAAGCTTTCAGACATTGTCGCGGAATGCAACAAGG
TGGAGGACCCCATGCAGCAGCAGATGCTCAAGATGACAAAGTTGATCCCTGAGGCCTCGG
GCATGCTGGGCTCGGAGTTGGAGAAGTACGGCTTCACCAAGGACACCCTCATGATGGGCA
TGATGCAGGTGAACATGCTCAGCATGGGCGACGACGAGATGCAGGCTCAGTGCAAGAGGG
TCATGAGCTTCCTTTCCGGGAACTTCGACGCATGAGCCAGCCACGAGGGTAGCCCCGGAG
CAGTGCATGTTGCCTGCCCAGCGGCACTCTTGGTGTGGCGTTTCCATGGCTCCTTGGGGG
CTGCCTCGGGTGGCACTTGGGCGGTTGATGTTTTGGGCTCACAGTGCCTGGCGCGCGCAC
GCGCTCGCGCTCACGGGCGCGCGCTCTCACCCGTGATGGAAGAACCTTAGACTGGTCTGG
CGTGACCAT
>AonE010101P0021-x_I21_gb|HO659551
TCCGTAGCCATTTTGGCTCAAGCCTTTTAGGGGTCAAGAGCCATTCCAGTGGACAGCAAT
TCTTCGCAGCTCGTGCCCAGTGCCACACGCCTCTCTGCGATGGGGCTTGCAGACGCCGTG
TTTGAGGTCGTCGAGGTCGTGAGGAAGTGGGTCCGGCACGGGTTGATTTGGCTGTACGAG
GTTGTTGCCGAGATCGTTGCGTTTGTGCTGAGGCCACGGCCGCCGCAGCCCTCTGATGAC
AGTTCCAGCAATGCCAGCGACCCGCTCCTGGGCACTCCCAATTTGATGAGCACCAGCTTG
CACAAGAGCTGCAGGTCCGACCCATACGACGAGGGCGAAGACATGGCAGGCGTCATCTTG
TGGGCGTACGACAGCGAGCTTGAGTGGGAGCTCAACGGCGTGAAGTGTAAGAGCGGGTAT
GTATACCAGAAGCAGTCGAAAAACCTCGAGAGCATCTCATCGGGCATGGGGCAGATCCAC
GGCAAGTTGTACAGGTCCCTCTTCGGAGTGGAGCCCGATACGGCGAAGGTCGTGGCCACC
GGCTACTCGGTTCAGGGAGGCAAAGTGAAGGTTATCTCCGGCGTCTTCAACAGCAGCTCC
GTGTATCACGATCAGAGGAAGGAAGGGACCGACGCAGAGATGGCCATTGTGGCAGAGATC
GTGGAGCAGAAACCTGGCACGACAAAGCCGATGACGA
>AonE010101P0010-x_I01_gb|HO655870
TCCGTAGCCATTTTGGCTCAAGCTCAAGTTATAATTTGGGCTCAGAAGCGACGACGACCA
AGTCTTCAGAACGTTGGTTGGCCCAGGTGCCGCGATGACATCCTCTCCAGGCACGGCAGA
AGCACTGATGATGCTGAAAGAACACCCACAGAAGGTGATTCCAGCACTTCTTAAAGATGT
CATATCGCGCAGGGCGATCGAGAAGAAAGCGGCAAAGCTTGTGAAGAAAGGCAAGATCTC
GCCGAACTTGGTCCTCGCATCGTGTCGCAGTTCTCGGCCTTCGAAGCCGAAGGCCTCCGC
AAAGAGGGCAGTTGCAACAAAAGCTGTCTGGAAGCTCACACTCAGCAGCCCAGCCATTGA
AGATCGAGTCGAGGGCGATCCGTATGATGATGGATTGATGGATGATTTTGGCTCCCTTGC
TAAGTATTTCTACCACGGCGAGAAGATCATCAAACTATGCAGCAGTTTCCAAAGTGCCGT
TAAAGCAGCTTGGCCGTATGTGGATGAAGGCATCGACAGCGACGTCGACGAGAAGAGCTT
CCAGAAGGAGTTGGCTGACACGGGCGTGTGGAGCCACGACGGCGACTACGGTGAGGATTT
AGTAGTTGAGATTGACAAGTCGAGCGTCAAGTGAGCCCCGGCGTGTCTTCAAGGTCGCTT
CTTCACAATCAAGGGTTGAGCATTGTAGAGCGATGCGTCGAGCATGCGGCCTCAACCGAT
TATTGTAAGTTCTAACGGGGGTGTGCCCTCCACCACCACTGCGGGTGGGACATTGTGGAG
CAATGCGTCGAGCGCGCGGCTTCCATTGTGGGCAAAAAA
>AmnE011001P0151G10.y_gb|GW810282
ACCGTAGCCATTTTGGCTCAAGAAACCAGCATCTCGGCCCAAGCAGTCGGCTTAGGCGTA
GCAGACTTGCTGTCTGCGGTCTTTCCCGCGCCTATGGGTGTCGCAACGGATCGCACGCAG
ATGGCCATGGATGCTGCAGGAGCCCTGCGAGCGATCGAGAGTGACGCGCTTATCGAGCCC
TCCTTCAGACGACTTCTCAGCGCCATTGAGGGTGAGCGGGAAAGGATTCGCGCCACTTGG
CAGCAGATTCAGCAGGAGCGCGAGGGTACTGCCTCAGAGCTCGAGCGGTTGCGGCAGGAC
ACCGAGGATTGGTGCCAGAGCGAGAAGATGAAGATAGACGCAGAGTGGAAGCGGCTGGAC
AAGCTCAGCGAGCAGATGAACGACATGTGGCCCACGGAGACCGAGATCATCGAAATCAAC
TGCTCCGGAACCATTTTTTCGACCTCGAGGAGTTCACTCTGCAGCATTGAGGGTAGTGTG
TTGAGCCGGGTCTTCAGCGACGAGTTTATTTCGGAGGTGCCACGCGATGAGATGGGGCGC
TTCTTCCTTGACTTCAATCCTGCGTGCTTTGGAATTGTCATCGAGTACCTCCAGAACCGC
CGGCTGCGATTGGACGCACCCCTGCCAGTCATCCCCGCTGACCAGCAGCACAACATGGAG
TTGTTGGCAGAGGCTTGGAAGTTGTCGCCTTTTTTGCACGAGAACCGGATCAATCCCGTG
CATACGACCTCGATGTTGGTGCACAAGAATACAGTGGAGTCCACGCATCCTGGCTGGCAG
GTCATCTCCGCTCAGCACCCTCTGCCTATG
>AonE010101P0017-x_P23_gb|HO658349
TCCGTAGCCATTTTGGCTCAAGCCATTTGCGCTCGAGTTGCGTCCCAGCCAGCCGGTCCG
CCACCCCGAGCTCCGAGAGCTCCCAAGGAAGCAGTCTTGCAGCAATGATCAACGCCATCC
CCAAGATGCACCCCTCCGTCGCCCTGCTCTACGGGAAGCGCCCCCTGCAGCGCATCGCCG
TGGGCTCCAAGAAGCAGCAGCTGGAAATTCCCCTCAACGTCGTGGCAGACATCCCCCAGA
AGGTGGACACGAGCATGTCCTACGTCGGGAACAAGTACAACGCCCTGCCGTGGAAGGACT
TCGTCGAGATCAAGCTCGATGCGCGCAACCTCATCGAGGCCGACGTGAAGTCGGCTCTCA
CGGATCTGGACTGGTTCGGCAAGGTCAACGCGCTCTACGCGGGAAAGCAGACCGAGGCGG
AAATCGACATCGCGGCGAAGACGATCGGTGCGGCGAAGCCCTTCAAGTACCCCATTGCGA
AGTAGTGAGCTGGGAGATTGGCAACCAGCACGGATGATACCCTTGCATTGAACCATA
>AonE010101P0021-x_F21_gb|HO659483
TCCGTAGCCATTTTGGCTCAAGCCTTTGGCTCAAGCGAAGAGCGTGGCCGTTGCTCCCTC
CAACCTTGGGCCGATAGCCTGCTTCCACTTCGAGCTCAAGGAGCTTGCACTTGTCAGCAG
CAATGTCCGGTGTTAAAGTCGAGGACACGTGCGTGGAGAAGTACAACGAGATCAAGATGA
AGAAGGACAAGAGGTACGTGATCTTCAAGATCCAGGACTTCAAGCAGATCGTCTTCGAGT
CTGAGGGGCCAAAGACGGAGACGTTTGCTGACTTCAGGGACAAGTTGCCGAAGGACGAGC
CCCGGTACGCCCTCGTTGACTGCGACTACACGTCTGCGGATGGCCGGCCGCAGTCGAAGC
TCTGCTTCGTCTTCTGGTCTCCGGACGACACGACGACCGTGAAGCAGCGCATGGTCTACG
CAAGCTCCAAGGACGCCATCAAGAAGAAGCTGACGGGCATCATGAAGGAGATCCAGGCCA
ACGACATGAGCGACTTGAGCGACGATGCAGTTGACAAGGAGATGAAGAAGTGAAGCTCGC
CACACTCTTGTTGGAGAGGGAGGCACTCGCAAGGTCTTCTTTGGAAGAGCGCAAAGTCAC
AGGGCCGGTCTTGCCACCTCTTCTGAGAGGCGCAGCGCGCCAGACTG
>AmnE011001P0127D08.y_gb|GW806529
TCCGTAGCCATTTTGGCTCAAGCCATTTTGGCCTAAGCGATCAGGCTTGCAGCGCGCCGC
TCTGCGCGCAGGGGCTCCGGGCGGTGTGGTCCGGCCGCATCCGCAGGCGATGATCGAGGT
GATATGCAATGACCGGATTGGCCGCAAGATACGCGTGAAGTGCAACGAAGATGACACGAT
CGGCGATCTGAAGAAGCTCATCGCGGCTCAGTGCGGCACCCGATGGGAGAAGATCCGCAT
CCAGAAGTGGTACAACATCTACAAGGACCACATCACTCTGGAGGACTACGAGATCAAAGA
CGGGATGGGCCTGGAGCTCTACTACAATTGAGTCGCTTGGGCGCCGGGACCGTTGGTTCG
GGGCTCGCTCGCAGTTGTGAGGGCTCTCGGTTTAGGACTCGCACAGGGAGGGCCAGCCTA
CAGCATGGCGTCTTGCNGAG
>AmnE011001P0138G12.y_gb|GW808698
TCCGTAGCCATTTTGGCTCAAGCCATTTTGGCTCAAGCCGTTTGCGGACCGCGCCCTCGC
TCATAGGCCGGCATCTGTTTTTTTTCCGACCCGATCCGTCACCATGGTTGCGGGCATGAG
CCGAGCGACCAACGCCGTCGACGATCAGGAGTTTGAGTTCGAGAGGGCGGATGACGGTGC
CTCCTACACGTTCCAGCAGCAGGCTGGCAAGATTCACAAGGGAGACTACGCGATGCTGAA
GGGGCATCCCTGCAAGGTCCAAGACGTGGCGACATCAAAGCCAGGCAAGCACGGGCACGC
AAAAGCACACCTCGTCGGCATCGACCTCTTCACCGGCAAGAAGTACGAGGACATCTGCCA
GACTTCCCACAACATGGATGTGCCAGCCATCCAGACGACGAAGTACACCTTGAGCATGTT
GGATGAGATGAACGGGTCGGTGAGCGCCATCCAGGCGAACGGTGAGCTGAAGAGCGATTT
GAACTTGCCGACAGTTGGCCGTGCCCACGAGCCGACAGAAGATGACACAAAGCTTCATAA
AGACATCGTGGAGGGCTACAACAAAGGCAAGATGATCGAGATCATGGTGCTTGCTGCGTG
CGGTGAGGAGAAGATCGTGTCAGCGAGCCTGACCGATTGATCGCTTCACCTTGCTGTGGT
ACTCTGTCATGACGATGGCATCAGAGCGTCGTGCAGGAACACGTACAGCGCGGGTCCTGC
AGATATACAGCTTCTGACGCACTGCGTGCCATTGAACAGTTGACATCAAACACG
>AmnE011001P0157F12.y_gb|GW810846
TCCGTAGCCATTTTGGCTCAAGCGAAGGTTTAGAGGTCCCCCTCCTGGCTCATGCGCTCA
TCCAACCTCCGCTAGTGGAGCTATGAAGAAGGCCGAAGAGTTGCAGTTGGATGAGCTCAT
CGACAAGTGCCTCGAGGCTCGCGGCGCCAAGCCAGGAAAGCTCGTGCAGATCACGGAGGG
GCAGCTGAAGGCACTCTGCTCCACGGCCAGGGACGTCTTCCTGTCCCAGAGCGCGCTGCT
CGAGTTGGAAGCGCCGCTGAAGATCTGCGGTGACATCCATGGGCAGTACCACGACCTCCT
CCGACTCTTAGAGTACGGCGGTCTCCCACCCGAGAGCAATTACCTCTTCCTGGGCGACTA
CGTCGATCGTGGCAAGCAGAGCCTCGAAAGCATTACACTCCTGTTTGCATACAAGGTCAA
GTATCCAGAGAACATGTTCTTGTTGCGGGGCAACCACGAGTGCGCTTCCATCACGCGCAT
CTACGGTTTCTACGACGAGTGCAAGCGGCGGTACAACATCAAGCTGTGGAAGCTGTTCTG
CGACGTCTTCAACTGCTTGCCCGTCTGCGGCCTCGTAGACGACAAGATCATCTGCATGCA
CGGAGGCTTGTCTCCGGAGATCACCAACATGGACCAGGTCAGGCGGCTAGTGCGGCCGAC
CGACGTCCCGGACACCGGCATGATCTGCGACCTGCTCTGGGC
>AmnE011001P0151H10.y_gb|GW810294
GCCGTAGCCATTTTGGCTCAAGCACCCATTTGGGTTCAAGTTTCTGAAAAAGGCCAGAAG
TAGTTCCGCTTTGACGCGCATTTGCATCCGAACTTTTGACCGCAGGGATGCCAGACATAT
GGAGCCAGTCGGGCCAGACGATGGAAGTTAGTGGTGAGGGTCTGGTCCTCACCAAAACGA
GCGGCGGCGACTACCCGGGACACGTGGCATGTGGAGAACTGTTGTCCTCCGGCGTGCACA
CTTGGGAGGTAGTGATCAATGCTGGGTCGATCAAAAACGGCAATCGTGACATGAAGATCG
GGGTTGCAAATCAAGGGTGTAATGTCGAGAAGGGTGACCATCACAATAAGGGCGACGCGT
GGTACCTCCGTACGCACGATGCTTGCCTCTACGGCGGCGACATGGACCTTGACGACCAAG
AAGATCTTCTCGTCGGGCGCAATGTCGGCAGGATGAAGGGCAAGTTCTTTCTCGTCGGAG
ATCGGGTGGGGGTCCAGCTCAACTGCGAGGACGGCTCGCTCTGCTTCTACAAAAATGGCG
AGGGGTTCGGAATTCCATTCCCAGCTGGCACGATCAAGGGGCCTGTAGTCCGGGCCGTCG
AGCTCGTATGTTCCGGTCAGTCGGTGACGCTGGTGCCAGACGTGGAGCTGCCTTACGCGA
AGAAGGTGGACGTAGATGTTGAGCAGCCTTCTTCGGCAGCGGTTGAGTAGCTTACTAAGC
GGTAGAGGGGTGCAGGACACGTCACTGTTCATAAGTGGCGCAACAGTAACGATGGCAATG
CGGCATCAACAG
>AonE010101P0024-x_J09_gb|HO660556
GCCGTAGCCATTTTGGCTCAAGCAGCACATTTTGGCCCACTTGGATCGAGGCGCTCCACA
CACATAAGCTGGCCAGACGCGCGATGCCAGACTATCAGCCCTTGGGAAGCAGCATCAAGG
GGTCGCTGATCCCGAGCCTCATCTTTGTGATCATCCACGGTGGCGCCTGCGCTGCAGTTG
CCTATTTCCTAGAGGAGAAGACAGGCCTGAAGTACGCGAGTGCCGCCGACCTCAAGCTAG
TTGCAATCGGGGTCCCAATCTACTTCTGCGTGCTGTACCTGTTCATCTTCCGCCAGGGCC
TCGGCAAGAACGTCCTCAACGCGAGCTTGGCAACGTCGGACGACCCTGCCGTCCGGGCCC
ACTTCACGAACCTCAACCGCACGGCCTTGAATGCGATTGAGCAGGCTCCCTTCTTCCTGG
GCACCTTGCTCCCCTATGCTGGGCTCGTCAACGGCAAGAGGGCGGGCATCTTGTGCCTTG
CCTACACCGCCTTCTTGTTGCCGTATCCGGGTCTCTATGGGAGGTCCTTCAGCCCCAAGG
TGTTTGTGTCCACGTTGCCCCGGTATCTCATCGTTTTCTACATGGCAGGCGCCTCCGTCA
TTGCCGCCCTGCGGACATAGCACTTCAGCTGTGAGCGGCAGTCTTTGGTACAGCCGAAAG
TGGAGGGTATCCACTCACGCATGATGCGAAAGTTGCATTATTGACTTGGGCGTGTCTTCC
TGGCAGGCCGAGTTTGCCAGCGCGCGGCCCATGCTCGGATTGATGTTCTCAAG
>AonE010101P0006-x_F21_gb|HO654468
TCCGTAGCCATTTTGGCTCAAGCCGCTGGGCTGAAGATGTTCGACGACGGCAGCGTCTCA
ACTAGGGATCCAGAGTCCGCCCCCGCCCTTTCTTCCATCTCCGACCCAAGCATGTGCAGC
ATGGATTTTGCGCGAGGCCTGCAGTGCAAGGCACGCGAAGCATCGGTGAAGTGGCATGGT
GCCGTTGACCAAATTATGGCCGAAGTCGAGGTCGAATGCGACCACGCAGCAACATTGAGT
GCGACCGAGGTCTCCATCAACCTCCACACACTCGCCTGCAAGTTCTGCCCCATGGCTCCA
GAGCTCAAGCAGCAGGTGGAGGACAGCCCGTCGGTCTTCGGTCCGGACGTGGACCCGGTC
AAAGTGGAGCTCATGAAGAGTCCGGGCAAGCGGCTTGGTTCACTCATGAAGAATCCGGGC
AAGACGACGCTGATTGGTTCAGGCTGTGACCGTGTTTGCAGTCATCGTGCAAGTGCCATC
ATCGAGAAGCTCGTGAACACAGAGTTGTGGCCTGATATTGAGGCGAGGCTCCGCAGGATG
GGTTTCACTGCTGATCACAGCGACCTCTACTTTTACAATTACTGTGGCGGAAATCTCCGT
CTGGTGTGGCAGGCAACGGAGGAAAACCCGCAACAGTGACTTCAACGACAAGATTGCGGC
ACAGATATTGAATGACATCCAGAGAAAGCCTGAGCCCGAGGACTGAGTTAGCAGGTGGGT
TTCAAGGCATACAGTGCTTCTCAGTCTTCCCAACCGGGCAGTGG
>AonE010101P0023-x_E08_gb|HO660134
GCCGTAGCCATTTTGGCTCAAGCCCCTTTGGCTCAAAGCAAGCCAGTTTTAGGGCTTAGG
ATCAGCAATGGCCTCGTCCTCACAGTGCGATGTGGGCTTTCAGATCTTCGTCAACACCCT
CAACTTCGGCACCATCACAGTCGATGCCAAGGCTTCCGACACCGTCGACAGCGTTGCCAA
GAGGTGCCGACGCAAGATCGATAGCATGTTCGAGGGCTACGACATCGAGAGACTGCTCGG
CAGTGAGCGCTCCTTGATCTTCGAAGGCAAGCACCTCGAGGACAGCAGCACCCTCGCCAA
CTACAACATCAAGAACGAGTCCTCGCCTCGCATCGTCTTCGGCTTGGAGGGCGGCACTCC
GAAAGTGAAAAAAGGGTGGCTCAAGAAAGAAGACGCCGTCAAAGTCTTGAAGATGAAGGC
AGTCAGACCCGTCAATGAGAGCATCGTCGGCACTGATATTCCGAACGCCATCGCAAAGAT
CCGTGAGGAAACAACTACCATCAAGGACTCCGGCGACAACTTCTTCACCGGCGCGGCAAA
AGAACTCCCATCGGCGAAGGTTCAAAAGATCGTGGAAGCCTTTGGTACTCATGGCAATGA
TGCTGTTCGCAAAATCATCCAAACACTGCCTGAGATCTCGGACTCCTACCGCGACATTGT
TCAGGCTGAGGCTTTCTTGACAGATCTCAGGATGCGTCACGAGCAGGCTGTCTTGGAGGC
CTACGCCGACACGTATGTCAAGTACGACGAGATCAAGGGCGAAGTCCAGTACGACAACAA
GAAGTTCAAGAGTGACATGGAGGATATTCTCAAGGAGAAGCGTGG
>AmnE011001P0119D06.y_gb|GW805784
TCCGTAGCCATTTTGGCTCAAGCATCTTGGCTCCATGACTTAGTAGAGGCTTCCAGGGAA
GGCACCCCCCAGCATCGGCGTAGGCGGTGTCAGCCCCGCAGGCTATGGCGGCGGGATCCT
TGGACCCGAGAAATGTGACGTACCAGTTCAAGGGCGAAGACCACACTCTTGGGAACTCCT
TGCGCTACATGCTCATGAAGCACCCAGATGTTGAGTTCGCGGGCTACACAGTGCCGCACC
CATCAGAGCCCTACATGAACTTGCGAGTTCAGACCTACGAGGGCACATCAGCCGACAAAG
CTGTAATGGATGCCTTGGACAACATGACGGCCGTGTGCGACCACGTCCTGAAGACCTACA
AGCGGTCCGTGAAAGCGTACAAGAAGGACAAGGAAGCCGAAGTTGACATGGAGGGCAATT
GACCGCGGGGCGGCTCTCGCAGAGATTCAGCCGGGTTTGTCGACTAGGACGACAGGCCAG
ACTTGCGTGATGCACCAGTCGGGAGAGGAACGCCTTGGCAGGAGTTCGCTTCCTCGATGG
ACGTCTTGG
>AmnE011001P0133L22.y_gb|GW807621
TCCGTAGCCATTTTGGCTCAAGGCGCTTGGGCTCGAAGCTCGCCTCCCACCCGGGCTTCC
CTGTCTTGCCGGCTTCACGATGCCGAAGTCGCGCGCTAAACGGCGGGGCGCCAAGGTGTG
CCACAGGAAGGTCAAGGGCCAGGAGCAGAAGCTCAACCCGCGGAAGATCCAAGACGAGGA
GTTGCGCAAGCGGTATGACCCGACGAAGACCCTGAAGCAGAATCTCGCGTCCACGGACGT
GAAGGAGATGTACTACAAGAGGCTGCCGAAGTCGATTCCGAAGGAGGCCAAGCACGCCCC
CAAGGTGGGCGAGGAGGAGGTGCCAATCTGCGAGCAGTTCATCAAGAAGCATGGCGACGA
CTACGCCGCCATGCATTGGGACATCAAGATGAACGTGTTTCAGTGGACCACGGCGCAGTG
CAAGAAGAGGGTGTTGGCCTACCAGAAGGGCAAGGTGCGTTCGATGTCCGCCGAGATCCT
TTCTGGCCATGGGGTAGACTTGCGGAAGCCTCTCTTCGGCAAGGCGAAGGAGCGCAACGT
GTTCGGCCACTGATGCAGGCCGCAGAGAGCACTCGCAGCAGATGCCCCTCGGGACGGCCA
AGGAAGTGGAACGTCTTCGGCGATTGGTCGTTGAGTTGCTGACCGCCCCAGCGGTGCCCG
CTGGCACGTGCAAAGCACTGGCTTGCGTGCAGACGCGTGCGTGTGTGCGCACGGTGGCCT
TGTTGCGTTGGTGGACCCAGTGC
>AmnE011001P0115G05.y_gb|GW805438
TCCGTAGCCATTTTGGCTCAAGCCATTTCGGCTGGAGCCGCTAGTTGCCAGCAGCGCTGC
CCGCACTCGGCATGCAAACGGTCCGCGCGTGATGGCTGGTCTGGCTGCGAGGGGCTGGGG
TGTTCGTGACGATGAGGAGGATGCGCCAACGTTGCCAGACAGCACTGCTCCGAAGCAGAC
GCCCAAGGTGGAGATTCGCGACTTCATCGGGTTGAGCAAGCCAGTTCCCTCTCAGCCAGT
TGAGGTCAGCCCCAGCGCAAACGAAGTGCTGCAGATCGAGTTAGTCAACCTCCGCAACCA
CGTCTTGGATCTCATAGCGGAGAGGGGTAAGCTGCAGGAAGAGCACGACTCCTTTGCAAA
GAAGGTGGAGCATCTGGAGAGGGAGAATGAGACTCTACGTGAAAAGGCTGTCCAGCTCAC
TGCGCAGATCTCAAGAGAGAAGTTGCGCTTCACCATAATA
>gi|157092934_gb|EF134008
TCCGTAGCCATTTTGGCTCAAGTCATTTTGGCTCAAGCTGGTCCGACCCCGGCAGTGATA
CTACCGTTCGGTCACGCTGCCAAAGATGGCCATGCCCCGCTCAATGCTCCTCACTTGCTC
CGCTGTGCTCTTGGGCATGGCAGTGGTCTCCAGCGTCGGCCGTGCCTTTGTGCCCGCCGC
CGGCAAGCCTGCCACGCAAGTCCAGGCTCCAGCAGCCCAGCTCCCGACTGCAGCACTCAG
CGCCGCAGCGATGGTTCTGCCCACGGCCGCGCACGCTGAGGGGGGCAGCGTCTGGATCCC
GGCCCTGTCGGCGGTCGGGGCGGGCTTTGCCATCGGCCTCGCAGCCATCGGCTCGGGCGT
CGGCCAGGGCATCGCCTCGGGCCGCTGCATCGATGGCATCAGCCGGCAGCCGGAGGTGGC
GGACGACCTGCGGGGCGTGCTGCTGCTGTCCCTGGCCTTCATGGAGTCTTTGACCATCTA
CGGCTTGGTCATCGCGCTGGTCTTGCTCTTCGCCAACCCGCTCATCAAGTGAGC
>AonE010101P0030-x_A09_gb|HO662424
TCCGTAGCCATTTTGGCTCAAGCTAGTTTGGCTCAAGTTTGCATCAGTTTTAAGTTTTAA
GTGTCAGAGTAGAGCAAGTTGCCCTTGTGGTCATTGGGTGTGTGACCCCGTCTTTGCCAT
GGCTGTGAACACAGGGTATGTCCGTGAGTCCGCGGTCATCCCGGCATCGCTTGACACAGT
GTGGGGCCTGATCTTACCCATGAACTTCAAGTTCAGCAAGAGCGTCAGCCAGGCTACCAA
GGAGACCGCCGACGACTCGGGCCCGTTGGGGATGTACAACATCTGCTACGCGGACAACAC
AGTCCAGACTGTTCGCATTACAGAGATATCGGAGCGCCTTCCCAACACCCGGAGCATCGG
CATGGAGTACATCTCCTCGGATCCAGCCATGTCCTACGCAGCTCGCATGGACACAATTCT
TCTCAAGGCTGTCACATGCAGTGAGGCGCCCGCAACATACATCGAGTTCTCTGCGGACTT
CTCGTCAGATGCTTCCATGGAGGTTCTTGAAGACGCTAAGTTCAAGAAGCGCGAATTCTT
CAAGGACATCTGCGCCTTCCTCAAGTGATTGCTGCGACAGGAGACGCGAAGCGCCCCATG
TGCAGGGGGGATGCATGCCAACATGCGCGGCCTACCCCATGTTTTCGTGTCTTGCCCCTT
GGCCTCGTTCGCTTCCATGCGTCAAGCGGATCATCACCACTCTTATTGAGGGGGTGGTCC
GAGTCTTCTGATATAGGGTATCGATTTGTGCAGCGATTGTGTTGCGTCCGCAGCTGTGCC
GTTGG
>AmnE011001P0153E04.y_gb|GW810444
TCCGTAGCCATTTTGGCTCAAGCCATTTTGCTTCGCTCGAGGACATTTCCTGTATCGATT
CCGATGATACCTGGAAGTTATCGCAACGTTGGGAGGTCCGCCCACCAAGAGGCCACCACC
GCTGAGAATGTGGACCGCGTTGCGAACTCCTATGCCTCCCTGGGCGTTGTCGCAGCATTG
CTCTTCGGCACGGCCTCGGGCACTCTCCACGACATGATCGCGGAGGGGGAGAAGGACTCC
TCCTTCCTGTACAACTTGGCGACTATAATGGCCGCCTTGTCCTGTCACTGCTCTGCGTGG
GGCACGATGTTCTACACGATGAAGTTCTACTACACAATGCGATTGAGCTCGCAAGGCAGG
TTTGAGGCATCCATGGAGATCATGCGGGGTGAGACGTGGGGCGGCTGGTTCGCGAACAAC
ATGGGGGTTCTGTCCATCTGGGGCGCGTTCCTCTGGCTCGGAAGCTGCGCGGTCTTCCTT
GCATTCGAGAAGCTTGATTTCTATGTGGCCTGTATGGTTTGGGCCTCTCTCGCGACTCTT
GCGGTTAGCATGGTTGGGGCAGTCACCCTGATGAGATGGGAGTACAGCACTGCGGCAAAC
GACTCTGCCTCAGAGGCTGAAGCGTGATGAGAAGTGTGGTGATGGGGATTACGACTGAGG
GGGTGAGAATTGCACCGGTGAGGGCCGAAGCGTTCCGCCAATCGTGCTGACAGCTGCTCT
CGCCCGCAGTCCATGTCCTATT
>AmnE011001P0140H02.x_gb|GW808889
ACCGTAGCCATTTTGGCTCAAGAGCTGGGAGCCCTTGTCCCCGAAGTTGCCGCCCCCCTT
TTGGCGGCCGAAGGCGCGATGGAGGTGAAGTTGGGCCCGGGCGAATCGCTCAGTAAGGAG
AAGCAGAAGTGCTTGGCGAGAGCGTTCGACTATGTTGCGAGTACCAACCCGCAGTACCGC
AAGCGAAAAAGCGCAGGCATGACGCAGTTGTGCTTGAAGTCGGAGCTCCCCAGACTGATT
CGCGGAGTGGGCAAGGCGCCGACGAACGAGGAGCTAGATATTCTCGAGGGCATGATCCCG
GCGGGTGACGAGGAGTTCAACTTCGACACCTTCCTCAAGGTCTTCTACAGGGCCAGCGAG
AAGAGGTCCATGAACGAGGGGGAGCTCTTTGAGAACCTCAAGGCGCGGCTTGCAGCCAGC
GTCCATCCCTCACGCCATCGAGGGCCTTCGGCGGGGCGGCGCCTCGGTGCCGTCAAGGAT
CTTCGAAGTGAGCTCCATGCGCCATCATTCACTCGCATGATGGGCGAGGTCGTGTCGTTG
GTCTCCACCAGCAGCGCCGGATCTTCGCCTTGTGAGTTGCGCACGCCGGCTTGCGCGTGT
TTGGGCGCGATGACCGTAGCGGCCCGTTGCGCGAGTGTTGGTTGCGTTTCCAGCAGCGCG
TGCTCGTTCCATTGCCCAGTTTGCAGCATTTTTTCTGTGGAGTGCAGGAGTTCGGAGGGC
TGTGTACAGAAGCACTACCCTTGGGTGGATTGCCCGGAC
>AonE010101P0026-x_D09_gb|HO661118
TCCGTAGCCATTTTGGCTCAAGCCATTTTGGCTCAAGCTCAAGTCAGACTCTGTCCGAGG
CGCTTGGCTCTTCCAGCGAAAGCGGGGAACCGGCAAGATGGGCCAGAAAGGCAGCAAGGC
TCCCGAGCCCTTCAAGTGGCCCGAGGGGACGAGCCGCGAAGAGATGATGAGCCAGGTCTT
CGATGCCGTCGATGACGACAAGTCAGGGAAGCTCTCCAAGGAGGAGTTCCAGCAGCTCGC
ATCGAACAACGACGACCCTGATGCAAAGGCGATGATGGACCAGATCTTTGACCAGATGGA
CAAGGGGAAGTTTTTCGGCTTGGGCAAGGACGGCGGGATTTCGAAGTCCGAGTTTGTGGA
GTACCAGGTGAAAGCGGGGAAGGACGCATCGGATGAGGATTTTGGCAAGCAAGCCGGATT
GTGGTTGGCCATGGGGCAGGCCAGGGATGTGAAGTGAGTTTGGTTCCTCGATGGCTGGTG
CCATGTAGCAACCTTGGTACTAGTAATCGGAATGCACAGCTGAGAGTTTGAGTT
>AmnE011001P0114E08.x_gb|GW805322
TCCGTAGCCATTTTGGCTCAAGCCGCGTTGGCTGAAAGAACCTTGCACTACCACTAGCAG
TCTCGCAATCAACTCTGTGTGCAGCCATGAGGTACTTGGTTGCGGCGGTGTTCGCCTTTG
CCTTGGCACATGCAAGAGCCGACGAGGCTCAGGAGGCCTCCGTCGTTGAGGATCACATCA
CCGAGGGCGAGATTGCATTCATGGAACAGGCTGCAACAGTAGCCGATGATATGGAAGTGG
CAGACGTGCGCGAAGATGCTCCCCCGGAGCACGTGGAGAATCATCTCGTGGAGATGGAGA
AGGTGGCAAAGAGGCTGGAGCAGATCAAGGCCGAGTCCGCCGCCAGCAAGGACCCCACCG
TTGTCCTCTCGCAGACGAGCCCGAACGACTATGTGACGGAGGACCCAGTGACGCCGGAGC
AGGAGCAGGCGTTCATGGAGGAGGTGGCCAAGGAGGCGGAGAAGCACATGACGGAGGCCG
AGCAGAAGGAGACCGAGGAGGAGGAGGAGGCCAGGAAGGACGACCCGTTGCCGCCGAAGC
CGGAGTGAGCGGCTTCCTGCCCCAGAGATTCCTGCCACAGAGACAAACCGATCGCGACCT
CAGTGAGGTTGCGCCGTTGCGAC
>AmnE011001P0151H03_gb|GW810287
TCCGTAGCCATTTTGGCTCAAGCCATTTTGGCTCAAGTGAAATTCGGGTGCCAGTCCTTG
CCGGCCCAGCCACAGGCAGCTCAGGCACACTTCCCCACCAGTGCACATGCGGCCTGCACG
CACCTTGGCAGTGGCGCTTCTGGGACTCGATCGGGCTGTCCAGACAGCGTTGGCCTTTGT
AGCACCACCCAGTGGAGAGTACTGTGGCATTGTCCACGCGAAGGACCAGACGGACGTCGG
GGTCAGGTTCAAGATAGCCAGCAAGAGCGACGCTGAGATCAGCGTGAAGGTCTTTGGTCT
TGACCTCTATTGCAAGGAGAAGTACAGATTGGATCATGCAACGGGGGAGCTGACCTACGA
AAGGCTTCACGACCCCAACAGCTGCGTGCGGGATGAGTTCAGGAACTTCGACCAGGACCC
AGAGCTCGTGAAGGTGCTCAGAGTGCCGGGGCCTGACGTGCTCAGGTTGCGCACATCTTC
GGGGACGACCATCCTGGCGCCGGACGCGTGCAGCAACATGGAGGAGACCCGTCGCAGACT
AGAGTCCGGCCCCGTTTTTGCCTGAACTTCGGTGCATGAAGGCGCGCGTGCTTGCTTGCT
TGCTTGCGTTGCCCCTTTGCTCCACTGCTCCTCTGCGCCTCTGCTTCGCTGCATGCTGTG
ACTACTCGCGGCGGAGGCTGCTTTCTGTTGGCGAAGGGGTGCGTGCGCCAAAGCGCATGC
GTACGCCACGCCAAGACAGCTCTTGTTGCCAAATGCTCCTTGGAATCAAAAAAAAAAAAA
AAAAAAAAAGCGGCCGCAGTGAGTGACAGCCAAGGTCCAGAGCCAAGGGGAACCACTAGT
TCTAAAGCGGCCGCCACCCGCGTGAAGCTCCAGCTTTTTGTTCCTTTAGTGAAGGGTAAA
TGGCGCGCTTGTCCGTAATCATGGGCCAAACTGGTTTCCTGGGGGAAATTGTTACCCCCC
TCCCAATTCCCAACAAACAAACCAACCCGAAAGCAAAAAGGGGTAAAGCCCGGGGGGGCC
CTAATGAAGGAAGCAAAACCCAAATTAATTTGGGTTTGCCCCCCCGGGCCCCCCTTTCCA
CATCGGGGAAAACCCTGGTCGGGGCCCCCCGGATTTAATGAAAAACCGCCCAAACCCCCC
GGGGGGAAAAAAGGGGGGTTTGGGGGTGAAATTGTGGGGGGCCCTCTTTCCCCCCCTCTC
CCCCCCCTCCACACAGATAACACCTCGCCCTGCCCGGCCCCTCGGGGGGGCTCTCCTTTT
CTGGCGCG
>AmnE011001P0113E03.y_gb|GW805221
ACCGTAGCCATTTTGGCTCAAGCCGTTTGGGCTCAAGCATTTGTGATTTCAGGGTTGCTC
TAGGTTTGGGGCTTGCCGCCAGCCAAAGCCATGAGCTCCATCTTCGTCCGACGGCAAGGA
GGGGTGAAGCGCTACCTCGTCATTGCTCTGGTCGCTTGCCTCATCCGAAGGATGAGCGAC
TTTGACCTCAGCGCGGTGGGCAAGGTGCTGTTCGGTCCCAAGGACGGTGCCGTGGAATGG
GAGGTGAGCCTTCTCTACATCCTGATGGCCATGCTGGTCCTGCCCGAGTTTGTTAACGTC
TCGTGGCTCCACGAGCGGTTGCCGAACTACATCTTGGGATTCACGCTCTGCCTGCTCTTC
GTCCTCTTCGACGAGTCCGTGGACCTGTGGGACCGCTGGACCAGCGGCAAGTGGAAGAGG
CATGACACAATTGAGCACCACGAGAACTTGCTGCTCTCGCTCGCCAACCTAGCCCTCTTC
TATGCCAACCTCAAGATGCACTCCTTGCGAAAGGCCGTTTCGCAGGTCTGCGAGATCAAC
CGCGCGAGTAGTGAGTGAGCGGGTCGACCGCCCGGTCGGCATCTTTTCAACTTCAGAGGT
TGGAGTGGCGCAAAGGTGTGTGCACGGACTGTGCTTCTGACTGCCTCGCCGCTCCATCCA
GATGATCATTTGAATGCATGAATCCAGACTTGACCCAGTCTCAAGTGTTTAAGGTCTCAT
TTGTCGCCAGCCTCCCAATCAGAGGAAATACAGCTGCTCGACATTANGCAGCAAGACTGC
TGCAGAGTGTANCACCATCGTNNNNNANNNNNNNNNNNNNNNNNNNNNNNNNNNNNNNNN
NNAANCGGCGCAGTGAGTGACACCCAGGTCCGAGGAAATCCATATCAGCTATCAATACGT
CCACCTCCAGGGGGGCCGGTACCCAATCGCCCTAAATGAATCTATTACCGCGCTCCTGCC
CTCGTTTAAAACTCTGGACTGGAAAACCCGCGGTACCAATTAACGCCTTGAACAATTCCC
TTTTCCACTGGGTAAAAGCGAAAGCCCGACGATCCCCTTCCAAATTTCCAACCGAAGGCA
AAGGAACCCCCTAACGCCCTAACGCGGCGGGGGGGGGTAACCAAAGGGACTAAATTTGGG
CGCTAGCCCCCCTTTTTTTTTCTTCTTTCTCAGTGCGGTTCCCGAAAAAAAAGGGGCCTT
TTGTCAATTGGTTGGCCCCCCCCAACAAAAAGGGGGGGCGGGGCCCCCCACCTCTCCCT
>AonE010101P0010-x_P21
ACCGTAGCCATTTTGGCTCAAGGGCACTTGGGACCGAGCACGGTTTTGGGCTCTGCGCGC
GCAGTCAGCTTACAGGCGCCATGGATCAGACCGAGAAGGCTTTCCAGAAGCAGGACGCCG
TCTTCATCGGCTCCAAGCGGCTCTTGGGCAAGAAGTCCTCCAAGAGGGCGCTCCGCTACT
GGCGGAACGTCGGCCTCTCCTTCCAGACCCCCAAGGAGGCCAAGGAGGGCAACTTTGTGG
ACAAGAAGTGCCCCTTCACGGGCAACGTCAGCATCCGCGGGAAGATCCTGAAGGGCATGG
TGATCTCCACGAAGATGAAGCGCACCATCATCATCCGGCGCAACTACCTGCACTTCCTCA
AGAAGTACCACCGCTTCAAGAAGCGCCACAGCAACCTCTCGGTGCACTGCTCGCCGGCCT
TCGAGCCTAAGGAAGGCGACATCGTGACGGTGGGACAGTGCCGGCCGCTCGCCAAGACCG
TCCGGTTCAACGTCCTCAAGGTGGACAAGAACCAGATCTTCGGCTCGGCCCGGAAGCAGT
TCATGCTCTTCTGATCGCGACACCCTCCATCGACTTCGGACCATGCGGCGTTGACCCTCT
GCGTGCCTCTCATTGAATGAAAAA
>AonE010101P0029-x_A12_gb|HO662077
TCCGTAGCCATTTTGGCTCAAGCCATTTTGGCTCAAGCTCAAGTCAGACTTTGTTCAGGA
CGCGCGGCGTTTCCAGCGAAAGCGAGGAACCGGCAAGATGGGCCAGAAAGGCAGCACGCC
CATTAAGTTTCCCGAGGGGACGAGCCGCGAAGAGATGATGAGCCAGGTCTTTGATGCCGT
CGATGACGATAAGTCAGGAAAGCTCTCCAAGGAGGAGTTCCAGCAGCTCGCATCGAACAA
CAACGACGCTGATGCAAAGGCGATGTTGGACCAGATCTTTGACCAGATGGACAAGGGGAA
GGTTTTCGGCTTGGGCAAGGACGGTGCGATTTCAAAGTCCGAGTTTGTGGAGTACCAGGT
GCACGCGGGGAAGGACCCATCGGATGAGGATTTCAGCAAGCAAACCGGATTGTGGCTCGC
CTTGGGGCAGGCCAGGGATGTGAAGTGAGTTTGGTTCCTCTATTGCTGGTGCCAT
>AonE010101P0030-x_A15_gb|HO662429
TCCGTAGCCATTTTGGCTCAAGCCATTTGAAGGCAAGCCATCTGTTCATCGATTCTGCGG
CAGGCGCCCTTGCTTCTTCTTGCTGTACAGAGATGGCCGGGGAGTGGAAGAAGGCCGGGG
AGCAGGCCAAGGCCGAGTACAAGGGCACGGACAAGCACAAGCTGAATCTCTTGCACAAGA
CCATTTACCGTGGCCTCGTCAAGAAGTCCAAGTCCAAGTCCAAGTCAAAGGTGGCTGCAA
AGGCACCTGCGATGAAGGCGGTGAAGGCGATGAAGGTGGTGAAGGCGATGAAGGCGGTTG
CGATGAAGAAGAAGTCGTCCGCCATGAAGAAGAAGTGAGCGCGCAGGCTCTCCGAATGCG
GGCGCATTGGGTACCTCGCGCAGGCTCTCCGATCGTTTCAAGCGATCTGACATCACGTGG
CCCTGTGCGTACAGGCTCCAATCATGTGATTGTTTCTCAACG
>AmnE011001P0132J07.x_gb|GW807175
GCCGTAGCCATTTTGGCTCAAGGTGCCTTGAGGCTCTGGTGCTTTGCCCTCCAGCCATGG
AGTTTGCTGACTGCCTCGCGCGCCATGCTGCCCAGCTCGGATTCGCTTGCCGTTCTGCCC
GTGGGGGCCTCGGCGAGCATGACAGGATTCGCTTTCTGGTTTCCGTGCACGAGGCGCTCG
AAGATCCTGGAGACGCTGTGGCTACAGCTGGACCTCGCACTTCTGCAATCGCCTCAGCCC
CTTCGCGTATCGGAGAGAGCTTGCGCCTCCTTTTCTTCCCTGGTTGCGAGGCCCCTGTCA
GCATCGGACGTGAACGCCAGTACCAGCGGCGACGCCCAGCCCGTGATCTCGCTCTACGAC
GCCGTGCACATGGAGCAGCGCCAGTTCATCCCCTTCGGCAATGACACCGCGACAATGCTG
GCCCGCTCCCTAGCGGTTTGGAGCAAGACTACGCTGCGGACTGGTCTTCGGTGCCGACCC
CTGGTGCATGCAGACTTGCCGTGCAGTTTGTGGGGAGATCCCACGACGTGCGTGCCAAGC
CGAGCCGGAATTCTACGAACAGCATGTGCAGACCCGGCTTTCCGTACGTGGCGAGATGGT
CGACGCCACGCTGGTCATGGTGGACGATGTTGTGCAGGGCGCGGTGGGATGCAAGAGCAA
GGCGGTGTAATGCGATCATGGGTTTCACCTCGTGGATGTGGTTGTTCAGTTCGGCCCTTG
GATATGCACGGCATGTGAGTATACTCATCCGCAGATGCGATTGATTGCTGGATGTATCGC
TACATGAAGTAGACGTCGTTTCCTACACGGTGTGATGTTCGTTCTCCGCTTTGCTGGATG
TGCTGCGCCACTGNCGAGTTTGTGCAGCACACTGGGATGCATGTGAATTCCCAGTATAAA
AGGGATGTTGNTGCCTTGAGNTGTAAGTGTGTGTATCGATGGCACTGCGGCCGTGCTTCA
AACAAAGCAGGTGTATGATAGTTACCCGTACTTTTGGTGGGNTGTGGAATGTAAGTGGTG
TCCCCTTGAGGNACTGCNTTGNNAGGGAAANNNNNNNNNNNNNNNNNNNNNNNNNNNNNN
NNNNNNNNNNNNCCCCCCNGTGAGTGAACCCAGGTCCAAAACCAGGGATCCCTTTTTAAG
AGGGCCCCCCCGGGGGACCTCCCTTTGGTCCCTTTAGGAGAATATTGCCCTGGGAAACGG
GACAACATTTTCTCGGGAATATTTTCCCCCCATTCCCACAAAAACCCGAAAAAAGAGAGG
CGGGGGGAGAAGGAAAACCATTATATGTTTCTCGCTCTTTTAGAGAGGGGCCGAT
>AmnE011001P0151A04.y_gb|GW810205
TCCGTAGCCATTTTGGCTCAAGCCATTTTGGTTCAAGTTGTTTATGCACAAGCTGCCATT
ACCTCGTGTCCACGGTGTAAGTCGATTCGGTAACCAATTTACATATGGCACACGCGATGA
TTGTGCTCTGCTGTGTTGCGGCGCTTGTACCTCCTGCAGTGGCGTTGCGAATTCAGGGCG
GGGGGGCAAGACCCCACGTTGCCATCCATTATTCCGCCATACTGGCTTCACGTCCCCAAG
TGCGGCTCCAGTTTCGAGACGTCGATCGCGCACCTTGTTTGCGGCGACCGCATTCCCCAG
AGCGTCACAGTAAAAGAGCCGGGCGACTTTTTCAGCGAATGGAACAACTCGTGCCCACGG
AAGGAGTTCATGTATTTCAGCTCGGGCCACCAGCCGCTCTCGGAACCCGGTTCGAGGAAC
TTGCAGAATGTCGTCATGATGATGCGCGACCCCACGCAGCGCATTCTCTCGGGCTACTAT
GCTAGGCCCGAATTGCTCCATGATTGCGATCGGCTGCGCCAGAAGTACCATTGCAACAAA
ACCAGCGGCCGTTGCGATGGAGACATCCAGCGGGACGGAACGTTCACCAGGAACCCAGAT
GTGATCCCACCTGTGGAGTACGCAGATTGTGCAGAACTGCGCCGCANACATGTTGACAGG
CTCTATGTGTGGTTCGACAACCCTTCCAGACGTGTCTTTGGCCGTCGCCAATCTCAAGAA
GATGGGTTTCGTCGGTCTTACTGGCAAGCGGGAAGTGAGCGTCTGTCTCTGGCATGCCAA
GTTTGGAGGGGACCCCTTGAAAGTTGAGGTCCCACATACGCGACCCGGGGTCGTGTCGAG
CTCGGCCTACGACCTAAAGGGCTGTTGGGAGATGGCAGCCCAAAAACGAATGGTGGTCTA
CCAGCTGCAAGGGAGCGTTCTACGCGAGCTCAGCACACCACTGAACGCGAGACATGCAGA
ATGCTCAACAGNTGGAGCACGCCGTGAACAGTCTCGGAACTGGCATACAATGAGATGAGG
CGCCTCGGGCAAAAAAAAAAAAAAAAAACGGCCCCTGAGGACCCCAGGCCCAGAATCAAT
TAATTTATAACCGCACCCCGGGGGGCGGAACCATTCCCTAAGGAGCTTAACCGCCCCCGG
CGCCTTTTAACCGGAGGGAAACGGGGTCAACTAAGCGTGAAACCCTTTCGCGGGAAAAAA
GAGCCCTTCCCCAATGTCCC
>AonE010101P0029-x_M06_gb|HO662331
TCCGTAGCCATTTTGGCTCAAGACACTTTGGCTCAGGGGACAGTTATCCACAATTTGGAC
GTCCCGTTGTCCGAGGCTCCGGCCAGCACATAGAAGCTTGTGCGTCGTAGCCAATGGCGA
CCAGCAGCCTTCAGGAGGCCGTGCCCTTCGAGAAGAGGAGCGCGGAGGCGAAGCGCATCT
TGGCCAAGTACCCTGATCGCATCCCCGTGATCTGTGAGAAGGCCCTGCGCTCCGACCTCC
CTGACATCGAGAAGAAGAAGTTCCTGGTGCCCGGCACCATGCTGATCGGCGAGTTCAAGT
ACATCATCCACAAGCACATCAACCAGACGGGCAGTGCTGCCATCGCCTCGGACCAGACAA
TCTACCTCTTTGTCAATGGCACATCGCCAAAGACGGGTGCGTTGCTCTCGGAGGTCTACG
AGCAGCACAAGAGCGATGATGGTTTCATCTACGTCACATATGGCGCTGAGAACACGCTGG
GGCAGAGGTAAGGAGCAGGTCTGCTTCCTGGTCTTCCTGGTCTTTGCCCTCTGACCTTCG
CAGCAATGCCTCCGGGTCGCGGGCTGAAGCCATAATCTTTGTCTGCATCAGCACCAAACG
GAGTCCTTTTTCCTGATGCAGAGCATACTTTGAGGGACAGGGGATTTGGGGGGCTCACAG
GAAGTGAGCGCAGTCTGTACAAATCGGCGTACGGAGAGCGTGTACAGCACCGCTTCGGGG
TGCGCAGATGGATTTGAGGGTGTGCAGCACCTTTTACATG
>AmnE011001P0158F08.y_gb|GW810938
TCCGTAGCCATTTTGGCTCAAGCCACTTTTGCTCGAGGCCCGTTCCAGGTCTCGCGAGGC
CTCGCATAAGCCCACCGGCAGGCACCTCTATATTCAACCTTCGCCGAGATGCCTAAGAAC
AAGCTCGGTGGCAACAAGGCCAAGCGAGCCAAGGGCGATGCAACGAAAGCCAAGAAGGAG
CTCGAGTTCAAGGAGGACGGGCAGGAGTACGGGCAGGTCATGCGCATGCTTGGCAACGGC
CGTTGCGAGGTTCAGTGCTTCGACGGGACGAAGCGCTTGTGCCACATCCGCGGCAAGATG
AGAAAGAAGGTCTGGGTCAACCAGGGCGACATAGTGCTCGTGTCCTTGCGCGACTTCCAG
GACGAGAAGGGCGACATCATCGTCAAGTACACCTCAGACGAGGCGAGGAACCTCAAGACC
TACGGCGAGTTGCCAGACAACGTGAAGATCAACGAGACGGAGATCGTCGACGGCGAGCTC
AGCGACGACGGCGTTGAGTTCAACGAGCAGGCGGGGGTGGACATCGATGCCATCTAGGCC
GAGCTGGAGTTGCCGTCGCCGTCGTCCCGCGGCTTTGGCGGTGGTACAGAGCTCTTATCA
GGGAGGCCCGCCTCCTCCCTCTTTGGAGGGCACGCCGTTGCAAAGGAGCGGGTAGCCATG
ACAACAGATTCATGGTCACCACAGAGGCGTTGCTTGCCCCCTGGGTCATTTCCGCGTGAG
ACTTGCAAGCACAGACTTCACTTTTGGTGGACACCGTCATCATCAAAAAAAAAAAAAAAA
AAAAAAAAAAACGGCCGCAATGAGTGACAGCCAAGGTCAGAAGGAATCCATATCAAGCTT
ATCGATACGTCGACCTCGAGGGGGGGCCCGGTACCCAATCGCCCTATAATGAGTCTAATA
CGGCGCTCACTGGCGTCGTTTTACACGTCGTGACTGGAAAACCTGGCGTTACCCAATTAT
CGCCTGCACAAATCCCCCTTCGCAGGTGGGGAAAACGAAAGGCCCCACCGATGCCTTTCC
AAAATTCCAACCCAAGGGGAAGGGACGCCCCGTCGGGCATAAACCGGGGGGGGGGGGTTA
CCCAAGGGAGCTAAATTTTGGGGCCCAAGCCCCCTTTGTTTTTTCTTCTTTTTGCAAGTG
GGGTTTCCGAAATTAAAAGGGGGCCTTTTTTTCAATATTTTTGCCCCCCCCCAAAAATAA
AGGGGTGTGGGGGCCCCCCCAAAAATCTCCTGGGGAAGCATTAAAT
>AmnE011001P0116E02.x_gb|GW805506
TCCGTAGCCATTTTGGCTCAAGGGATTTGGGCTCAAAAGCAGCATCCTGGGATCAAGCTC
CGCAGCAAAGATGGGGAAGTTCATTAAGTCCGGCCGCGTCGTCGTGCTCCTCAATGGCCG
TTACGCCGGCAAGAAGGCCATCGTTGTGAAGGCGTTTGACGACGGCACCAAGGCGCGCCC
CTTCGGCCACTGCCTCGTGGCCGGGGTGGACAGGCCTCCGATGAAGGTGCACAAGAGGAT
GTCGAAAAAAAAGATCGCCAAGCGATCCCGAGTGAAGCCCTTCCTGAAGTACATCAACTA
CAACCACATGATGGCGACGCGCTACCAGGTCCCCGCGGAAATCGGTGCACAGTCGCTCGC
GACGGAACAGCAGAAGGACACCCCTGACGGCCGAAACGAGGCGAAAAAATTTGTCAAGAA
CCTGCTCCAGGAGAAATTTGTCACCCCGCCCGCGGACAAGGCCGGCCGCCCGTCGAAAGA
TGTGCTCTATCTTCGCAAGAAGTTGCGCTTCTGAGCCCGAGGCACGAGGTGCCGGCAGAA
AACTACAAAAGCCATGGCTCGACTGCGGAAGCGATCTCAGGAAAAAAAAAAAAAAAAAAN
AAAAAAAAAAAAAAAAAAAAAAAAAANNNNNCCCCCCCCCNNAAATGCCCGCCCCCAGGG
ACGAAACCCCAGGGGTCCCAAACCCTTGGGGATCCGCCCCCCTCCCGGGGGGACGCCCCC
CCGGTGGGGACCTCCAGATTTTGGTTCCCTTTAGCGGGGGGGAAAATCCCGGCTGGAGCA
AACCTTCGGCAAAAAAGTTTTCTCGGGCGAAAAATTTCTCCCCNCCCAAATTCCCCCAAA
ATTAAAAAGCAAAACCTGGGGGGGAAAACCGGGGGGGACCAACAATTAATTAAATTCCCT
TAATGGCGTTTTCCCAAGGGAAATTTTTGGTGGGGAATGTGTTAGGGAACCTCCATAAAA
AAAAAGCACGGCTTGGGAAAAGGGGTTTCTAAATGGCCCCTTTACGATCCTGGTAAAGAA
AGNGGGCTCGGGGGGGGGTTCCCTCACCGAGGGGTCCCCCGTGGCGCGAAAGGTGCCCCA
AAGGGAGAATAGGGGAAAAAATTGGAAAAAGCCCCAAAACGGCCCCGCAAAGGGTTTTTT
GGGTTTCCTCGGCCCCCCCAAAAACCAAAAAAAGGGGGGGAGAGGGAAAAAAGAGATTAA
AANGGGGTCCCGGGACTCTGGGCGCCCCCAAAAAGAAAAAATTCCCCTCCGTGGGAGGAT
TTAATAAAAGGAGAATTGGGGGGGGGGGGAGGCACCCCCCCCCC
>AmnE011001P0127D06.y_gb|GW806527
ACCGTAGCCATTTTGGCTCAAGCCATTTTGGCTCAAGCCATCGAAGCTCAAATATGACAG
TTGAAGCTGGTCCCCCTGTGCGAATGATGTGACACAGCCAGCAGCCATGAAGAAAGCGCG
AACCTCGCCAACAGTCCTTGTGTGCCAGGGAAACTCATGTCGAAATGCTGGTTCCAGAGC
GGCACGATTAGAGATTGAGGAGCTGGCCCGTGGACTCGGTGAGTGCAGTGTGCGTGAATC
TGGATGTCTGGGAGCGTGTGGAAAGGCACCAAATGTTGTCATCGTGAAGGAAGGCAAAGA
GCGATTGTGCAGTCGGATTCGAAACCTACATCTCAGCGCCGCAGTGGTGCAAAAAGCTCT
TGGCAAAGCGCCGTGTTTGGACGATCCCGATCTCAAAAGTCGCCTGAATGATATTCACAT
ACGAGTCCGCTGCAATTATTCGTTATGGTGCCTGGAGGCAGTCTCCCAAGTGTCCAAACA
TAGTGCGGTCTACCATTTCACATCCAGCGATCCCTTGAGGGGAACGCCCAATCCAAAAGG
ACGAGGGCGAATTGTTTGGCCCAAAACGTGGCACACAACAATGCGAGCGCAAAGTGGAGA
TGATCGCGAAGGCCCAGTGCCCAGGATTGAACGAGCCTACACGCCAGTCAGCTCTGCGAC
GGATTGGGAGAATGGCAAGTGCGACTTGCTCATCAAGATATACAGCCGGGGAGCGGCGAC
TTCGTGGCTTTACAGGCAGCCCGTTGGAATGCATGTCTGGTTGTCTCAGCCTCAAAGACA
TTAGATGTTTCCAGCTTGGTTCCCGATCTCAGCGAGGCAACTTTTCAGCGACCTGCGAGC
ATCCTACTGATTCTGGGTGGCACTGGCATTTGTACTGCTGCACAGGTTCTGCAGCATCGC
GACCCGATCAAGGAGGCGTTGCCCNGGCGGTGACGGTACCAATCGTCTGATCTGCTCTTG
TCGGCAGACCAGTACTCATGGTGGCGAACTGNGGGCTGGNTAAGGGGCAATGGACCNATC
CCTCGCTGATGAACCGGGGCGGCCGGATGCTGGCTTCCTGCTGCGGGGACCAAAATTGAA
GAGCGGGATATGCCCTCCTTGTTCAGGGACCAAGTTGACAATTTCGCCTCAAAACAAAGG
GCCAAACCCTGAAGGGGACCTTGCGGAATTCACAAGAAACTTGAGAAGGGGCCCTCCCCC
CCTACCCTGGACAAATGCGAAAAAGGGAATATTATTATGGTGGAAAAAAAAAAAAAGGCG
GGAGGGCGAAAAATTTTTTCCCAAGGGGCCCCCAGAAAACCCGCTTCTGAAAGACATACC
CCTCCGAAGAGCGAGC
>AmnE011001P0132M22.x_gb|GW807262
TCCGTAGCCATTTTGGCTCAAGCCATTTGGGCGCAAGGGCAAGTTTGTGTCAGCCAACAA
CTCCTGCAGGGATGCCCCCATGGTTGCGCCGCCCTCATCGTCGCGAGGCTGTGTCGGGCC
ACATGGGTTGCACATCTCCGCATGGCAGCACATCCGGCAGCGCAATCCTCCAGCGGGCAA
ATGCTTTGTTGCCTGAGGACCAGCAGAGTGCGGCCATGGTCGAACAGGTTGCCGCGTTCT
TTCAAGCACGGGGCGTCATGTGGGCATGGCAGTTCAAGCACCTCGAGTGGACGCATTGGG
CGAGCGCAGGCGCGTCGCTCGGACTGTGGACGGCGGTCATGGAAATTTTGACTGGCGCGG
AGGAGCCAGTGGCACATGAGTCAGCACGTGCCCTTGCATGGGAACGCTGGACTGTGCCTC
ATGAGTCAGCCAATGCAACTCGCGAGCATGTCGCGCAGATCCAGCGCCAAGAGTCCGAGA
TCAGTTGGTGGAGAAGACGACCTTGGCATCACGTGCCCGAGAATACCGCTCAGGAATCGG
ACACCAGAAACGCAGTGCAGGCAACACCCACCAGCGTGTTGGATGAGCTCCCTGAGGAGT
TGCGCCGCTACCTTCTGCTGCCTGATCGCACGTCAGGCCGAGCTGCAAAGCCTCTGAAGT
CCATCGGCGGCGCCCTCTTCAGCGCAACAAAGCTCAGGCCGCTCGATGAGCAGTTCGAAC
TCATCCGTGTCTGTGGAGAGCTGATCGCGATCATTAGCAGTCTTCTGATGCCTGTAGCGT
GGTCATTCATGCCCGAACCAGATGGACGACCTGAGCTATCCTACCGCACCTTGCAGCGTG
ATTGGACTGATGCCGTGTCAGCCTCAAATATCANGAATTTCAGCATAATGACAATATTCC
TGTGCTCTTTCTTGCATTGCTTGGGAGGTGGACTGCGTTCTTTTTTTGCCGTTGGGGGGG
TGGCAATGGCAAGGCAAACAAGATTTGCTCAATCCCCTGTATGAAAACTCGGGTTTTCGT
TCTTCTTCTTTGCGTTCCAATTTTCTTTCGGATCCCGGCTCGGTTTTTTGGAAATGAAAC
AGGCAAAAACCCCATTCCCGGAATGAAAGGGCCCCTTGGGAAATGTCCCCCCCCTCCCCC
CCTTAAAGAAATTTTCTTCCCCGAATCAAAAGAACCACCCTTGTGGTTTTTTCACAACCA
CAAGGGTTCTCCGGTGGGG
>AmnE011001P0151H03.y_gb|GW810287
TCCGTAGCCATTTTGGCTCAAGCAATTTAGGCCCAAGTCGATTAGGCTCAGGGGGTGGCT
ATCCACCCTTCGCACGCCCCCTTGTCCCAGGCTCCGGCCAGCGCACAGAAGCTTGTGCTC
CGCAGCCGATGGCGACCAGCAGCCTTCAAGAGACCGTGCCCTTTGAGAAGAGGTGTGCGG
AGGCGAGGCGCATCCTGGAGAAGTACCCCGATCGCATCCCGGTGATCTGCGAGAAGGCCC
CGCGCTCCGACCTCCCCGACATCGAAAAGAAGAAGTTCCTGGTGCCCGGCACCATGCTCG
TTGGCGAGTTCAAGTACATCATCCACAAGCACATCAACCAGACGGGTAACACGGCCATTG
CCTCCGACCAGACCATTTACTTGTTCGTCAGCGGCACCTCGCCGAAGACCGGGACGATGC
TCTGCGAGGTCTACGAGCAGTACAAGGGAGATGACGGGTTCCTGTACGTCACGTACGGTG
CCGAGAACACGTTGGGGCAGAGGTAGTTACAGTAGGCGCTTGCGGACCAATCCTCAACTC
TTGCACGGAATAGGGCTTGCAGGCCTGCAGCTCTGATTCTGCCCCCAGCCCTCATTGGCA
TGTTGGGCAATCAGGCAGCATGACGTGCCGTGCAGGATCTGTGGCTCTTGCCAACTCCCG
ACGCGGAGCACTCTTGGGCACGAGTGGAGGGGTGACTGACACGAAGCGTGCGCAGTCTCG
ACAAATCGGCGTACAGGGGGATTGTACAGCCCGCTTCGTGCTC
>AonE010101P0029-x_B04_gb|HO662092
ACCGTAGCCATTTTGGCTCAAGTCACCCTGTCTCAAGCGCAGTGGCCTCAAGCGTCCCTG
CCACCGCTTCTTGCAAGAGGTCTCGCTGATGGTGGTGCTCGCTGCTTGGAGGCTGTGGCT
TGCAGCCGAGTTGCTTGCCGTTGCCAGAGGTGGTGCGGTCGAGGACTCGTGCGGTGTCGC
CGATGAGGACACCTGTGCTATGTATGCCAAGACACCTGAGAAGCCGAACGCGACCATCTA
CGACGATGTTATCCAGGACATTCTGGCGAAGCGTGCCAGTCCGGAGTCCGATCCGTTCTG
GGAGGAGGTGTTGGACAAGATCCGGGTCCTTGCCCCGCGGGACCAGACCTTCCCATGGGG
GCGCGTCATGCAGCTTTGCCAGGCTGGTGACTTGGACCGTTACGTCAGCGAGGCTTGCAG
TCTTCCTGAGGCCTCCATTCCAGTGTTCGGCCACGACTCCGACTCGTACTTCTGCGGAAG
CCCTGACATCTCCTTCTGGAACTACTCGTGGTACCCTCCGGTCACTAGCATCTGCAGTGC
CAAGCCGGGCTCTGCCTACGCCCCCGACGGGCATTGTGGCAAGCACAGTGGGAGGACGCT
CGCCGTGAATTTTGCGACGACGTGGCCGTTGTGGACAAAAGGGATATGGTCCGTCAATGT
ACAGTCCCTGGACTGCATCCTCGGCCTGGGCGATTGCGATATCATCTACTGCAAGAAGTG
CCGCAACCACTGCCCCAAGACGGAGGAGTGAGTACACCCATAAGAGGCTTTTGATGGAGG
ACCTTGCGGCGCAGCTGGAGGTGCCCCTTTGTTATCAGTCCCCGGCG
>AmnE011001P0143I18.y_gb|GW809393
TCCGTAGCCATTTTGGCTCAAGCCATTTTGGCTCAAGCCATATTGGACCAAGTCGCAGTG
CTTCCAGTTTGGTTCCCAGTTTCCTGCATAGCGCTACAGCATGGCAGACCTCACGCCAGG
AACAAAGGTCGTGTACAAAGGACTCCCAGACCGCCTTGGTGGAAAGGATCTTCTTCCAGG
CGTGAGTGTCGGCGAACTTGCATCAAAAATCGATGATTGTACTTGGCGTGTGCGCTTCCC
CGGTCAGGGCCCGGCGAAAGTGAGCATTGAAGTGCTGAGTGCCGATCCGGGCGAAATCGA
GAAAGCTTATCAGGCTGCGGCGGCGAAGCAGAGTGCCGAGGATGAGGTACTCGAGAAGCA
TCGCTCGGGCCTTGACAAGAAGTGGCTGTCAGGGGAAATGGCGCTTCCTACTGGCACTTG
ACACGGAGAGCAGGGCGCAAGACGAGCCATATTGAATCTTTATCCAGATGGGGCTTGCTT
CATCGACATAGAAAATAAACCAGTGGCCCACCTCGCTGGGAGACGGCTTTTTTCCAGCGT
GGGAACGTGGTGCTCCGATCCGGCGAGTACTGGCATCCTTTTTGATTGGACGGGAGGTGG
CGAGACACCAGGGTCCCAACGAGCAGAGAGGTTGCCCGCCATCCATTCGACGAGCATCTG
GGGTGCATTGAATGAACATACCTTTGGCGTCGCATTTGAATTGAACGGCATCTGGTATAA
GAAGTTCGCTCTCTTCCCAGT
>AonE010101P0008-x_K06_gb|HO655233
TCCGTAGCCATTTTGGCTCAAGTTGTTTTGTACCAAGTCACCAGACCGGCGCAATAACTC
TTTAATTTGTGTCAGCCGCCATGGCAGACTTGGGTGTCTTGATGGCCATGGGAAAGGAAC
TCCGCTCTGACCCCGACGAGGACGCCTCTGCAGCTGATGACGTTGCCGGCGCCAAAGGCG
CAGGCGTGGCTACCAGTACCTTGCCCGATGGGCAGCCATTGCCAGCTCCCCTATGTGGTG
ATGGTGCTCAGAATGAGGAGCAAATCCAAAGTATGATCGCTTCGCTCGGTTTCAAAGACA
GCGACGACATGTTCGGCACACCGTTCGATGGCAAGCCGTTTGACGAAGAGGAGGCAAAAA
GAAAAATGGGTGTTGAGACTGGGCCGAAGTCATACATCACTTGCAAGTCGGGCGACGACA
AGCCCGGAGACGGTAAATTGCACTGGGACCAAATGGGCGACGGAGAGATTCAATTGCGAT
TTAAAGGTGAGCCCGGATTGGCCAAAAAGGATGTTGCTGTCAAGTTCACGACAACTACCT
TGTCTATCAGCCTTCAGGGCAAAGTGATCCTCGACAAAGCTGAACTGGCAGGCCCCATTG
TACCAGATGACTGTACGTGGTGCATCGTTAGTGGAGAGTTACAGATCATGCTGACCAAGC
AGGTCGAAGACCATTGGAAGAGCGTTTTGGCGACGCACTGACGAGGACCGTGCAGTAGTG
TTTGCAGACAAACCGTGCAGTAGTGTTTGGGGG
>AmnE011001P0143G15.y_gb|GW809342
TCCGTAGCCATTTTGGCTCAAGCAATTTAGGCCCAAGTCGATTAGGCTCAGGGGGTGGCT
ATCCACCCTTCGCACGCCCCCTTGTCCCAGGCTCCGGCCAGCGCACAGAAGCTTGTGCTC
CGCAGCCGATGGCGACCAGCAGCCTTCAAGAGACCGTGCCCTTTGAGAAGGGGTGTGCGG
AGGCGAGGCGCATCCTGGAGAAGTACCCCGATCGCATCCCGGTGATCTGCGAGAAGGCCC
CGCGCTCCGACCTCCCCGACATCGAAAAGAAGAAGTTCCTGGTGCCCGGCACCATGCTCG
TTGGCGAGTTCAAGTACATCATCCACAAGCACATCAACCAGACGGGTAACACGGCCATTG
CCTCCGACCAGACCATTTACTTGTTCGTCAGCGGCACCTCGCCGAAGACCGGGACGATGC
TCTGCGAGGTCTACGAGCAGTACAAGGGAGATGACGGGTTCCTGTACGTCACGTACGATG
CCGAGAACACGTTGGGGCAGAGGTAGTTACAGTAGGCGCTTGCGGACCATCCTCAACTCT
TGCACGGAATAGGGCTTGCAGGCCTGCAGCTCAGATTCTGCCCCCAGCCCTCATTGCGGG
GCGACGCCGATCAGGCAGCATGACGTGCCGTGCAGGATCTGTGGCTCTTGCCAACTCCCG
ACGCGGAGCACTCTTGGGCACGAGTGGAGGGGTGACTGACACGAAGCGTGCGCAGTCTCG
ACAAATCGGCGTACAGGGGGAATGTACAGCCCGCTTCGTGCTCTCG
>AmnE011001P0135N19.y_gb|GW808423
TCCGTAGCCATTTTGGCTCAAGCCATTTTGGCTCAAGCCGATTTGTCCCAAGTAATTTTG
ACTCGGGCGTTGCTTCCGGCCAAAGCCTCCTCAAACCGGTGTTCCCAGAGATGCAGGACG
TTCCAGATGTGCTCCATGTGTCTGGCGATCGCCACTACTGCGGCGAGTACCATCTCATTC
GCACTTGTCGTTGCGAACGCCAACCTGTATGGTACAGCAAAGAGCATCCAGAGTTGACGC
TCTTCATGAGTTCCGGCTTCTGGAATATTGGGTACGTGACCACGGTAAACGATTTCCGTG
GTACTACTCTCACGATGAGCAATCGTACCGCCGTAGTACGCAGCTATCACAGGGCGTTGT
GTGGAGAACTACCGTTCGAGCTCACTGGCGGTTGGCTGAAGTGGGACACCGAGCGCTGCT
CGGCAAGGTGGTTGCGTGACCACCTTTGCGAAGTGGTAGCTTCCGAGATGCCGAGGAAGG
TGTTGACAGTAGATGTCGGCCCGCTGGACCTGGACAGGCAAGCCACCATCACGTTCACGA
ATATGGGTGGTGACACGGTGACCGTCTTTCGTGCTCCTGTTGACGGAACTGCAGTGTCGC
AACTCCTCGAGGTAGTTGCGGAGCAGACCTTGGCAGCAGCGTCTTGCCTCTTGCTCGTTA
TGCGGGACGGGTCCTGCCTTTCGGAGAANGACTCTGAAAGACTCCTCGCAGACTCCCTTC
GTGAAAACGGCAGCGACGGCTCTGCGTCTTGAAGCATGCACGGACTCCCAGTGGCTTTT
>AmnE011001P0092C11.x_gb|GW803215
GCCGTAGCCATTTTGGCTCAAGCCATTTCCTTTTCATCAGCGAGTCGTCTCGTTCAACCA
ATTCGTTACCTATGCTGACTGCCCATGCCCGACGGTGAAACCCTCCAGCGCGCTGTGGCC
CACTATGTGGGTGTCCGGCGGCGAGCGGTGGAAGGCCTCCTCTTCCCTGCTGCCCAAGCC
ACTGCAACGACTTTCCTCGTTGCCGTTGCAGACAGCATCATTCAGCAGTGGGTGAGCCCC
GTCTTCGTGTTGAGCACCCTCTTTGCCGTTGCCAGTCTTCTCTCTGCCACCAGCGACATC
GATATCACGAGCTTGGATCACGCCTTCGCGTGGTGGAGGCTCTTCATGGCAGTTGTAATG
CTGGGGTGGATATGCGTGATGTACTACGTCATCGGCTACCACACTCCACTGCATGACCTG
GGTTGCATGTTCTGCGCAGGTTCGTTCCTGTGCCTCCTGGTCGCGCGCAACGCATGGGAG
GCCACCGGATACCTTGTTGCGCACTTCCTCTGCAACTTGGGCGCCGATGTGCCCTCCTAC
ACGGAGACGATGTTCGTCCTGGTTGCGTTGGACCTATTCATGATCTATGCAACTTGGGCC
AAGGGCATCTCGATCGACACGCTCGAGCACTTGACGTCTTTGTCCATGGACATT
>AmnE011001P0092G02.x_gb|GW803248
TCCGTAGCCATTTTGGCTCAAGTGTTGTTCAAGCCCACAGATGTCCTTCGGCACGCCAGG
AGCACGATGATGGAATCCACCAGCCGAGCCGTGTAGCACTCCAACTGCTCATGGGGGGAG
ACGCTGCCTGCGGAAGATGTGGGTTGCTGCTCCTCGGCTGGCTGCCCCTGGGCTTCCTTC
ACGGAGGCCACTGGCTCATACTCGGCTGCAGTCTTGAAGCCTCGGACAGGCAGCGGCGCA
TTGCCTTCGCGCACTGGGGGTCCTACGTGATTGGATTCCTCCTGCTGGCCATCGGTGGTG
GATGGTGCCGCTCGGGCACCTCAACTGGTTGTGCAGGCGGCGAGGATATGTCGCGAAGAT
GCCTCTGGGACTGGCAGAGCTCGGCCTACCAGGTCATCTACACGGCGCACTACATCGGCT
TGGCCTGGATCTTCTCCCACTGGGTCCTTGACGGTCTGCAGCTGCCCGTCTGGAGCTGGC
AGCTGTCCACGCGCAAGCCCCTCACAGTCTTGAGCTTTTCACTGCCGCTCACTGGGTTCC
TTTACGCAAGCGTTGTGGGCATGGTCACTCTGGTGATCACGCTGACCTGGACCTGCTTCG
TGGACTGGTCCACTTCCACTGGTCTCAATACACTGGTTGGCGTGCTGCTTCTAGAAATCC
TGTTGCTGGGATTGGCAGCAAGCCTGCTGATCATGGCCGTGTCAAAGCTGCAGCCCATTG
TGCCCACTGAAGTGACCGTG
>AmnE011001P0093A11.y_gb|GW803281
ACCGTAGCCATTTTGGCTCAAGCAATTTAGGCCCAAGTCGATTAGGCTCAGGGGGTGGCT
ATCCACCCTTCGCACGCCCCCTTGTCCCAGGCTCCGGCCAGCGCACAGAAGCTTGTGCTC
CGCAGCCGATGGCGACCAGCAGCCTTCAAGAGACCGTGCCCTTTGAGAAGAGGTGTGCGG
AGGCGAGGCGCATCCTGGAGAAGTACCCCGATCGCATCCCGGTGATCTGCGAGAAGGCCC
CGCGCTCCGACCTCCCCGACATCGAAAAGAAGAAGTTCCTGGTGCCCGGCACCATGCTCG
TTGGCGAGTTCAAGTACATCATCCACAAGCACATCAACCAGACGGGTAACACGGCCATTG
CCTCCGACCAGACCATTTACTTGTTCGTCAGCGGCACCTCGCCGAAGACCGGGACGATGC
TCTGCGAGGTCTACGAGCAGTACAAGGGAGATGACGGGTTCCTGTACGTCACGTACGGTG
CCGAGAACACGTTGGGGCAGAGGTAGTTACAGTAGGCGCTTGCGGACCAATCCTCAACTC
TTGCACGGAAT
>AmnE011001P0095C10.y_gb|GW803492
TCCGTAGCCATTTTGGCTCAAGCCGAGCAGCATTACTCGAAGCTTGATTTACGGGAGCGC
GGGAACCAAAATTTGCTCCGGATGGGGTGCTGCGGGCCCTCCACCGCTCCGGTCGCCTGC
AAAGCTCCGCTCAGCCAAGAAACGAGGGACAAGCTTGAAGCCCTCTTCCACAAGATGGAC
TGTGACAATAGTGGCGAGATCACTCTGGGGGAGGCGGTGGCCTTCTGGGGCAAGAACTTT
GCCAAAGTGAACGCTCAGGCCTTCTTCAACGAGGTTGACGCAGACGAAAGCCATGGCATC
AACTTGAACGAGTACTTGAAGTTCTGGCACAACGTGAAGAAGAACGGATACACGGAGGAG
GCGATACTTGAGGAGGTCGATAGTATGATTCACGGAGGATCCTGGGTGGATTGGAAGGAT
GGCGTTTCTACTGACAAGACTGCTGGGGGCAAGCGGAATAGTCTCACCAAGTGTTGATTG
TGGTGCTCGCATGCCCCTCGAGTTGCGCTATGGTGCAGCATGGATCCTCAAGCGGGCAAA
GATCAACATCGGTGTCACCTGCCCCGGANACCCGATTTTGCTCCAGCCCCAAAGTGGGCT
TGGTGCAAGGCCCGCTGCATGGTGGTTTTTTCCCTTTCCAGCCTTAGCACTTCCCTTGCG
ACATGTGCACAGCCATAGAACTACTAGTATTGGCAGTGTGCCGACCGGTCTTACCTTCTG
TG
>AmnE011001P0095E04.y_gb|GW803510
TCCGTAGCCATTTTGGCTCAAGGGATACGCAGCCCCTCCGGACCAGCAGCCAGATCGCCA
AAGGCAAGATGGGCGGCGATGAGGATCAGCCCAAGAAGCGCACCTTCCGCAAGTACTCCT
ACCGGGGCATTGATCTGGACAAGCTCCTTGACTTCAGCAACCAGGACCTGATGGAGCTCT
TCCGCGCCCGTCAGCGCCGGAAGTTCAGCCGCGGCATCAAGCGCGCCCCCATCACGCTGT
TGAAGAAGTTGCGCAAGGCGAAGCGCGAGACCGCATACGGCGAGAAGCCCGAGGCCGTGA
AGACGCACCTGAGGAACATGGTCATCGTGCCGGAGATGATCGGCAGCGTCGTGGGCGTTT
ACAACGGCAAGCAGTACATCAACGTTGAGGTGAAGCCGGAGATGATCGGCCACTACCTCG
CCGAGTTCTCCATCACCTGCAAGCCCATCAAGCACGGCCGTGCTGGCATGAAGGGCGCGT
TCATCCCCTTGAAGTAGGACAGCGGCGGAAGATGGCCCGGAGGGGAGCGTATGGAGCTGA
GTCTGG
>AmnE011001P0096E12.x_gb|GW803611
TCCGTAGCCATTTTGGCTCAAGCCGATCAACTCAAGTTGGCTGGGATGTGACGTCTGGGC
AATAGGCGCTGGGCCCTCACCGCTTTCAAACACCCAATGTGGTGTTGTGACTGCAGCCAT
GAGGAGGACGACAAGTCTCAGCCCACCCACAACTATGCACCCGGGATGGAGCACAGGCCG
GATGAGCTTTCAACACTGTTGACTTCCACACAGACTCCCCGCTACGGTGACGTAACGGCA
ATGTCTACAAGCGAGAAGCTCCATGAAAAAGCACGTCTGCAGGAACTGGTCAAGGGCTTC
GCCAAACGCGCTGTGCACGGCGTCGCCTGCCACCTGGTCGACGTTGCAACAGGCCGAGTA
GTGCCTGCTACATTCGAAGTTGATCGGCAGCTCAAGCGGTTAAGAGTCGTCCCGAAGGAC
CCGGACATGCCGGTACTCTCGAACAGCATTAGTCGAGTCCGCGAGGCCTTCAGCGTTGAG
GCTGGCGAGTCCACTGTGCCGCCGGCCGTCAGGGCTGCGCTTGTCGAGGAGCAGCGGAGG
CGATTGGTGTTGATCTCGTTCGAGGATATGCCAATGCTGTGCATACTGGAGGTCAGTGTC
GCGGAGCGAGACCGCCTTGTGACCTGCATGAAGATCTTGCGACTCTACGCTCAGACAGGA
TGACCTGTTGCTCCACCCGGCTGCAAAGGCTGAAGAGGCATGGGCAGTGAGTCCGCGTGT
GCATGGACAGATGGGCGATAGGCAAC
>AmnE011001P0097E09.y_gb|GW803704
TCCGTAGCCATTTTGGCTCAAGGTTTCAAGATTGGTTGCTCCGCTCCCCCCTTCGACTTG
CGAGCGGACCCATGGCGTTACGGTCGGTCCGCGGACTCAATGGGCTTCTTAAACACCGAG
TGAGCCGCGGACCTTCATCACCATTGGCGTGGAGTAGACAGGTGGTGGCATCGCCTCTTG
CAGGGGTCTGTCCCGGCTCCTTCCGTACGAGCGCGAACCTGAGGGTCCCGACGAGGGAGG
AGGCGGCGTCGATGCCGGTGGCCGTGTGCGAGCTTTCGAACGAGACGCTCATCATTCTGG
CCGAGCAGGGGTGTCACGACGCTTGTTGCGAGCGCTTGGTGCGAAACATCATGCATGTCG
ACGACGTGGAGTGGGCATCGGCCAAGGAGACGCTGCATGAGATCGGCGCCGAAAACCGCA
AAGTGGTTTGGCTGGTCACCCTCCCGTACAAGGTGGGTATCTCTACGGCCGTAGTCACGG
GCGTCGGTTGCGTGCCCATGGTCTTCAGTCCAACGGTCGCGAAGTGGTTCAACGAGTACT
ACGTCACCACGGACGTGCCCGAGGCCAAGGACATCCAGACCATATTGGAGGTCGGCAGTT
GGACGTGGAATTGGATGGAGCCGCCCCTGGGAACGGCAAGCTTCGTCCTGCTGGCGTTCC
AGTTCATCCGCGCCCGGATGCTGAATATGAACCTGACCCCTTACACCAGCTGGGTGCAAG
ACTTTCGGGCCTCGCGGTTGCAGAAGAAGTACCCNACAGTACACCCGGACATCATCATGG
ACTACGCGAGAAACTGCAGCCCTCAGCCCATGAAATTCCGGTAGACTCATGCTGCGATCT
GT
>AmnE011001P0098G02.x_gb|GW803817
TCCGTAGCCATTTTGGCTCAAGGCTCAATTCCTGCCCCCTCTTCCCAGGCATCATGGACG
GGCGCCGCGCCGATGACACCTTCCAGCGAAACGCGCTTCTCTTTTCTCCGAACGGGCTCG
GCGACATGCATATTTCGGAGCTCCTGTCGTGGAAGGATGCACTTGAATTCGGAGGTGGTG
GATGGCTTGGAGACGTCGGAAGCTTGGACCCTACGTTGAAGGGTCAAGCCGAGTCGACCT
ACCTGTGGTTTGGAGATATCACCCGCTTGATTGGAGAGGAGCTTGCCATCGTCAACGCAG
CCAACTGGAGCTTGAAGCACGGAGGTGGAATTTGCGGGGCTATCCATCGCGCCGCTGGTC
CAGAGTTGGAGGCTGCGTGCTTCTCCAGATGCCCCGAGGGCCTTGCGACCACCCAGTGCG
TCCTCACCCCTGGGTTTCGACTCCAAGTGCCCTACGTCATTCATGCCGTGACGCCAATGC
ACAACCAGCCAGAAGAGTTGGAGGCGACCTACCGACACGTCGTAAGCTTGGCGGCTCGAT
CCGGGGCGCGCGCCGTGTGCATTCCGGCCATGTCCACTGGATCGCATGGGTACGACAGGG
CCGCGGCTGCACAGATTGCGGTGCGAACAGTTCTGGACGAGTTGACCAGTGTCGTTGGAT
TGGCTGTCATATTCTGCGCCTACACCCCAGAGGACCTTGCGTGCTACAAGATTGCCATGG
TCGAGCACTTTCACACCGATGCCTCTGCCGAACCTCGAGAGAACGAGGTTGGATGCGTTG
C
>AmnE011001P0100B05.x_gb|GW803951
GCCGTAGCCATTTTGGCTCAAGCCGCTCGCCTTCCGGTCTTTTCGGCATGCTTTTGCATC
GCCAGGTTCTCTGTTTGTTGGCAAGTCTCGCTCGCAGCAGAGGCCTTTCTTTTATCTGAG
GAGAATGAGCCCGTGGAACGACGCTTCAGAGGAGGGTCTCCTCTACTCGCGTAGCGGATG
GGTGCGCTTGGCGCTCACGGCGGTTCTCGGAGGCGTCGTCGGCCTCATCCCGCTCGCGTT
GTTGTTGCGCGTGCCGGTGGAGACCGCTTGGACCTTCGAACCGCAAGTGAATGCCTACGT
TGGCACCGAAGAGTCGACGAATGGGTCGGAGGTGCACACGTTTCTGGCTCTGCAAGCTCT
CGTCCTCGTGGTTCTGCAAGCGCTCTTGGTGTACAGTTGCAGAGTGCGTGCCCATTCGGT
GACGCATCCTCGACGTGTTGAAAGTCGTGGGGCTTACCATGGCGATGGCATCTAGCACAT
CGAGCGTCCACCGCTTTGGCACGGGTTGACCCTCTGACGGCGTGCGCAACAGGCGACCAC
ATGGGACAGAACACAGACAGTGGTCTCGATCGAAGCCATGTCGTGGAGTTTGATGCTCCC
GGGGAGTGTGGCCGCGCATCGTTGTTTGACACACCATTATCTTGTGGCGTGAACCATCAN
GGAACTCACCAAAGGCACGGACGCCACCGATTGCGGAGGTGGGCGAACGGGGGGCTCCTT
GAGCTTGGACTCACGCCACGGGAAAGGGGCATCTCAAGTAGATCCACGAGAGCGGTGCAC
AGTCCACCCGGCGCTTCCACCGGGA
>AmnE011001P0103H09.y_gb|GW804312
TCCGTAGCCATTTTGGCTCAAGCTCGATGGCTCAAGGATAGCCACCCACTTCCTGCCAGC
TTTGCAGGCCACCGCTGATTGCTTGGCCCCAAGGCGCAGAAGCAGCCCGCTATGATGGCC
CCGGAGTTCTATCCCGAGGACAGCTCGCTGAACGAGGACCTTCTGAGATGTGAGGATGAG
CCGAACGCCCTTCCGAAGAAGGTCCTTTTCAAGCGTGGGGTGCACCTTCGCACACTGGAG
ATGACCAAGCTGAGTGACCCTGGGTACATGGAGCAGTTCAACTACTCCCTGAACGTCTGC
ACGCTTCGAGCCGACAGCATGTTTTCCGGAGAAGGTGCGGACCGCGGCTTTCTCGTCTGG
GTTTACTACGAGCCAGACAATGAGGCGATCCTGATGAAGGCGCTGCGGACCATCGGCGTG
GACCTCCGCGAGC
>AmnE011001P0105A08.x_gb|GW804419
TCCGTAGCCATTTTGGCTCAAGCCAATTTTGGGTCGGGGTTGAGGTGTGGGAGCAGAGCT
CGATTGCGGGATGGTCTGCATTCGACCGGCAACGGTCGATGACCTCCTCGCCATGCAGGC
ATGCAACCTCTGCTGCTTGCCGGAGAACTACCAGATGAAGTATTACTTCTACCACATGCT
CTCCTGGCCTCAGCTGCTGTACGTGGCGGAGGACTACAACAAGAAGATCGTCGGGTACGT
GCTCGCAAAGATGGAGGAGGATTCAAGCGAGGTGCACGGCCACATCACGTCGTTGGCAGT
GCTGCGGTCTCACAGAAAACTTGGTCTTGCCTCGAAGCTCATGAGGGCCGCGATGGGTGC
AATGGAGGAGACCTTCGGAGCAGAGCACGTGTCCTTGCACGTCCGCGTCACCAATCGGGC
AGCATTCACCTTGTACTCCGAGACGCTTGGGTTCGAGATCCATGATGTTGAGAACAAGTA
CTATGCTGACAAGGAAGATGCGTACGACATGCGCAAGATGTTCGAGACCGGGCTCAAGAA
GCAGGAGGCGGGTCGCCAGAAGAAGAAGGAGAAGGAGCAGGAGAAGGCGAAGGAGAAGGA
GAAGGATGACAAGGAGAAGGAGAAGGAGAAGGAGAAGGAGCCGGTCAAGGATAGTGACAA
GGACAAGGATGCCGC
>AmnE011001P0107G05.x_gb|GW804679
TCCGTAGCCATTTTGGCTCAAGGTGGCCTGTACAAAGCTGGCCGTTTGCCACTTGGCAGG
GTGCGTAGCTGTGTCTATCCCATGGCGAAGCATGTGGGCAAGTGGGATGGTGATGAGTTC
GTCACAAAGGGCCCTGGTGGGCATGAGGTTTCCGCCGCAGCCAGCTGCTGGAGATCGCGT
GGGCGTTCAAGGTGTCCGACATCCTGGAGGATGGGATCATCTCTGCCAAGGAGGTCCGGC
GTGCCCTGGCGCGCCTCGGCGAGGAGCCCACCGACAAGGAGTTCCTCAAGGTGATGAACA
TTGTTGATCCTCAGCCCCATGGGATAGTGGACTTTCAGAAGTTCGTGAAGCTCATGGCGC
ACTTTGACCGGTCCATGCTGACCGAGAACGAGCTCATAAATGCGTTCAAGATCTTCGACA
AGGATCAAAGCGGCTCCATCGATGCCATTGAGATGCAAGACTTGATGACCAAGCTTGGGT
TCAAGATCACGCCTTTGGAGGCTCACGCGTTGATAGAGGAGGCAGACGACGACCACAGCG
GAGAAGTGACCTACAGCGAGTTTGTCGATAAGATCCTGGAGAACCAGTAGGGGGCGCTGT
AGAGTGGAATTAGTGTTGCAGTAGCATGCCCATCGAT
>AmnE011001P0109F07.x_gb|GW804857
ACCGTAGCCATTTTGGCTCAAGTTTTTAAGCCGAACTTTGTGACTGGGCATACCACCGTT
CCTTTGCACAGTCGTAGCTTCAGCTGCCATGATCGCCTCAAGGCTTATGCGGTCCGCAAC
GATGGTTGTGGGCATCAGCATCAAGGACATAGAAGGGGCGAAGGCAGCCATGAGCAAAGC
CATTGACATGGCGCAAAAGGACACCAAGGTCGTTGCACTCCACATCCCGATGCTGGTGCC
CGAGATGATGCTCTCCTCGATGAGCGACCCAAGCGATGTTTCCGAGGATGCCTTCTCCGC
CTTGGCGAACGCGCCAGCGAAGGCAGGCGAGAGCATGCAGAAGCAAGTCAAGGAAGCGGC
CGAGAGCAAGATGAAGGCGATGGGGAAGGATGTCGACATAACCTACAAGGTGTACCCACC
GTCGAGTGACGTCAAGGCGGGGATTGTTGCAGCCTGTCGGGCCGAGAAGGCCAGCTTCCT
GGTGGTGGGCCCGGGCGTTGGCGGCAACGGCAGTGTCCCACCCTTCGTGGTGCAGCAGGC
AAAAGGATTCACAGTCTGCGTTGTCCGCGACCACGTGGAGTGAGTGACTGGTTTCAGCGA
CTGGCCAATGCGTCCGCAAGAAGTAAAGAGGGTGGCTGGTCGCTGCATGCAAGCTCGAGC
GCTTTGA
>AmnE011001P0110F01.y_gb|GW804947
TCCGTAGCCATTTTGGCTCAAGCGAAGAAAGGCACGCCGGAGCCGTTGCTAAGACACCGC
CCGGATGCCCGTGTGCGTAGTCGCTGGGGTGGGCGAGAAGGGCATCGGCGAGCATGTGGC
GAGCAAGTTCTCATCCGAGGGCTACTCCGTCGCCATGCTCGCCCGGCGCAAGGAGAACTT
GGATGCGCTTGAGAAGCAGATCGCCAACAGCAAAGGCTACGTCTGCGACGTCGCGGTCAC
GGAACAGGTGCACACAACGATCGAAGCGATAACCGCGGACCTCGGCCCGATCGACGTGCT
CATCGTCAACACGAGCGCTGGACCTTTCAAGCCCTTCGCAGACACGACGCAGGAGGAGTT
CGACAACGCGCTCGCCACTGGCCCCGCTGGTTTATTCGCCTTCGCGAAGGCCGTAACCCC
AGGAATGATTGAGAGGGGCCACGGCGTGATTGGTGTTACCGGTGCCACTGCTTCTTGGCG
TGGGATGCCGGTGACGTCGGCGAAGGCTGCTGGAAACTTTGCGATGCGCGCCCTCGCACA
GTCTCTGGCGCGCGACATGGGCCCGAAGGGCATTCATGTCTTCCACGTGATCATCGACGG
CCTCGTCGATGAGCCGCGCACCCACAAGATGGCTCCACAGAAGCCGGACGATGAGTTCAT
GAAGCCAAAAGACATCGCAGAGACCTACTGGATGTTGGCCAGCCAGCCTCGCAGTTGTTG
GGCGTTCGAGATCAACTTGATGGCT
>AmnE011001P0110G12.y_gb|GW804970
ACCGTAGCCATTTTGGCTCAAGCTTAGTTTCCCCCATCCTGTAGACCACAAAGTGGACCT
CCCACCTTCCGCGATGGAGCACAAGTCTGGTGCTCCACCATGCGTGATGTGTCTGAAGCC
CTCCACGAAGCAGTGCAGTGGATGCCGCGCGTATTGGTATTGCGACAGAGAATGCCAACG
GAAGCATTGGAGAAACCACAAGATGGAGTGCGGCCGCACCAAGGAGCTACAGGAGATGAC
GCCCAAGAAGCTCCTCGATGAGCTGGAGGAGAGGGAGTCGGATTTCCACAAAGTGACGGA
GATCGTGAAGAACCACAGGGAAACTGCCAAGTCGAAGATGGTCTGGCTGACTAGGAATGG
GGATTTCATGCGGGAGGATCTCGAGGATGCCAGGCGCCTTCCAGGCATCAAGGATAAGCT
TGACGAGTTTGACAAAGCCCCTGGGCAGCATCAGGAGGCCGCTTTGAACACTCTGTTCAG
TGCAGCCGAAGGCGTGAGCCGCGCAAAGTCCCTGGCATATTTTGAGGAGATCAAGGAGAT
GAAGGAGCAACTCANAGACATGGCGAGGAATGATGAGCAGCAGGGTACTTCGACCGTCAT
CAAGTGCGGCGGCCAGCAGGAGATGTACCCGAACGGCTTGCCAGCACAGGCACCTTCCAA
CAACCAGGAGTGAACGAGCCCAACAAACATTCACCCTTGACTTCCTGGCTTGCGTAGGAG
GCCGCAGCCTGATTTGGCCGCTGCACATGATGCT
>AmnE011001P0111A10.x_gb|GW804992
TCCGTAGCCATTTTGGCTCAAGAGAGGGAGCTCGAGCAGGCCAGACCGGCGGGCAGCTGG
TGTCTCATTGATGGGCAATGAGGTATGTTGCGCAGGAAAGCGATTTTCGCACTTCGATAT
CGGCAAGTTCAGGCTCCACTTGGGGCGCTCAGACTTGCAGCTCGATGCCGCCCTCCGCAA
GGAGATGGAGAGGCTCTTCGACGATGCGGACCTCGACAACAACGAGGCGCTCAGCCAGCA
AGAGGTGGACATGCTCGTGGAGAACCTGCAGAAGGTGGGGTTCGAATTCCCTGTCGGGCT
TCGCAGCTTCGACTTCAACCGCTCCGGGACTATCGAGCGGAATGAGTTTGAAGCGGCAAT
GCGCACGGCCCTCTTTGAGAAGAAGGGGAACTTGCAGCATATCGTGTGCAATTGTCAGGA
TGTCCAATCCATGATCGACCAGGCATGGGTGCACGCGGACTCCAATAAAAACGGTGAGCT
GCACTTCCAAGAGTTAGCGGAGTTACTGAAGGCGGTCAGCGACGAGCTTGAGGACAGTAA
TGTGGCACCGTTGGACGTCAAGCAGCAGATGATGCTGTACGACGCGAATCAAGATGGCAG
TCTCAACCGAAAGGAGTTCGAGGAGATGTACACTGACTTCCTGTGCAGATTGTACTACAT
CCCTCGTGACCGAGAGCGCCG
>AmnE011001P0112C02.y_gb|GW805100
ACCGTAGCCATTTTGGCTCAAGGTCGTCCAAGCAAGGACTTGGCAGCGGCCCAGGGCCGC
CTCGCACTGCTGCAATGGGCGTCACAGGGACAGCCAGGGCAGTACTTGAATTCCGAGGCG
CATACTTGTCCACCCTCATGGCCATGAAGGTTATTGCACTGTTGGGCGTCTTCTTCGCGG
TCGGTATGGGCCACCTGCTCCTTGTGCTCCTTGGCACGCTCGCGACAGCAGCTGATATCG
CCCTGAGGATTGCCGCCTCCAACCAGCATAAGTTCTCTGCCGGCAAGCATGGGACGGATA
CCCTCCTGACGTTTTGCTTTCTGGTCGAGCTTGCTTTCTGCAGCTTCACCGCAGAGGACA
TCAAGGTCTGCCGCGGCTTGCGATTGGTCTTGCCCTTTGTCGTCCTCACGAGTGTCGGAG
GTAATCTCATGCGCTTGACCAGTGCCCCTCGCCAGAGCGCCGCGGAAGGCGGTGTTGCAG
AGCAGGACGAAAAGCGAGGTCGAGAGTGAGCCGCGAACATGGCCATGCTTGTGGCTTCTG
TCCAAGGACATACTGTCTCAGCCGGTATTGCTGC
>AmnE011001P0113H08.y_gb|GW805262
TCCGTAGCCATTTTGGCTCAAGGTGGCTCCGCAATCTCCGAGCCTGGAGGCCCTCCTGCA
TGGAACGCCTCTCTGCACCCGTAGAAACCTCATCGTCGGCTGCCCTCGAGCCATTGCCGC
AGCAGCCTAAGATTCAGGAGTTACGCCGGATTGTGTTGCCGGGCGGCTCCCACGTGGTGC
TAGCCGCGGGATCCGTGCTGGACTTCGTGGGCGACGTATTCGTCAATGCCGCCAATGAGG
GTTGCGTTGCAGGTTTCGGAATCGACGAATTCGTCAACAAGTCCGGAGGATTCAAGCTGA
AGGAGGCGCGCAAGCTTCTCGGCGGTTGTCCGACCGGCGAGGCGAGGTTGACCCCAAGTT
TTGATCACAGCAACACGCGACTGATCATCCACGCCGTCGGCCCTGTCTACCGTGTCAACG
CATTGAAGGACGGCATTTTTGCAGGCACGCCAGAAGCAGATGCCCTTCTTTTGGCCAAGG
ACCCCCTCCTCACGTCCGCATACTCGGCATCTATGAAGCTCGCGCACGAAAACAAGGTGG
AGACTATCGCATTCTGTTTGTTCTCGGCTGGCGTGTTTCGGGGCGAAAAGCCGCTTGCTG
ATGTTGTGACACTGGGATTGCGGGCAATTTCCGCGGCAGTGTATGATGGTTTGCGAGAAG
TGTATCTAGTCGCCTACACGGAGGAAGAACAGCAAGTGTTGGTGTCAGTTGCTGCTGAAC
TTTATCCAGAGAGCTGCTGAAATTCGATGTGGTGCAGCAGCGGCTTGCGGCTGTGCATAA
TCAGTC
>AmnE011001P0116C12.x_gb|GW805492
ACCGTAGCCATTTTGGCTCAAGTCCCATGCCAGCCGAGATGCAGATTTTGAAGCCCTGTG
ATCTTGTATAAGAGCGTGATGTCCGCGGACCAGGACTCCGGCAAGTCATCGGAGGGCACC
AAGGATGGTTCGTCAAGGTGGCGGCTCCTGACTGCCGCTGGAGTCGTTGCCATCTCAGCG
TTCCTGTACATCAGGTTCCATCACCTGCTCACGGTCGCCAGCTTGCGAAGGCACCACACG
GAAATCCTTGAGCTCGTAGACGCGAACCCTCGGCTGGCGCCGCTGTGCTACATCGGGACG
CTCGTCCTCGTCATTGGCATCACGTGCCCAGGAGCCACTATGCTGAGCTTCATCGGAGGC
ATCTTGTTCAAGCAGCCCTACGCGAGTTGCTACGCCTACTGCGGATACATAGTCGGGGCA
TCAATCTCCTACTTTGTGACGTCCTTCATCTTGGGTGACTTCATGCGCCGGCGACTTGCG
GAGAAGTCGCAGCTCTATCAGAAGTTCGAGGCCAACGTCCGGAGGAATGCCTTCGCCTAC
CTCGTGGCTGCGCGCTACACAATGGTGTTCCCGTTTTTCTTTGTAAACGCCGCGGCAGCC
TTGGTCGGGGTCAGATGGAGGATCTTCGTTGCAGCAACCTCGGTGAGTTGCATCCCCGGC
TCCGTCATCTACACCACG
>AmnE011001P0116D06.x_gb|GW805498
ACCGTAGCCATTTTGGCTCAAGAGGCAGGTTGGCATACAGGCCTCCCGTGGTTTATGCCC
ATGCGGCGCTCGCCCTTCACTCTGGTTGCTCGGCGAAGCGATTGTTCCGCATCATGTCCG
AGGCCAGCATGGGCAAGAGGATCATGGTCGGGAAGCCCCCTGATAAGGGCTCCTTCCCGC
TTGATCACTTCAGCGAGTGCTCTGAGCTGAAGGCGGACTACTTGCAGTGCTTGAAGTCTC
ACAGCTTCGACAACATGTCTTGTCGCTACCTGACGAAGAAGTACCTAGAATGCCGCATGG
ACAAGAACCTCATGCGCCACGAGCCCATGAAGAACTTGGGGTTCTTGGAGGAGGAGTCGG
CACCGCGGCCGGCGCGGAAGCGCGAGAAGGTGACTTCCAAGGAGGACAGCGGTTGGATCG
TCGGCCTCGATGGTATCAAACCAGACAAGCGAGACAATTGGAGAAGGCCGACACTTTTCA
GCTTGTTCCGCCCCGGTACTGATTCAAAGTCGCAAGACTGAGGCCCTTTCTCCGTGTACA
GCCTGATGCTCAGAAGACGCCGTCAGAGCGTGCAGATGAAAAAAAAA
>AmnE011001P0116E04.x_gb|GW805508
TCCGTAGCCATTTTGGCTCAAGATCCTGTTGCTCATCACTTGCACCTCCAGTCCCTTCGG
CCCCCGTCTATGCAGATACCTTGCAAGAACCATTGCCACGTCTTCACATTGGTTGCAGCA
GTGATTCTGTCGTTGTGCCACTTCGCCTTTGCCTCTTTTGTCTTCCCCTACTTGTTCTTC
AGGCATCCTTCGCGAGAAAAAAGCGAGTACGACAAACTGCTGCAGAGGGAGGATCTGGTG
TGGCTGAAGACGTCGCGGAATGAGAGCATCGTTGCTGTCCATATCAAGGCGCCCTCGCAG
GAGCCTGGGAAGCGCCCAAGGATGACCTTCCTGTTCAGCCATGGGAAGGAGGGAGGCGAG
GTTGCAAACCAGCTACAGTTGCAGTTACTTGCTGAGCTGGGCAAGCAGGTTGACGCAGAC
TTCTTTGCCTATGAGTACGTGGGGTACGGTCTCTCCGGCCTCGACGGTCATGCTGCGTCG
GAGGCTGGCTGCTTTCGAAGTGCCGACGCTGCCTGGCGGTACCTCGTGGACGACTTGCGG
ATACCGCCACAGTCCGTGGTGATCCACGGCAAGTCTATCGGCTCGGGCCCCACATTGGAC
CTTGCGTCTCGCGGTTCTGTGCACGCCTCGGCGTTCTCGCCTCTTGACGTCGGTGGAGTC
TTGCTTGAGGGACCGATTCTGAGTGCTGGGCGCGTGGTTGGAGACATCTTCGCCAAGAGG
GCTGGGCGGGTGGTTGGAGACATCTTCGCCAGGAGCATGTCTCACCTTGACATCTT
>AmnE011001P0116E11.x_gb|GW805515
TCCGTAGCCATTTTGGCTCAAGTTTCTTCTGCAGTGTGTGGTCTGGGAAGCAGGGAGACG
CCTTCCGTTGCGATGACTGCACATCGGCCTGTACATTCGCGGCTGCCGGCCACCTTCCTG
TTGTGCGCCGGTGCGCTGGGCTTCCTCCTACTCGGTGGCAACAGCGGTACTTTCACGGGT
GCTCCTGTGGGACTGCAGCATCAACGCGGGGATCGTGTGGCCCTGCGGTCAAAAGAGACC
GCGCAGGCCGGTCGTAACAGGCGCCGGAAGACCAGCGATCTCTTCACATACAAGGTTCGG
ACTCACGAGAAGCGCCCGCAGTTGAAGTTCGCGGAGGTCGTCATGGACTACAAGAACGGG
GAGCCCTTTTCCCCGGCACAAGCGGCCACTGGTAAAGAGACGACCGTGACGTTCAAGCAT
TGGCCCTTCGGCATCTTGCGCTACTTCCCCGGCAAGGACTGGAAGGGAGCCATGGTCATG
GAAGTCTCGAAGCCGTACTACGTGGGGGACCCGAGTGGTCAGGCGCACGCACAAGGTGTG
GAGAGCGGCATGGTCGTCAAAAGCATCAACGGCACAAGTGTGTTGATGTCTCCGTTCGAG
GACATCATGGAGGCCTTGGCCAGCGAGCACTACGCGACGGCGAACCTGAAGTGGCCACAG
AACATCAAGCAGAAGCTGCCAATGACGATCACGTTCGCAGAGATGAAAGCCAGGTGATAT
GAGCGGGGCCCTCGCGCAGTCGTCTACCTCAGGGGAGACAGTGCAGGTCTTT
>AmnE011001P0117B09.y_gb|GW805573
TCCGTAGCCATTTTGGCTCAAGAAGCCATGGACTTCTTCCAGGAGTCGTTGCAGGAGCTC
TGTTTTGTCTTCTTCTCTTCTCGGCTCCGCAATGAGACAGGCTCCTCCGCGACAGGATTC
TCTACCGTTGTGGAGGAGAAGCAGATGGTTGCTCCATCACCAGAAGACATTGCTCACGCC
GAAGCGCAAGCTTGCTCCTGCTGGAAACCGCTGAGCGATGGTCACAAGGCGGGGAAGAGC
AAGGCAAACGACAACAAGGCCAAGCCCCAAGAGTTTGATGCCTTTGAGACTCAACACGCA
GCGCTGACACTGCTAACGTCCACGGACAAGTCCAAGCTTGCTATTGACGTTGGCACCTCG
AAAGACGGGCACTAAGCCGTCAGAGGTGGTGTCGTCTTCGGGCCCACATTTCAAAGTAGC
GTTCTTGGGATCGCAAAAAGAGAAGCACTCAGCCGTCAGCGGTGGTGCAGTGTACATAGA
ATACCCGGCGTTTGAGGTTTTGCGAGCACTTCGCATGTACAGAGTGGCTCTGGTTGAGAT
GCATGCCGCACAGTCTATTGGGCGGACAGCTCTT
>AmnE011001P0117F03.y_gb|GW805615
TCCGTAGCCATTTTGGCTCAAGCCTCGCCGGCCCAATCTATCAGACTTCCGACCCCTGAG
CCCGCAGCATGTGCTATGGCTGATCAGGGGAAGCATTATCAGGCAACCAAGCGAAGTGCA
TTGTCTTTCAAGGGCGAGGATGGCAAGCAAAAGAAGAAGCGGAGAACGGAGAAGGCCCAC
GACATTCCTGGACAGCCGAAGGAGGAGGGGGATGTGAAAGCAGAGGACGTTGAAAGTGTG
CCGATGACCGAGGGCTCCGGCCGCATTGTCACGAGCAACGTCACCGTCCATGGCTTTGAA
ACAAAGTTCAAGGACGAGCTCGAGGTTGGTGACACGGTGATCATCCACCACGCTGTCTCC
TTGGAGGTGGAGATGCGTGTTGTCACTTCCATTCTGAGCCAGCGGAGTTGCATTCTGCAC
CAAGCCTTCTCCAAGGACTTGCTGTCGACAACGGAGTACCACATCCGCAAGGACTCCCTC
AAGCTCCAAGAGAAGGCCAAGGCGAGCATCGAGGAGGGCGAAGATCCCCAGGCTTTGCAG
GACGCCACCTCACTGGAGCTTCAGAGGCAGCTTGAGAAGAAGCTCANAAAGAAGAACAAG
CAAGTTACGGTCCGCGAGAAGACCGGCATGTGGGGTTACAAGGCGGTGACGAAGAAGCTC
GACAGGGAAACATCACAGGAGCAGATGTTGGACGAGCGTTGCTAGCAGGGCCGCGACAAG
TACTGTTGGTAGCTCCAGCTCCCGCTGGTGCACTTCGGCCGGACTGTTGCGGGCGTCCCC
CATTGTCGCCTTGAGCGGGCGCTGGCGCCAGCCTTCCCTT
>AmnE011001P0117G11.y_gb|GW805635
TCCGTAGCCATTTTGGCTCAAGCTCAAAGACCAGGTGGCTTGAGTGCCGCCGATCGCCTT
CCCAACCAGCGTAGCGACTTGCAAAGCGACATGGCCCTTCGCCGCTTCAACGCCGGTGGC
AAGAAGCAGAAGGAGCTTACCGAGGAGCAGAAGCAGGAGATCAAGGAGGCGTTTGACCTC
TTCGATACCGACGGCTCCGGAGAGATCGACAGCAAGGAGCTCAAGGTGGCCATGCGCGCG
CTCGGCTTCGAGCCCAAGAAGGAGGAGATCCAGAAGATGATCTCGGACGTGGACGACGAC
GGCAGCGGCACCATCGGGTATGAGGAGTTCCTTAAGATGATGACACACAAGATCCTCAAC
CGCGACCCCAAGGACGAGATCCTGAAGGCCTTCCGGCTCTTCGACGACGACGAGACTGGC
AAGATCTCCTTCAAGAACCTGAAGCGGGTCGCAAAGGGGCTCGGTGAGCGCATGACCGAC
GAGGAGTTGCAGGAGATGATCGACGAGGCTGACCGCGACGGGGACGGCGAGGTCAACGAA
GAGGAATTCCTGCGCATCATGAAGAAGACCAACCTCTTCTGAGCACGGTGCGGAAGTGAG
ACGCCCGCCACAGCCACCTGAAGTGAGGGTGCCTACACAGATTTCCACAGCGCGTGGCTC
CCCATGTGCTTACAGTCTCTGCATGCTTGAATTCGAGTGCAGCCCTCCCCTCGTGCATGT
GTTAGCATGCGCAGGGGGGCTAGCGACATGACGACCTTGCAGACATGTGGGGAAA
>AmnE011001P0118G02.x_gb|GW805721
TCCGTAGCCATTTTGGCTCAAGCCACTTCAGTTGACGGGCCTTCGTGGCTCAGCGGTCAT
TGGCCAATCCTCCACAGTCTTACGTGTCAGGCCTCCTAGATGGTGCAACTTAATCATGAG
ATTGAAGGGACTCCGGAGTCGGAAGCTGACCTCCTCTGCGAGGATGGGAGTGTCTGGATT
ACTGGAGTGAAGTTGAAGCGATCAGAGTACAAGTGCAACTTTGGTGGCACCGATGCCCCC
GATGCCCACGCGCTTCCCATGTGGATCCAAATGACGTTCAAGGACGTCGCAGACATCACC
ATGCAGGCTTGGGCAGAGAGAATTTCGATCCGCCACACCGACCAGCTCGATGTAGAGAAG
TTGACGCAGGCGTTGACGCAGGCCATGGACTACTTGGCGAAGAACGGCGGCCTCACCTGC
GAATATGTTGGGACGGTGGATTCGCCAGTGGACTGAAGCCGGCTTGTCAGCAGTCGTGG
>AmnE011001P0119D03.y_gb|GW805781
TCCGTAGCCATTTTGGCTCAAGGCCAGTGCACCTCCCTTGTGCGTCGGTTGCGCATCGGA
CCCAATGGGTGGGGATAATGGCGCCAAGGACACCAAGGAAGACGCTGCAGATGGCAGGGA
TGAGTTCGTCCCGGCTGATGCTTCAAACTTAGCTCGAGAGGTATCCTTGATGTTGTTGTA
CCCCGCGGCCTTGGTGTTCAACCTCCTCATGCGCTTTGGTCCGAACCCCTTTTTCAAGAT
CCTGGATGGCCAGTTGCCTGCTGATTTCTACTACAAAGACGACCTCTGTGTTTGCTTCCG
GGACATCTACCCAGTCGCGGATTTCCATGCCCTCGTGGTTCCACGGAAGCGGATCAGCAG
TTGGAAGGCGCTGACACCGGAAGATGTACCCTTGTTGCAGCACATGGTTCAGGTCGCGAG
GAAAGTGGCTCGCGAGCACAATGTTCAAGCACCGCGGTTCAGCTTCCAGACGCCTCCATA
CAACACGGTCTTCCAACTACACTTACACATCGCGTCCAGGCCGTTGACAGAGGCCAGCCT
CCGCCGCCGTTGTATGGAGTCTTCTTGGGCCGTGCCGCCCAGCCTTGTGGAGAGGCGCCT
CTGCGCGGGCCGGACCTCGCGGCTCTGAGTTTTGGCTATGGTGTCTTCCTGCAGTAGTTG
CGGGTTCACAACTTCAAGGACTTCGGCGGCCTCATGAGTCGCTGGACTTCGACAAGCTCG
GCAACGTCTCGAAGTACAGTACGCATGCTTCAGGCTCCGGCTCATTAGCTTTGTCGTCAT
CGCGGATATCCAGAGCTG
>AmnE011001P0119D05.y_gb|GW805783
GCCGTAGCCATTTTGGCTCAAGTTGTGAGAGAGAACCACATTTTCCCGACAGCCCGTCCA
TTTTCCCGGCGCTTGAGGCGAACGGACAGAGCTCGGCCGCGGATGCACTTGGCTTGGTGC
AGAAGTCGGTGGAAGTCGCGGGAGCATCCCTCAACAACACCGCCAAGGCGTCCGATATGC
TCATCAAGTTGTCCGGCTTGACTCGCATGATCGATCACGACTTGGCCAAGGGAGAGGACG
GGGAGGAGCTCTTGGAGCAGTTGTTCGAATGCACCAGAGGCGCTGGGTTGCCAACTGCAG
ACAAGATCATTGGTCTCACACACGGGATCGTCAGCCTCAGAGGCAACTGCAGGGAACAGG
TCGATCAAAAGACGCGCCGAGCATGTGCCAAAGACGTTACAGGCTTTTTGGGTGACACCC
TTGGTTTGATCATGATCTTGCCAGGGTTGCCGGGAACCTGTTTCCTGCAAGACTGCAGTG
CCAAGAACAACTTCAACAACAAAGCCGCACCTGTCATTGCCACTGCCGGGTCTGTTGAGA
CGTTGTTGGGTTTGATGACTGCGATCGGAAACGTCGATGCTTCCTGCGTCAGTAAAGAGA
CGACCACCATCGCTGGAGCCGAGGATGAACACCTGAAATATCCGACTTGGCTCTACCGGG
TCTTGAAACCATTTGACCTCCTCTCGAATGCCTACAGTGTTGGAGTCCTCGCCGCCAGCA
AGTCCAACAAAGAGTTCAAGTATCAGATTTGCGCAGACATCGCAGGGTTCACAGGTTCAG
CGCTCGGGTTGAC
>AmnE011001P0119E01.y_gb|GW805791
TCCGTAGCCATTTTGGCTCAAGCTACGGCATGGCCTGTCGGCCTCTGTGTTCGCCCCAAG
CAGTTGTCCCTTCCCTTCTCCCGATGTCCGATCCTCTGTCTTTGCTGGTAGATGAGCATG
GATGCGCCCTGTGTGCTGTCTGCCAACATATGGGTGTACACCTCGAGGGCCTCAAGATCG
CTGCCAGGCACGCACGGGAATCCCGCCTTATTTGCCAGAGCATGTTCGAGATTTTCATTC
AGATCGAAGTGTCCTATGCATTCGCCAGGCGCATCACCGCACCGAAGACGGACCAGGTCA
TGCGCGACCTTTCGAACATGTTGAAGGACGCGGCCCTTGAACCTGCCAAAATGTTGCATG
ATGGTGCCCTCCTGCACCCGTTACGCTGGGTGGTGATTCCGCTCGGCAACCATCGCTTGA
ACATGATGATCCTTCTGCCGCCGCTTCCCTGGATGGTGACGCGGATGCAGTGCTTCCGCC
CCATGCCGATGCCGAGGTTCAGTGCCTTACAAAAGATGAGGTGGTGGAAATCGTTGTGGA
AGCCTACGATAGCAGGTGGAAGGAAAGTTTGGTTCGGATGCAGCGTGTCGAAAAAGATTT
CGAGGAGGTTGGACCCGAGCGACATGAATGAGTTGGATGCCGACTTGACGTCCTTCCTTT
TCCGGCAGCGGGACGAAGCGATTGAGCAAATACGTGGGTTGGGCGTGGCCGACGAGCAAC
TGGCAAAGGTGGATACGCGATTGCTGTCGATTTCTGAGAGATTTGGATAGCATCTGCAAA
TTCGGATGCCAGGACCGACGGTCAAAACAAAG
>AmnE011001P0119H08.y_gb|GW805834
ACCGTAGCCATTTTGGCTCAAGCGCAGCTGTATTGCTCCCCGCTTGTCTGGCACGGCAAC
TTCAGTATTGATGGTTTATTCATCCGAGTTTGACGGAGAATGCATACTTGTGAAATTACA
CGGCGAATGTTTGAGGTCGTTGACGAATCGCATTCCAGAGCAGGTTCAAGGACTTAGCCA
AGCAGCTCGTTTCGGCAAAAAGCATGGACTCATTTCGTCCAATACGCTAAAGAAACTTGT
TCAACTCGACACTGCATGTGCTTGGTTGCGACACGCGACGATGTCCAGATCTGACCGCTT
TGCTAAGGTTCTCGCTTCGGAGCTTGAGGCCAGTTGCGTTGTTGCGGAGCCCGTCTTCCT
ACCGGAGCCCGTCATCCCGCAGGAGATCGTCTTCCGTCCGCTGCCTGTCTCCCAGCCGCC
CTTCCTCCTGCTGGAACCCCGCATTCAACAGGAGCCCGTCAGCCAGGTGTCCGTCGAGGC
CCCGAAGATCCAGCTCGATTCCCACTCCACGGTCATCCAGCACTTGCTCAGTGGTCCGGC
TGCGCGCATCAAGGTCAAACGGTATTCCTTTTGCAAAAGAAAGGTCAAACATGTCAGTTT
CTCTCCTGATACCGTTCCTCGTCACGAGGCCGGCGGCGAGGTGATCATCGAGAAGCGCAG
TGAGGTCAGGCGCAGATGCCAGGACTGTGACGGCGATATCTTTTGCGAGGAGTGTGATGA
ATGCATTATTTGTGTTCGTTGCCGTTGTGATGACTGCGATGCCATGGACCCGACATTTGC
TGCACGGCGCGCTGCGCTCTTCTTGGATC
>AmnE011001P0121D07.y_gb|GW805976
TCCGTAGCCATTTTGGCTCAAGGCTTGAACGCAGAAGGCCCAGCACCATAGACCGCAGAA
GGACTCCAGGGAACCCGGCATCATGGGGCGCATGTATGGCAAGGGCAAGGGTATCTCCTC
CTCGGCGTTGCCGTACCGTCGGCGGCCGCCTACCTGGCTGAAGATGAAGACGGAGGACGT
TTGCGACCACATCTGCAAGCTTGCTAAGAAGGGCCTCACCCCCTCGCAGATCGGCGTCAC
GTTGAGGGATAGCTTCGGCGTCCCGCAGGCGAAGACAGTGACCGGGAGCAAGATCTTGCG
CATCCTGAAGACCAACGGATTGGCTCCAACGCTCCCGGAGGACTTGTACTACCTCATCAA
GAAGGCTGTGGCAGTCCGCAAGCACTTGGACAAGAACCGAAAGGACAAGGACTCCAAGTT
CCGCTTGGTCTTGGTCGAGAGCCGCATCCATCGCCTCGCGCGGTACTACAAGCGCGTGAA
GGCGCTGCCCGCGACCTGGAAGTACGTCTCAGCGACCGCCTCGGCATTGGTGGCGTGATC
TTGCGGTGCCCGGGCCGGGAGCAGCGACTTTGTGCGGGTCGGTGCGCGA
>AmnE011001P0121E07.y_gb|GW805988
TCCGTAGCCATTTTGGCTCAAGAAGGGTTTTGAGCTCGCTTGGACCCTCCGACAGGGCGT
TGCTCTCTTGCCTCGCTACGCTCCTTGCGCGGTGATGGATCCCGGAGCAGGAGGTGTCGC
GCGCGTGAGCGGCCTTAACAAGTACAAGCTGGTGTTCCTGGGAGAGCAGGCCGTCGGCAA
GACCTCCATGATCACGCGGTTCATGTACGACACCTTCGACAACAACTACCAGGCGACCAT
CGGCATCGACTTCCTCAGCAAGACCATGTACCTCGAGGACCGCACCGTGCGGCTGCAGCT
CTGGGACACGGCGGGCCAGGAACGCTTCCGGAGTCTCATCCCGAGCTACATCCGGGACTC
CTCAGGTGCCATTGTGGTGTACGACATCACGAACCGCGCTTCCTTCCTGAACACAGCGAA
GTGGATCGAGGACGTGCGGAGCGAGAGGGGTAGCGACGTGGTCATAGTCCTTGTGGGCAA
CAAGACCGACCTCAGTGACCGCCGGCAAGTCTCTACGGAGGAGGGCGAGGAAAAGGCCAA
GGAGAATGGCGTCATGTTCATCGAGACGAGCGCCAAGATGAGCCACAACATCAAGCAGCT
CTTTCGACAGCTCGCCCAGGCTCTGCCGGGGCAGGAGGAGCCTGCCAACACAGATTCCCA
GCACAAGGTGGTCATCGGCGGGACTCCCCAGGCGACCACTGA
>AmnE011001P0124A02.y_gb|GW806203
TCCGTAGCCATTTTGGCTCAAGCCTTTGTTCAAGTCTCTCCCGAAGCGGTGCTAAAGGCA
TTGCGCCCCAAGGCCGCTTGCAGCCTTCCCCGGCAAGTTGTGGGAGGGTTGCGGCCTTTG
ATGCTCCGGCGACCATGTTTTCCTTTGTCTCCTTGTTCGGGGCCGGCGTGGTCGTGCAGA
AGAAGTTGCAGGAGCTGATGCCGTGCCGGCCATCAATGCGTTGCTCTCCGCTTGGGTCGT
TCAAGCTGACCGTCTGCATCCACACAGTAAGCTTGGATGCACAAGGTCAGCAGAGAGCTT
CATCAAGCAAGCGGCCATGGGTTACAGTTAGCGTGGGGAGTAAGACAAAGCAGACGGAGG
CAGGGGACTGGTATCCGGAGGAGAACCAGTGGGCCTTCCAGGAGAGCATCACCATTGAGG
TCACTGCCAAGGACGAGGCGTGCATCTCAGTAGTCACTCCGCAGCGGTACGACTTGGGCG
TTGCTGCGGTTGCGTTGTCCGACCGAATATTGGGCGACATCTGCGTCCACGTAGCCTCTG
TGCTCCCACAGTTGCAGCCGGAGGAGCGGGACTTGGACGGCAAGATATTCGCGACTCCGA
GCATAAGCTTCGACCTCCACAGGGAGGGCAGCAAGGTTGGGCGTGCGCAGATCTCTTTC
>AmnE011001P0124A11.y_gb|GW806212
TCCGTAGCCATTTTGGCTCAAGCTTTGTTGCAGCCGACGTGGGCCACGGATATCATCAGC
CATCCCCGCTCGTTCGTGACGAGGTGCAATGGAGGCCAAGGGCGAGAAGGTGCAGTGCTT
CGGGCGCAAGAAGACGGCAGTGGCTGTTGCGTTGGTCCGCACGGGCAGTGGTCAGGTTCG
CTTGAACGGTTGCCCGATCCACACGATCAAGCCTGAGATCCTCCGCGTGAAGGTCTACGA
GCCGCTCTTGCTCCTGGGGCGCGAGAGGTGCAGCAAGGTTGACATCCGGCTCCGCGTGAG
GGGCGGTGGTTACACTTCGCAGATCTACGCCTTGCGTCAGGCCATTGCGAAGGGCATCGT
GGCCTACTACCAGAAGTTTATTGACGAGGCCTCGAAGAAAGAGATCAAGGACATCCTCAT
GGCGTACGACCGGTCCTTGATCGTGGCGGACCCTCGGCGTTGCGAGCCCAAGAAGTTCGG
CGGCCGCTCCGCCCGCGCCCGCTTCCAGAAGTCCTACCGTTGAGGGGTTGGTCCTGCTTC
TTGCACCGCCGTAGCAGGTGTGGGCATCGTGCCCATGCATGCCCATGCTTTGATCCAAGT
GTTGAGCAGCGGGGCACCGGATGTTCTTCATGGCAGCCGGCAAGAGTTGAAAGAAGAGAG
AAAAAAA
>AmnE011001P0124D10.y_gb|GW806247
GCCGTAGCCATTTTGGCTCAAGCCTGCACAGGTGGTGTGCTTTTAGCCAATCAGGCACCT
CCAGCACAGGCCAGAAGTCCTCCAAGCGCTCGGAATGGCCGCGATTCCGAAGAGGATCGA
GAAGGAGACTCAGAAGCTTGCTCAAGAGCCCCCTCCGGGAGTCCAAGCATGTCCTGATAA
GGAGAACTACCGGTACTTCCACATCACCATGGGCGGGCCACTCGGCACGCCCTACGAAGG
TGGACTGTACCAGCTGGAGTTGTTCCTTCCTGAGGGGTACCCCATGGAGCCACCAAAGGT
CCGGTTTCTCACAAAGATCTACCACCCGAACATCGACAAGCTCGGGCGCATCTGCCTGGA
CGTGCTCAAGGACAAGTGGAGCCCCGCCCTGCAGATCCGGACGGTGCTCCTGAGTATCCA
GGCACTGCTGAGCGCGCCCGAGCCCAGCGACCCGCTTGATACGAGCGTCGCTGACCACTT
CATCCACAACCGAAAAGAAGCGGAGGCACTAGCAACCCAGTGGAACCAGATGTACGCCAA
GCAGGCCACGGCACCTTGAAGGGTTCGGACGTCTAGAGAAAGGAGGACTTAAAGGCTTGC
CCCGAGAACCTGCACAGACCTCCCTGTGAGCAAGGGCCCCGCTTGCCGCCCGATCCTTGA
GGGGTGGGGCCTAAGGTCCGGACTTTTTGCCCTGTGGTAAGGAGGGAGATGCTCGGACTC
GACCTGCATGTTGCTTCGAGCAATTCGATGAGGCAA
>AmnE011001P0124F04.y_gb|GW806265
ACCGTAGCCATTTTGGCTCAAGACGCAGGCATGTTCATCCGTTTTCACGGCACCCTCCCC
CTTGCCTGTTTGCGCCATGGCACCATTGCAATCGCTTGCGCAGGTTGATCCACCACGAGC
TCCGCTTGGAAAGTACCCTCTCAACGACACTGTCCGCGGCGTGGCCTACAGTGCGCTCAG
TGTTGAAGACACTTTCACCAAGATATATGCCACCGAAGCCTGGGGCAAAAGGTCAAGGGC
AAGGAACGTGGCTGGACATTGGCTCCAATGGAATGAGTTTGTGCGGCAGTTCCTACCAAA
GGAGAAGAATCAATCAATAATGGAACTCCGTTGTGGCGAATGGCAGTTTTCTCC
>AmnE011001P0125D10.y_gb|GW806341
GCCGTAGCCATTTTGGCTCAAGCCTGCACAGGTGGTGTGCTTTTAGCCAATCAGGCACCT
CCAGCACAGGCCAGAAGTCCTCCAAGCGCTCGGAATGGCCGCGATTCCGAAGAGGATCGA
GAAGGAGACTCAGAAGCTTGCTCAAGAGCCCCCTCCGGGAGTCCAAGCATGTCCTGATAA
GGAGAACTACCGGTACTTCCACATCACCATGGGCGGGCCACTCGGCACGCCCTACGAAGG
TGGACTGTACCAGCTGGAGTTGTTCCTTCCTGAGGGGTACCCCATGGAGCCACCAAAGGT
CCGGTTTCTCACAAAGATCTACCACCCGAACATCGACAAGCTCGGGCGCATCTGCCTGGA
CGTGCTCAAGGACAAGTGGAGCCCCGCCCTGCAGATCCGGACGGTGCTCCTGAGTATCCA
GGCACTGCTGAGCGCGCCCGAGCCCAGCGACCCGCTTGATACGAGCGTCGCTGACCACTT
CATCCACAACCGAAAAGAAGCGGAGGCACTAGCAACCCAGTGGAACCAGATGTACGCCAA
GCAGGCCACGGCACCTTGAA
>AmnE011001P0128E08.x_gb|GW806634
TCCGTAGCCATTTTGGCTCAAGGGCCGCACTTGTGGCTTTCCCGGCCGGATTGGTAAGCA
CCTTGATAACGTACTTTGAATCGTCCACAGTCACTGCCACGTGCCCGAGTCGTGGGACAT
CAAGAGCTCGGGGTTTGCGGTCTTCAGTGGTTTGTTGGCGTTCCTACTCGTTTTCAGAAG
CTCGCAGGCATATGGGCGCTACTGGGATGGTTGCCGGTTGGCGGTCGAGTTGATGGGCAG
CTTCTTTGATGCCACATCGACCATTATTTCCTTCACCATCTCGAGCAGGGCGGAATATTA
GAAGATCATTGAGTTCAAGCATACCATCATAGCTTTGACCAGTCCTCTGACCGCGGTGAG
CTTCAACGACATCGCCGGTCTGGACCCGCACAGCGAGAGGCAGGATCGTATGAAGGTGGT
CGGATGACAGAACTTCGATGAGGCGACCAAGTTGGCTGTGCAAACCACCGACGACAAGGT
TTACCTCGTATTATTCTGGTGGCAGTGTCATGCCTCCGCGGTTGCCCATGATGGGCTTCT
GGACGTGCCTCCTCCAACACTCGAGCGCGTCTTCGCGAAGATGAGAGCAGGCTTTCACGA
CTGCCAGCTTGCCGCGCAACTCAACAAGGCAGCCTTCCCCTTCCACTACACACACGCCAC
CATCTGGCTGTTGCTGATCCACCTGGTCTTCACGCCGCTGACGGCGCCAAGGTGGTGCGA
GCAGCCGAGCGTGGCATTCGTCTTCTCCTTCATGCTCGTCTTCGTGTTCTGGGCCCTCTA
CCTGATCTCGACAGAACTGGAGCGCCTCTT
>AmnE011001P0129E01.y_gb|GW806720
TCCGTAGCCATTTTGGCTCAAGCACAGAAGTTCCTCCCAGTGCCGATGGTCTAGCCTCAC
ATCAGCACCAGCAGTCTACCTAGCACCGGCGATGCCACTGCAATGGCCAAGGAACTTCAA
CTGGTACAGCTTCGCCTTGTACCGGTACAAGGTCTATGACGTGATCTGGAAGGTGAGCGC
CTACTCGTGCATCGGCGCAACCATCTACTTGGGCGTGACTGTCGTGCAGACGTGGAACCA
ATCAGTGCACAGAACATGGCAACACTATGCACGCAAGGAGAGGGAACGCGCAGAGCTGAT
GGACTTCATACGCCAGGCCAGAGAGAAGGGTACGCTGCCGCCGAGCAAGGTCCACGGATT
CCAGTGATGCCGCAGCTCTCCTGCCACTACGTTGTCCACCCATCAACCTTGCCACGAGTG
ACGCGGGCAGTTGAGCTGAGTCCCCGGCAGCGGCTCCCCCTTTGTTGCCATTTTCGGCTG
CGTGGTGCAGCCACACGGGAGCACTGGACAAGGTGAGCGTGCAGCTGCCGG
>AmnE011001P0130A06.x_gb|GW806771
TCCGTAGCCATTTTGGCTCAAGGGGCTAGAGCCAGTCTGCCACTGCAAGCTGCACGGGCG
CTTGGGCAGCTTCGTGGCCATGGAGCAGTATGAGAAGCTGGAAAAGGTCGGTGAAGGAAC
GTACGGAGTAGTCTACAAAGCGCAGGACTCGCAAGGCGAGATCTACGCGCTGAAGACCAT
CCGCTTGGAGGCGGAGGACGAGGGGATCCCCAGCACAGCAATCCGGGAGATTTCGCTCCT
CAAGGAGCTGCAGCACCCAAACATCGTGAGGTTGTGCGATGTCATCCACACTGAGCGGAA
GCTCACGCTAGTGTTCGAGTACCTGGATCAGGACCTGAAAAAGCTGCTCGACACCTGCGA
CGACGGCCTGGACGCTGCCACCACGAAGTCGTTCCTCTACCAGCTGCTGCGGGGCATCGC
GTACTGCCATCAGCATCGCGTGCTTCACCGCGACCTGAAGCCACAGAACCTCCTCATCAA
CCGGGAGGGAGCACTGAAGTTGGCCGACTTCGGCCTTGCACGTGCCTTCGGCATTCCAGT
GCGGAGTTACACCCATGAGGTGGTCACACTGTGGTACCGCGCGCCTGACGTGCTCATGGG
TTCGCGAAAATACTCCACACCTGTGGACATTTGGAGCGTCGGCTGCATCTTCGCAGAAAT
GGTCAACGGCCGGCCCCTCTTCCCTGGCAACACGGACGCCGACCAGTTGCAGAAAATCTT
CAAGGTCCTCGGCACGCCGAGCGAGGCAACTTGGCCAACCATCACCGAGCTGCC
>AmnE011001P0131E08.y_gb|GW806915
TCCGTAGCCATTTTGGCTCAAGCTCCTCGGCGACAGGCCGCTTGCAAGGCACTACCCCGA
GCCCCGCAGCCATGGCGAGACGCGGCGACGCATTCGCAACCTACAAGCAGCTCGACGCTG
GCAACATCAAGGCGCCGCTGAGTGACCCATTCTGGGAGGAGCTCCGCCGGAAGCAAAAGC
CTTTCGTGAGACAGGAATTCAGCGAGGGCCAGGAGAGGGACATGCAGCGGATGATGAGAG
TCGTCCAGGACATGCAGAAGTATTCCCGTGGAAATGTTGGCGAGATTGACTGGGATGCGG
AGCTTGCTCGCTTCGATAAGTTGCCGTGGCCGGATTACTACTTGTACCCGTTTCATTCTG
TTCCAGGTGGTTGGTTGTCGCGAGAGGCCGCTCTGAATAACCGCCCTGCGATGCAGTCCA
TCTATGTCGACTGCCACCCTCACGCTTGCATGGGGATGTACGGGGAGCTGGTCAAGTACA
TCCCCTCCGACGCGAAAGCGATCGTCGACGTGGGGGCCGGCATAGGCGACGGCGCCGCCA
TCGCCGCTCAGCAGATGCCCGACTCCAAGGTCATCGCCCTCGACTGCTCCCAGTTCGTGA
TCATCGTGGGTGAGAAGCTTCATGCTGGTATTTCAAACTTGGAGTTCAAGCACGCCCTTG
CCGAAGACACTGGCTTGCCTGCGGCTTCCGTTGATTGTGTCGTCATCACCTTGGTGTTTC
ACGAGTGCAGCGA
>AmnE011001P0132A11.x_gb|GW806965
GCCGTAGCCATTTTGGCTCAAGTATTCCAAAAGGATCCCGGACGTCCCTCGCCCCCAATG
GCCTCAAACTCCGCAAGCGAGGGGAAGGTTGTAGCGAAGCCTGGGGTGCAGCAGAGGCTG
GTTGACGCATGGGATTGGTACCTCAAAAAGCTCGACGATGAGCCTGTAAAGACCAAGGCG
TTCTCTGCAGGCGTGTTGGGAGTACTCTCTGAAATCGTCTCCCGTGTCTTGAACGAGCAG
CGAGTATTGGAGCGGGCCCCTGCGTACGTCAAGCAGTTCTTCATTGCTTATTTCTGGAGA
CCGTCCTTGCACTTCTGGTACTTGGCGTTGACCGCGGCCTTCAGGAATTGGGACCCAGCC
AGTCGTCTTACTCCTGGAGCAAAGGTGCTGGTGCACGAGCTCATGTACCACCCCGTGAGC
ACGGCGGTCTACATGTACTTGCTCCGAAGGTTGGAGCTGAAGCCGCATGCAGAGGTCGTG
GCCCACGTGGCCGCGAACTTCCATGCGGCACAGGTGAAGGCTTGGAAGGCGTGGCCGGTG
GTGACGGTCTTGAACTTCTCGTACGTGCCCCCGCGATTGAGGGTCCTCTTCATCCAAGTC
GTCTCCGTGATCATGAACGCCGTACTGACCACTGCCTCCAAGAAGCATTGATTGGGCCAT
GCCTAGGGCCGCACAAAGCGGCCATGCTCTCTTGTGCAGCGGAGTTTGTTGGCATGTTGA
GCTTCCTTCCATCGTTGTTTTACCTTATGTCTCCGCTCGTTGGCATCTCGCGC
>AmnE011001P0132F11.x_gb|GW807083
TCCGTAGCCATTTTGGCTCAAGGGGCGGCTCCCGACCAGCACAGCCCCCATCGAAACAAC
GAGAGCAGTCGGAGCCCTGCCCATCTTCCAACGCGATGTCGAAAAAGGGTGCAGAAACAA
TCCCAAAAGAATTCCGATGCGCCGCCACAGGGAAGGCGTTGTACATGCCTGTGATCACAA
CTGAGGGCGTCGCCTACAGCTTCGCCGCGCTCTTCGAGATGTTCATGAGCGCGCAGGGCG
GCCTCCCGCTCTGCAAGGCCACGCAGGAGCCCATCCGCTTCTTCCCCGGCGTCTGCCTGC
CGTTGCACTACTTCATGATGAGTGAGTTCCGGACTTCCATGCGCGGGCGGAAGCAGCAGG
ACGAGGCGGACATGTTCGAGAAGTTCGGATTGCCCATGCCCGCCCACGCCGAGGCCCCCG
AGGACGAGTCCGATGATGGTTGGTTGGAGCTATTCCAGTGCGTCGTGAGCGAGGAGCTGG
TCTACGAGCCTTGCGCCCTCTCCAGCGGCAGCATCGTCAGCGCCTACTCTGTGCCCGAGG
GCGGCTTCAAGAAGGACCCGGACCGTCTCGTCGCGTGTGCGTTGCACGGGCAGGCGCCGA
AGAAGTGCTTGGCGTTGGAGGCCATGATCAAGACGAAGTTCCCCAAGGAGTACGGCCAGC
GCGCGAACGACCTGNCCAAGCAGGGCATCCAGGCAACCGCCAAGCATGCCACCGGCAGCT
ACAACCAGTTCGCGCAGGACGAGTACATCTAC
>AmnE011001P0133F01.y_gb|GW807456
TCCGTAGCCATTTTGGCTCAAGCTAGGGCTCCAGCCCCCCCCCCCGCTCTTTCCGTCGCA
GCAAAGCAAAGTGGGGGGCAGCTCAGGGCCATGGAGGGCGGCAATCAGGTCCAGGTATGG
GAGAACACCTACATCATGCAGCCGAAGGACGAGGAGAAGTTCCTGCCGTCCAAAGTGAGT
GAGACGATCGAGCGTGTCGTGAACGACTACTTCAAGGACAAGGAGTACTCTGTTGAGGAT
GCCAAGAATTGGACATTGGACGTGAGCAACGACATCAAGGCCGCGGTCAAGGAGCTGAAC
CTCCCGCGCTACAAGATCATCGTGCAGGTGGTGATCGGGGAGCAGGCGTCCCAGGGCATC
CGCGTGGCGTCCAAGTTCCTCTGGGACGTGACCTCGGACAACTGGGCGTCGTACACGTAC
CAGAACCAGACCCTCTTCGCGGTCGGTATGGTCTTCGGCTGCTACTATGAGTGAGGACGC
GGGCGCGAGGACTCTTCCGCGCTCTGCGGATGTGCAAATACTGTGCTGATGCAGCGGGGG
AGCACAGACATGGAGGCGCAGGTCCTTTCGCGGCGTGTACAGGGGAGTCCATCCGTTTGT
GTGGATCCTCCACTGCATGACTGTCGGCTTCGAGCTTCGAAAGACGGGGAGTCCTCCCTG
TCCTTCGGGCACCCTGCAAGCGTGCACTGGAAAGCACGAG
>AmnE011001P0133H20.y_gb|GW807523
ACCGTAGCCATTTTGGCTCAAGCCTGTCGCAGTTGCCAGCAGCGCCACCTCTCCCACACG
TGCGGTTCTTTCTGAACCGTTGGCAGCAATGGCCGAGGAGGAGGGCCAGGAGGTCATCTT
CACCGAGAACACCGCCCCCGACCGCGAGATCTGGGACGAGAAGGGCGGATTGATCAAGAA
GGGCGCGGCGGAGATCGCGGAGCGCGATCAGGACCATGTGCCCGAGGTGAAGGTCCTGAC
CACCCTCGGCATGTTCGCGGTCCCCGTCACCGCCGAGACCACCATCGGCGAGATCAGGCA
GAAGGTCCAGGAGTGGAAGCCGGAGTACTCCCTGGAGCAGATCGAGCTGGTGTGCAAGGA
CAAGGACGCCTGGGGCCCCCTCTTCAACAAGACCTCGCGCCCGCGCGACGACGATGAGAC
CGTCGAGTCCCTCTGGAGTGACTGGGACATCCCGCGCCGCATGATGCAGGTGGCCCTCTG
GATCAAGGAGAAGAACGAGGAGACCGGCGAGTGGGAGAGCACCTTCTGGAAGATGCTGGA
GGAGTCCAAGTGCGACGACTGGAGCTTCCAGGGCCACACCATCTGAGGCGGCACGCGTGC
CGCCGGGAGCTCTTCGAGCAGGCATCATCACCATGTTCCGTGCAGCACCAAGT
>AmnE011001P0133I01.y_gb|GW807528
TCCGTAGCCATTTTGGCTCAAGAGTCTGCAGCCGCCTTCATCGGGGCTTTCACCCATGGC
CCTTCCCCTCGGCGTGCCTCGCCGACAAGCAACAGTGGCGGCATATGGGGATGCCGCGGC
CCGGTGCCAGTTGCCGGATCACCTGGACCGCCCTCTTGGCAGCGATCTCGGTCACCGGCG
TCGCTTCTGAAAAGGACAACATAATGAAACTCACGAAATTTAACTTCCAAAACAATGGAC
GCCGTGGGGCATGGTTCCTGAAATTCTAAGCCCCGTGGTGGACCTACTGGCAAAAGGTGG
CGCCCAATTGGGAAAAAATAACTGAACCAACAATTTCCGGAAAATGGGCCCTGAAAAATG
GCGAAGGGGAATGGACCAACAACAAGGAAGTGTGGGAAAAAGGTCAAGGGAAAGGCTAAC
CCAAGGTTGGCCTCCACCACAAAGGTGGGGTGAAAGGCAAATAACAAGGCCAAGGA
>AmnE011001P0133O06.y_gb|GW807677
GCCGTAGCCATTTTGGCTCAAGCAAGACATCCAGCTGGCTAGCCACTAGGGGTGGGGCTG
CAAAGGCTCTGCAGAGGATTAGCAATGGCTGAGAAGGAGCTGACCAAGGGGGCGAAGCGG
CTCCTCGACGAGAATGACGAGTATGTCTGCGGGTTCTGCAGCCTCCAGCTTCTCGATCAG
GACGGCTATGGCAAGAAGACGAAGGGCTCCAGCATCCAGGTCCCGTTCCACCTCGCCTCC
TCGGATGGTGACATGATCGTCCTCGAATCCGTCTTCCCGACGAATCAGTTGTTCTACTTG
CAGCTCCCGTCCGAGGAGGGCTTCAACCTCTTCGGGCGCTGGTGGCTCGGGGAGAAGTGG
TCGACGAACACCCAGATCTGCGAGCTCGTCGTCAAGGACTGCCAGGCGATCCACAAGGCT
TTGGACGGAGACAAGAAAGAGTTCACCGTGGATGCTCAGGTGCCCTTCCTGCGCGAGTCT
GACACGCGCCTCATCAAGGTGAACATCACCATCAAGGAGCAGCGCTTCGTGACGAAGGTG
GCGCGCGCCACCGTGCAGATCCCCAAGGCCTCCTGGCTGGAGTGGAAGCAGTACCGCCTG
AAGCTCTGGCGCATGAGCAAGGTGTGGGGCGGCGAGGACAAGGATGATGAGAAGAAGGAC
GAGGAGAAGAAGGACGACTGAAGCAGTGCAGCAATTCGAAAATGGAAGGGCAGTAGCTCG
TGCCGCGACCCTACCCGCACAGACGTCACGTCATCGTCCAAGTGACC
>AmnE011001P0135D21.y_gb|GW808189
ACCGTAGCCATTTTGGCTCAAGCCATTGCTCCAAGTTGCCCTGGGTTGCCCATCCCAAGC
GATCCCCTGACTTTCAAAGATGAAGACTTTGGTGCAGGAGGAGTCCATCAAGGTGCCGAA
GGGCGTGAAGATCAACATCAAGTCCAAGATTGCCACCGTTGAAGGCAAGCACGGCAAGCT
CACGAGGAACTTCAAGCACATGCCCATTGAGTTGTGGGTTGGCAACAGCGGAAAGGAGGT
CAAGGCCCGCATGTACTTCGCCAAAACGAAGCAGCTCTCCATGTTGCGGAGCGTCTGCAG
CCACATCAGCAACCTCTTCGATGGTGTCGAGAAGAAGTTCGAATACAGGATGCGCTTGGT
CTATGCGCACTTCCCCATCGACGCGAACATCATCAACGGCGGCAAGACGATCGAGATCCG
CAACTTCTTGGGAGAGAAGATCGTGCGCACGGTGCAGATGC
>AmnE011001P0135F13.y_gb|GW808228
TCCGTAGCCATTTTGGCTCAAGTGCAAGGGATCCGGCCAGAAGCCGCTTCGTGCTGAGAG
CAGAGAGTTGTGGTTGCCCCTCTTCAGCCATGGTGTTCTTAACGATGTTCGCCACCATCG
ACTCGCTCACGCTACTCGTGTCCATGACGGGGATGACCGCGGCGAGCATGATGTCCCTGA
AGGCTATCGCGGACCTCGAGCACGATCTTATCAACTCGGTCGACTTCTTCGGCTCGATGA
AGCTTGCGCACAAGGTGGAGTATGCATTCCTGGTGGTCAACGTTCTGGCGAACGTGCCTT
TCCTCTTCAACTGGTGGATGGCAGTGCCACAGGTCATGTGGGCCTTGGTGAAGGTTATCT
GACTCGTCGCATACCAGAAGTTGGAAGATCAGGACGTCTACAAGTCAGCTGTTTACCAGT
ACCACAGGAGGTGGCACACGGCGGGCTTCTTCTTCTACCTCATCTCTTGGTTTGTCTACT
TCGCGCGCTTCATCACCGCGATCATGGACATCCACGTCCATGGCATCTCCCCGTACGACT
GAGCTTCTGGGCGTCGGGCTCCTTGAAAATGACGTGCGTATCGTGCGCCATCGCATGANG
CGCACGAATTAAAGAGACAACAACGAGCAGTTGATGATACCTCTGCAGCGAAGGTACGGA
ATTTG
>AmnE011001P0135I07.y_gb|GW808292
TCCGTAGCCATTTTGGCTCAAGTCCGCCACGGGCGGGAGCCCACCAGCAAGTGGCCACCC
CTGCTTCAGTTGAACGGCACGGCCTCAAGTGCGCCGCGTTCACAAGCAAGGATAGTGGGC
CGCAGCCCCTAAACACAGTACTCGGGCTGCAGGACGGCGGTATCCGAAACGAGTCCATGA
TCCCCGCCGCGTCTACCCAAGCACGCCCATTGGTATTTTACCCCCTTGAGCGTCCTCTCA
TCTGCGCAAGGCAGGATGTCGTGCGGGTCTGTCGCTCTCCGCCTCCTGGCTGTGCTGCCG
GTCGTCAGCGCATTGCGGCACCAGCCAAAGGTCAACCATACGGCGCTCCCCAAGAATCGT
GAGCCGATGGCCTCCTTCGTCATCCGCAGCAAGGACATCTGCATCGAGTCGCACCTGTCC
AACGCGAACATGGCGAAGCTGTGGCTGGAGGAGACGTCCGAGAAGGCCAGCAGGGGCATG
GT
>AmnE011001P0135I21.y_gb|GW808306
TCCGTAGCCATTTTGGCTCAAGCTTCACAGCCATGCGACGGTGCGAAAGCCCACGTGCCT
ACTGGGCACTTGCCCGGTGTGCCGCGATGTGCTACGAGTGCAGAGCTTCACGCTAGGGCT
TGCCCAGGTTCACTACCGCAAAGGGGTTGGAACGACCTCGATGTGGCCGTCAAATTGCAG
CGGATGCAACGAGACGGCGCGCAACTCGACGGCGCACAACTCAACGCCCAATGCAACTGC
GACCACTGACGATGTCCAACCAGCACAGCTGAACCACAGCTCTGGCATTGCAGTGCTGCT
GGTGGCAATTGTGCTTGCAGTCCTCATACTCGCTGGTCTTGTTGGGTGGGCCCGCAGGCG
TGGTTGGAGACTATGGCCTGCACGGCAGCCGTTCTTACGAAGCGAGGATCTTCAGCTTAC
GGAACTTGGGGATTGGATGGCGGCGAATGATGGTGATGACATCACCATAGGTGGTCCACT
ATCACGACCACGCCAATCCAATGGGCAAGGTCCGACGAGCTTGCCTCCAGGAATTTTCGC
AACTCCTCAGAAGGAGGGCAGCACTGAGTACTTCGACCTCGCAACGCCAAGGTGATGGGA
TGGGGCTACCATCAACGCCGGGATGAACAAGCTGCGGATCATACTCATGGACGCGATCCA
CCCAATTCTGATCTGCCCCTCTCGGGACTGGAGATGGAGCCGCTGGTCAATCTGAGCTAT
GTGGGCTGGTCAACGTGGCGGGATGAGGCGAGCATGCTCAACGCCT
>AmnE011001P0135K05.y_gb|GW808338
TCCGTAGCCATTTTGGCTCAAGCACCCGGGCCGCAGCACCGCCGCCCTCCCCCCTCTTCG
CGCGCCTTAACTGTTTGGCAATTCGTTGACCGTCTGCCGCGATGGGTCTCCTCAGCATCC
TCAAGAAGATGAAGAAGGACGAGAAGGAGGCACGCATCCTGATGTTGGGCCTCGACAACG
CCGGCAAGACGACGATCTTGAAGAAGATGTCGGAGGAGGACATCTCGCACATCATGCCCA
CGCAGGGCTTCAACATCAAGAGCCTCATGCAGGACGGCTTCAAGCTGAACGTCTGGGACA
TCGGCGGCCAGAAGACCATCCGCCCCTACTGGAGCAACTACTTCGAGTCCTCCGACGCCC
TGGTCTACGTCATCGACAGCTCCGACCGCCGCCGCTTGGATGAGAGCGGCACGGAGCTGC
GCGAGCTCCTCGCCGAGGACAAGCTCGGCGGCATCCCCCTGCTCGTCTTCGCCAACAAGC
AGGACTTGCTCCAGGCCACGCCAGCTGACGAGATCTCAGAGAGCTTGGCATTGGGAAACA
TCAAGGACCGCAACTGGACCATTCAGGCTTGCAGCGCCAAGGACGGGACAGGGTTGCAGG
ACGGCATGGAGTGGATCGTGGGTCAGTGCAGCGCGAAGTCGGGGTGAAGGGGCAGGATGA
GTTGGCTGCCAATCGCCCCGTGAAGGAACATGTCCAAGGGACTGGAAACTGTCGGACCTG
TTTTGTGCATGGACTCACGTGGCTCAGCGCA
>AmnE011001P0135K12.y_gb|GW808345
TCCGTAGCCATTTTGGCTCAAGGCAGCCATTCGGGGAGCCGCTCTCGGTAGTGCCCGCGC
TTGTGGCGTCCGCACCTTTTGGCCGCGATGGCGGTCACGGACATGGACAGCCCGCACTTC
GACCCAGCAGAGACCTTCTCGTATGTGAGGCTCGTCAGCGCAGACGGGCATCAGTTCCTT
CTGGACAGCCGTGTTGCGTATGGATGCGATACCTTCCGGACCATGGTGGAGCAAGACCAC
TTCAGGGAAGGACAGACAAAGGTCGTGAACCTGCCGACGATAACTGGGAAGGTCTTAGAG
AAGGTCATCGAGTACTTGTACTACGAGTACAAGTACACCGACTCGAAGGTGGCCATCCCG
GAGTTCGCGATCGATGACGACATCGTCTTGGACCTTCTGTCTGTGGCGCACTATTTGAAT
ACGTGAGCTTCGAACGTTGGATGGTCAAGAGCGGGCACACTCGGGCATTCCCAAAGCACA
GACATGCTCGGAGGTCGCGCCCAGGTGGCTCTTCGAAGACGGAGGCTGTGGGCGAGTCGT
GCAGCAGCAGGAGTCTGCAGATGCAGTGTCGAAGCCAGGCCGGACGCTTCTTGTATTCGA
GCGCCCCGACGCCTGAGCATCCGTGCTCAAGCTCCCCAAGGACGCGTGTACAGCGATGTT
GCGGGCCCGTGGGCATGTC
>AmnE011001P0135K21.y_gb|GW808354
ACCGTAGCCATTTTGGCTCAAGCCTGCACAGGTGGTGTGCTTTTAGCCAATCAGGCACCT
CCAGCACAGGCCAGAGGTCCTCCAAGCGCTCGGAATGGCCGCGATTCCGAAGAGGATCGA
GAAGGAGACTCAGAAGCTTGCTCAAGAGCCCCCTCCGGGAGTCCAAGCATGTCCTGATAA
GGAGAACTACCGGTACTTCCACATCACCATGGGCGGGCCACTCGGCGCGCCCTACGAAGG
TGGACTGTACCAGCTGGAGTTGTTCCTTCCTGAGGGGTACCCCATGGAGCCACCAAAGGT
CCGGTTTCTCACAAAGATCTACCACCCGAACATCGACAAGCTCGGGCGCATCTGCCTGGA
CGTGCTCAAGGACAAGTGGAGCCCCGCCCTGCAGATCCGGACGGTGCTCCTGAGTATCCA
GGCACTGCTGAGCGCGCCCGAGCCCAGCGACCCGCTTGATACGAGCGTCGCTGACCACTT
CATCCACAACCGAAAAGAAGCGGAGGCACTAGCAACCCAGTGGAACCAGATGTACGCCAA
GCAGGCCACGGCACCTTGAAGGGTTCGGACGTCTAGAGAAAGGAGGACTTAAAGGCTTGC
CCCGAGAACCTGCACAGACCTCCCTGTGAGCAAGGGCCCCGCTTGCCGCCCGATCCTTGA
GGGGTGGGGCCTAAGGTCCGGACTTTTTGCCCTGTGGTAAGGAGGGAGATGCTCGGACTC
GACCTGCATGTTGCTTCGAGCAATTCGATGAGGCAA
>AmnE011001P0135L08.y_gb|GW808364
TCCGTAGCCATTTTGGCTCAAGTGCTCAAGTCACCTCGTCACGGACTTTGCCTTGAGCAG
CGGGGCATTCGGTCTCAGCGATGGACCAGACCGAGAAGGCGTTCCAGAAGCAGGATGCCG
TCTTCATCGGCTCCAAGAGGCTATTGGGCAAGAAGTCCAGTAAGCGGGCCATGAGGTACT
GGCGGAACGTGGGCCTCTCGTTCCAGAAGCCCAAGGGAGGCCAAGAAGGGAACTTTGGCC
AACAAAAATGGCCGGTCACAAGGAAAGGCCACCTCCCCGGGCAAAATCTCCAGGGGATGG
GCCTCCCCCCCAAAAAG
>AmnE011001P0135M18.y_gb|GW808398
GCCGTAGCCATTTTGGCTCAAGGATTATTGCTCTTGCTCTGCGTCCCCTCCTTTAGCAAG
ACCGCAGGGATGAAGACCTTGGTGCAGGAAGAGTCCATCAAGGTCCCCAAGGGCATCACG
ATCACCATCAAGGCGAAGAAGGTCGAGGTCAAGGGGAAGCACGGCACGCTGACGCGCGAC
TTCAAGCACATGCCCATCGAGCTCTGGGTCGGGAACGCCGGCTAGGAGGTGAAGGCCCGG
ATGTACTTTGCCAAGACGAAGCAGCTCTCCATGTTGCGCAGCGTCTGCAGCCACGTCAGC
AACCTCTTCGACGGTGTCACGAAGCGCTTCGAGTACCGCATGCGCCTCGTCTACGCGCAC
TTCCCCATCAACGCCAACATCGTCAACGGCGGCACGACCATCGAGATCCGGAACTTCCTG
GGCGAGAAGATCGTGCGCACGGTCAACATGTTGCCAGGCGTGAAGGTCGAGAAGAGCGCC
CAAACGAAGGACGAGCTGGTCATCAGCGGCACGGACATCGACCTCACCTCCCGCTCGGCC
GCCTTGATCCGCCAGTCTTGCCTCGTCAAGAACAAGGATATCCGTAAGTTCTTGGACGGC
ATCTACGTCAGCTCCCACGGTGTGGTGGAGGACTGAGCCGAGCAGTTCTGTGAAGGCGAC
CTCGGGGGCGCCGAGGAGGCAGCGGAGCGCAGTCG
>AmnE011001P0135N02.y_gb|GW808406
ACCGTAGCCATTTTGGCTCAAGTTTGGGCTCGAGTGCGCCTGATCAAGATATTGCACGAC
TTGTGCTCTCCTGGCCTCTGGCAGACTGTGTCTGCAGGAATCATGGTGGCGACGATGAAG
GTGACGATGAAGGCGAAGGTGGCCGGCAGGGCCATGAAGGCCGCGGCGAAGGCTCGGAAG
ACCGTCATGAAGACGAAGAAGGTCATGAAAACCGCCATGAAGCCCATGAAGGTTGCGCAA
AAGAAGGCGGCCGAGGCGGCGGAGACGGTTATGAAGGCGAAGAAGGCAGTGAAGGCGAAA
GCCGTCATGAAGATCAAGAAGACCGCGAAGGCGAAGGTCATGAAAGCCGTGCGGTTGGTC
AAGGGCGCGGAGGCGGCCAAGGCGGTCGCTTCGAAGTGAGTGGACTGCATGCATTGATCG
AACCGCATTGGGTCTCTGCGCGCCATTGTTGAGTGTGCCAGCAAGTTTTAATTTACTGGT
GCGTGCATGTACAGAATATGGAGGCCCGTGCCCACAGTCGCGATCAATTGGTGCATCTTA
TTAGACACCCTGGAGGCCTCGATACAGAGAGGCGGCAGCATTGCCAGAGGGGATCCGACC
ATCAGAAGGCGCTTGGCATGACAGCAGCCTTGCGA
>AmnE011001P0135P08.y_gb|GW808460
TCCGTAGCCATTTTGGCTCAAGCATATTTTTTGGGGGGTGGCCGCACTTGGGCACCGCGC
GGCCTTGAGCCATGACGACCAAGAAGGCAAACGTGTTGGCGCTCTTCGATGTCGACGGCA
CGCTGACGAAGCCGCGCGGCGAGATCACAGAGGAGATGATCGAATTCCTTGCGAGCCTTA
AGGGCAAGATTACCACCGGAGTAGTTGGCGGCTCTGACATTGCCAAGCAGAAGGAGCAGC
TAGGGCCAAAGACTTTCGAGCTCTTTGACTACAACTTCGCAGAGAACGGCCTTGTCGCAT
TCAAGGAGGGGAAGCCTCTTGCGGAAAGCTCTCTCGCGGACCACTTGGGTGATGAGAAGA
TCAAGAAGCTGGTCAACTGGGTTCTTCGATACCTCAGCGAGGTCGACATCCCCGTGAAGC
GGGGAACGTTCATCGAGTACAGAACTGGCATGATGAACATCTCCCCCATTGGCAGGAATT
GCTCGAGGGAGGAGCGCAACACCTTCGAGGTGTTCGACAATGAGCACAAGATCAGAACTA
CCATGGT
>AmnE011001P0138E01.y_gb|GW808663
ACCGTAGCCATTTTGGCTCAAGCTGCCGCAGCCTCAGTTGCCTCCCTCCCCAGAGCGCTG
ATCTTCAGCCAGCTTCGGGGCCATGGACGAGGACTACACCAGGACCTACGAGGACACCTT
GGAGCGCTTCACCACCTACGAGGACTACCTGGACAGCCAGATCACCGCCCAGGACCGCTT
CTACCTGGAGGAGGACGAGCTCGCGCGAAGGCTCGTGGAGATCGGCTGCCGCAAGGGCGA
GGTGCTCTCGCGCGAGGACTTCACCGCGAGGAGCGAGGCGGCGGAGAACGCGAAGAAGGC
CAGATTGCAGAACGCGCCGCGGGTCTTGGCGAGTGCGCAGAAGGACCTCAACGACTGCCC
CTTCTTGAAGAGCTTGGCCATCAGGGAGGAGCTCGTCAGGAACGGGAAGCTGGCCACGAG
CATCTTCATCCGCGACAGGAACTCCAAGGGCCAAGAGATCTCCGGCTACATCGACTACGG
TCACAGGCTGAAGATCGAAAACTTCGAGCCGTACTTCGAG
>AmnE011001P0138G08.y_gb|GW808694
ACCGTAGCCATTTTGGCTCAAGTGCTCACAGCACCCGTTCTGCCATGGCAAGCGCCTTCG
CTCCGCCTTCCGATGGGCTAGTTCCACATGGCGAGGAGTCGACGGCGAGCAAGCCATGCC
GGCGCTGGACTGGCGACGCGGTGAAGCAGGACTGGAAGAAGTTGATCGTCACAGTCGAGG
AGTCCGACAGGATGCTGGCACAGCTCAAAGCTGGGGAATGCATCTGCGAGGAAATGGATG
AACGGCCTGGCGATGTATCAAGGCATCCGTTGAACAGGCTGTATTTCGAGCAGTTGCACG
CCCAGCGCCCCAGGAGCCCCTGCCTCAGTGGACCGTCAGACGCACCGCACATGCGCCTCA
AGCCTCAGCTCGAGGAGGAGCGCTTCAGGAAGAAGTCCCGGCAGTACGCGTACAAGGTTG
CATATACTTGTACCAAATGCGGCAGCGAATGGGAGGTGGTGCACGACTATTGGTGGACGG
CGGGCTCAAGTGAGGCCAACACTGGTTTCGAGGGAGGACCTGACGATTGCCTTATTGAGC
GTTTCCTGTGCTGCCGGACTCTTGCTGGAGGCATGTTCTGATGCGGTGCGA
>AmnE011001P0140E06.x_gb|GW808857
ACCGTAGCCATTTTGGCTCAAGCCTCCTGGTTTGCGGATAGAGCCAGTAGCAGTCGTGAT
TGCTGACGCTCAGCCAGTTGCCTCCCCTCAGCAGCCATGCTCAACGCCAGGAAGAAGATC
ATCAAGGACAAGGGCGCTGCCCCCACGGAGCTCGAGGAGGATGTGGCCAAGGCCCTCTTC
GACATCGAGGTCTCGCCCTCCAGTGACATCAAGGCAGACTTGAAGGATGTCTACATCTCT
GGCGCCAAGGAGTTGGACGTCGGCAAGACCGGCAAGGCTGTTGTGATTCACTTCCCGTAC
AAGGTCTGGAAGAATGTGCGGAAGATCCAGGGCCGCTTGATCCGGGAGTTGGAGAAGAAG
TTCAGCAAGAAGCACGTGGTCTTCGTGGCGAACCGCACGATCCTCGATGAGAACTTCAAG
CGCAAGGGCCTGAAGGTCCGGCCGCGCAGCCGCACTCTCACCTCGGTCCACGAGTCTATT
CTGGAGGACGTCGTGGGCCCCACCGAGATCGTCGGCAAGCGCACTCGCATCGGCGTGGAC
GGTTCCAAGCTGCTCAAGGTCTACTTGGATCCCAAGGACAAGGACAAGGAGAACGTGGAG
GCCAAGCTTACCACCTTCGCAGCGGTCTACAAGAAGCTGACCAACAAGGAGACCGTCTTC
CAGTTCCCGGATGCCTGAGCGCGCAGGCGAGGGGCAGATGACGCCTCCCAGCTCCCACGC
CGAAGCAGAGAGCGAGACTGGTCTGGCCC
>AmnE011001P0142D06.x_gb|GW809032
TCCGTAGCCATTTTGGCTCAAGCTTCGTCTTGACCATTGGCCCGAGCTTGCTTCCCGCAC
CCTTGCTTCATGGTTGCTCATCGCGCAGATGTGCTTCGCTCCCTCGCTGCCTCTCTCGGC
CGTGCAATCAGGATCAATGGCAGGCACGTCAACGACCTCGACTACGAGCGCTTCCTCTCG
CCAATCAGGGACGTCCTGCACGACCTCAATGGCTCTCTGCAGGCGTACGCCGCTTCTGGC
TTGGAAGGAATACAGAATGCTCCCGTCTGCGTGCGCTCTCAGCTGCCTCTCCGGGGAGCC
CTCGCCCGCAGGTCACCTACTACGCCGCCTACGTCCGCTTTGCAACCTGCTCCTGCTACA
CCCGTGAAGCAGGTCCGCTTCGCCAATGCCGATGTCACCAGGGACGATGAGGATGGCGCG
CTGGCAATCCTTCGCGATACAAGGGCAGCGAACGACACTAGGTGTGCCAGGCGTTCCCGG
ATGATTCGTCGATTGTATAATAGTAGCTGCGGAGACGTGCATAACAAGCTTTGCGAATCT
GCGATTGTTGTACATGATGGCGTGGATGACGCCCTTTCCCAGCCTGCTAGGCGTGATGTG
ATCACAGCCTTATCTGATGTGCACAAAGAGTTCGCTGCCGAGCTTCGGCGTACGCTGGAT
CTGGAAACAACTCGCCTCGGGGATGTCGTAAAAATGTTTTCTGATCAGTTCGGCGAGCTA
TCGGCGGATGCCCGCGCACATGTGGTCGGCATTATTCGGTGCCAGAGCGGTGTTGTCAGT
GGCGATGCTCTTCCGGCGTGTGAT
>AmnE011001P0143B13.y_gb|GW809221
ACCGTAGCCATTTTGGCTCAAGGGGGTTCTCTCCAGGTTCTTACCAAACGAAGAAGGTCT
GGGACTCGACACTTGTCAGGCATGCCGCACCCAGCGGAGCATGTCGATGTGATCATTGTT
GGCGCGGGCATCTCTGGGATTGGTGCTGCATATCGTCTCTCTAGGTTGTGCCCAGGGAAG
ACGTCCGTGGTGTTGGAGGCCCGCGAGGACTTGGGTGGTACTTGGGACGTCTGGCGCTAT
CCTGGGGTGCGCAGTGACTCCGACATGTTCACCTTGGCGTATCCCTTCAAGCTTTGGAGG
AGCGATGTTGGATTGGCATCAGGCAGTGAGATCAAGGCCTACCTGAGAAAGGTTGCAGCG
GAGAGTGGCGTGGACAGGCACATCCGATGCGGCCACCACGTCAACAAGGCCTCTTGGTCT
TCTGCCGAGAGCAAATGGAGCGTCGAAACTGCAGGCGGCAGTTTCACGTGCTCGTTCCTG
TATCTCTGCACCGGCTATTACGAGTACGACGAAGGCTACATTCCAGATTTTACCGGCCTC
GAGCGCTTCTCTGGCCGCTTCGTGCATCCGATCAGGTGGCCCGAGGACCTGGACTACTCC
GGGAAGCACGTTGTCGTCATCGGCAGCGGTGCTACCGCGATATCCTTGGTCCCGGAGTTG
GCCAAGACAGCGAAGCACGTGACGATGTTGCAGCGCTCGCCGTCATATCTTGGACTGCGG
CAAAACAAGGAGCCACTCCGACAC
>AmnE011001P0143B20.y_gb|GW809228
TCCGTAGCCATTTTGGCTCAAGGCCATGGCGGTCTTAATTACAAGCTCTGCCTCATGGTC
TTGATGATCCGATCCACCTCTGCAAAGCACCAGCCATGCAACAGTACAGCGGGGCAGAGT
TCAAAGGCCTACAGGCGGCCTCGTCTGGACCGTCAGCAGCGACAAAGGCCGGCCTCTTCT
TGCTCTTCGCGATGACCCGTGCGATCCATACCACCATCATCGCTGCTTCAAAGGAGGCCG
ACCCGGTGACAGGCCAGAAGTCGTATGCCTACAGCATCATCTCGGTCGTGCTGGGCGAGA
CGGTGGTCACGCTCATCATTACGCAGCTCATGGTGCTGGTGAACGGTGGCATGGCCGAGT
GGAGGCTCATTTGGAAGCCTTCGCCGCTGAAGGTGTTCTCCCTCATTGGCTTCGGCTTCG
CTCTCGGCGACTACCTTGAGATGGCGAGCATTGGCGCGCTCGGCGGTGGCCTCCTGATAT
CGAAGCTCGTGGTTACATCGAAGCTTGTCATCACAGCGCTCATGATGTGGGCGATCAAAG
GGACGAGGCAGACTACTCTTCAGTGGATCCTCCTGTTCCTCGTGATGCTCTCCATGGGCG
TGTACATGCTCGGCAACCAGTGCATCGGCATCGGTGGCGGTGGCGTCTCCGTCATAAGCG
TGCTTATGGTGCTGATGAAGGTCACGGTCTCCTGCTTAAGTGCTGTGCTCTCCGACAAGT
ACATGAAGGAGTACAAGCCCGTACCCATTTACATGCAGCTGGTGCAGATCAAGTGTGGAT
GGTTCTTAACCC
>AmnE011001P0143C20.y_gb|GW809252
TCCGTAGCCATTTTGGCTCAAGCCACTCCCGACCCAAGCTCTTAACAACATTTCCGAGAA
CACTTTGTCAGCGCCCCCCCAAACCTCCAGCTTCACGTCCACGCCCATGTCCTCTGGAAA
GAAGAAGGTGTCGCAGGGCACGTCGGTGCCTCTTCAGCACCTTGGCCACGAGCTCGGGCC
CCTTGTGAGGGTGGTCGTGCTTGTGTCCGAGCTCGGTGAGGAGATGAATCCATTGAAGGG
CATGATGGAGTTCTTCGACAATGCTGGGGCATTCTTCACAGGGGGTGTTCATCAGAAAGG
CACGATGAAGGCTTGGTGTACGCACTTCGCACTGATGCTCCACTTCCAGAGCGGAACCAC
AGTGCGTGTGGAGCGCGATACAGAAGGTGTCCGTGCACGGAAGGGTTGCGAGAACGAGGC
CTCTGAGTTTGAGGGTCGATCGTGGGACGGATGCATCGAAGACCTTGACCCGTTGCGGGA
CTTCCTCCTCGAGCAAAGTCGGCGCCCCTACAACGGCATCGACAAGAATTGCAAGCACTT
CGTGTACGACTTCTTCGTGCACGTACTCGGCCATGATTCACGTGATCCATTCAATGCATT
CTGTACGTGGACAGAGGCAAACTACCGCCGCGGCGTGAAGAGGCGGCGCGGTGATTGACT
TGTGAGGGGGCAGGGCGCGGTGAGAGATCCCATTGTGTCAATACGGGGGGTGAAGTGCCC
CTCGTGAACAGGGACACAGTGGTGATATCG
>AmnE011001P0143D02.y_gb|GW809258
TCCGTAGCCATTTTGGCTCAAGGTCCGCCCCTCCTGCGGCCCTTGGTTGCCTTGGCATGG
CCGCTGTATTTCTCTGGGTGGCCTCCATTGGTGGCAGCGCTCTCCTGGCGCTTGTAGCCG
CTGCCAGGTGTGCACTCTGGGCACCAGCCGCGGTCAATGCTGGGCTAGCAGTTGCGGTGG
CTACTTGCTCTGTGCTGAAGCCTCAGGTATGCACGTCGAACTACGTGCACATGTTGTGGG
CCCAGATGATAACATCCGCGGTGGGAGGCGGGCTGGGTAACGTCCTACTCTGGCACGTCA
TCGCGATCTGCCCGGACCCTGACGGGGCCTCGTGGCACCCCTTCGAAAAGAACTTCATGG
AGGAGCACGCGAAGTGGAGGCGGCCGTGGACGAGCACAGCCAGCTTCGCGAAGTATTGGG
TCTCCCCGTGCGTGAAGAACCACACGGAGCTGGTCGTGCGCTGGTACAGCAAGACCGTGA
TCCCCGTTGAACACCCGGTGCTGCATTGGAGGTGCTCTGACGTGCCGTTTGAGCGCCACC
CTGACTATGAGCTGCCATCGCTGGAGGTGGCGCCCATGCTGAGGGAGCTGCTGCTAGCTC
GCGGGCACAAGCAGTTGCTGGT
>AmnE011001P0143F16.y_gb|GW809319
TCCGTAGCCATTTTGGCTCAAGCCTGCACAGGTGGTGTGCTTTTAGCCAATCAGGCACCT
CCAGCACAGGCCAGAAGTCCTCCAAGCGCTCAGAATGGCCGCGATTCCGAAGAGGATCGA
GAAGGAGACTCAGAAGCTTGCTCAAGAGCCCCCTCCGGGAGTCCAAGCATGTCCTGATAA
GGAGAACTACCGGTACTTCCACATCACCATGGGCGGGCCACTCGGCACGCCCTACGAAGG
TGGACTGTACCAGCTGGAGTTGTTCCTTCCTGAGGGGTACCCCATGGAGCCACCAAAGGT
CCGGTTTCTCACAAAGATCTACCACCCGAACATCGACAAGCTCGGGCGCATCTGCCTGGA
CGTGCTCAAGGACAAGTGGAGCCCCGCCCTGCAGATCCGGACGGTGCTCCTGAGTATCCA
GGCACTGCTGAGCGCGCCCGAGCCCAGCGACCCGCTTGATACGAGCGTCGCTGACCACTT
CATCCACAACCGAAAAGAAGCGGAGGCACTAGCAACCCAGTGGAACCAGATGTACGCCAA
GCAGGCCACGGCACCTTGAAGGGTTCGGACGTCTAGAGAAAGGAGGACTTAAAGGCTTGC
CCCGAGAACCTGCACAGACCTCCCTGTGAGCAAGGGCCCCGCTTGCCGCCCGATCCTTG
>AmnE011001P0143H11.y_gb|GW809362
TCCGTAGCCATTTTGGCTCAAGCTCAAGCCGCGCCCCCCACGACCCCGGCCGCCATGCTT
TGGGGGTTCTTCTTGGCCCCTCTATTGCTGCCTCATGCCGCGGCCATTGGCCGGGCGGCT
GTCATCGGCGAGAACTGCTCCAAGAGCGAGTTTGCGCGGCTGGGTTGCCGGGCTGTGGAC
CGCAGCCAGCACAGATTTCCCTATGACAACATCACCTACATCATTGTCGAGGCGAAGGAT
TGTAGAAACTTCATGATTGGCAGGGTGGATGGCTACCGGAGCATCGTGATGGTCGGGCCG
CAGCTAATGCCCTGCCTCGAGAAGAACTACCGCGCGCACGCGCGCACGCACTTCTACACG
GTGGACTTCTGTCCCGCGCTGAAGGCTCCCAACGTGCACTGCGGCGAGTTCAAGACGCAG
CTGCCGACGCTGACCCCCGGCATTCCTGGCTTCATCCCTGGCTACGGCAGCGGAACTGCC
ACGACAGCAAAGCTGGACTTGATGTGCAGCATCATCGACAGGGAGTTGGCTAGAATACGA
ACGATATAGAGGTCTACAGTGACCAGTTGGACTTGACGTGAGGGGGTGCGCGCGAAGAGG
TACTGACTTGCTGCCGTGGGTTCTGCGATACGAACG
>AmnE011001P0143J02.y_gb|GW809401
TCCGTAGCCATTTTGGCTCAAGCTCAAGGCGCCCTTGGTGTGCCTTGCGTCGCCAGTGGT
TCAGTGTTTGCCGTCCGTCGCTTTCGGCGAGCATGACGAGGACCGATGCGGAGCTCATGC
AGGAGATGAGTCGGTTGCGGTGCTTGGCCGGTGGTGGCGAGTCCAGCCTAGCGCCCTTGC
TGCGAGGCTTTCACGATAGCGGCTTCCAAGCCCAGCTCCAGCAGTTTGTGCCGCAGCGCG
CGGCAGCCTTCACGGTCGCGTGCCCCGACGGATCGCATCCGCTGGCTTGGACCCAGTTCC
ACAACGAATATCGCGAAATGTTCGAGGCGCAGCTGGCGGCAACTTGCGGAAGCATCGGCA
TGAGCACGGACCAGCTGCACGAGTATTGTGCGTGGCTCCATGACGGTGCGGTGGCGTTGG
ACGACGATTCCGAGGACCTCTACCGCTTCGTGGAGGCCCTCACATCTTCCGAGGACTACG
GGAAATTCCTGGCTCTGATGTTTGCGGAAGTGCAGCGGCAACAGCAGGCGGCCGCCTATC
CTCCAACACAGGAGATCGGGGTCACCGTGCCAGAGGGCGTGGGGGTCGGCCAGGCCTTGG
CCGTGGAGTACCTGNGCTCCCGCTTCGAGGTGCAGGTGCCAGAAGGCTGCCTCCCGGGGA
GCTCCTTCCGGGTAGCTGTGACCTTGCCAGTGCACAACCCTGCGGTGACCGCGCCTCCGG
TCTGAGCCCTCCCGCATTCGACTGGGCTTGGCGAGCAAGGATACGACCA
>AmnE011001P0143J07.y_gb|GW809406
TCCGTAGCCATTTTGGCTCAAGCTCAAGGCAGAGTGGCAAGTGTGCGGTATTCGGCCAAG
CTCGCGCAGGGTGCTCCAGCAACTTCGAAGCGCAATGAGCAAGCTCAACATCGACACCCT
CAAGAAGGGCATCACCCAGATCATCGAGAGCGCGAAGGAGAAGCCGCGGAAGTTCCTCGA
GACCGTGGAGCTGCAGATCGGTCTGAAGGACTACGACACGCAGCGCGACAAGCGCTTCGC
CGGGACCATCAAGCTGCCGCACGTGCCCCGGCCGCGCATGAAGATCTGCGTCCTGGGCGA
TGCGGTGCACTGCGAGATGGCGCAGAAGACGGGCATCCCGTTCAAGAGCGTCGATGACTT
GAAGAAGTTGAACAAGAACAAGAAGCTTGTGAAGAAGCTGGCCCAGTCCTTCGACGGCTT
CCTGGCCTCGCAGGTGTTGATCCCGCAGATCCCCAGGTTGCTCGGCCCCGGCCCCAACAA
GGCCGGGAAGTTCCCCACCTTGGTCCAGCACACGGACGTGCTGGAGACGAAGGTCACGGA
GATGCGGAGCCAGGTGAAGTTCCAGCTTAAGAAGGTGCTCTGCATGGGCGTGGCGGTCGG
GAACGTCGGCATGAACCCGGACGAGCTCAGGCAGAACTGCCTCATGGCCATCAACTTCTT
GGTCTCTCTCCTGAAGAAGAACTGGAACAATGTCAAGCGCTTGCACATCAAGAGCACCAT
GGGCAAGTCCTTCACCATCTACGGTTGAGAAAGCTTGCGCCGCGGGCCTGGCATGGT
>AmnE011001P0143J20.y_gb|GW809419
TCCGTAGCCATTTTGGCTCAAGTCGCATCACTCACTCGTGCCGCGTGCCCGCCAGTTCTG
CCTTCACTTGTGAACTCCGCTCGCTCGCAATGGGGTGTTGCTTCAGTGGCCCTGCCATGC
TCGTCGGCGTTGGCAAGTCGAAGGAGCCAGTTGAGCTTGGCTACTGGAAGATCCGTGGTT
TGGGCGCTGTGTGCCGGATGCTCCTGGAGTACGCGGGTGCAAAGTACGAGGACAAGCAGT
ACGCAGACGGCGCATCATGGTTCGAGGGCCGCAAGCCGGACATCCTGAAGATGAACGCGC
TGGCGAACCTCCCCTACTTGATCGACGGAAGCACCTGCGTCTGCCAGACCAACTCCGTCT
TGCACTACCTCGGTGAGAAGTACGGCTTGAGCGGCGCTACACCGGAGGCCTGGCGGCAGA
ACGATGAGCTCCTCAATGAGATCTACGACGTGCGCAATGGTATGATTGATTTGGTGTACC
CCTTCAAGAAGATAAACCGGGATGTAACGGAGTTCGAGGCGAGTGCAGCCGGCATTGTCG
ACAAGCCGCCCTTCGCCAAATTCGAAGACATTCTCACGCGGCGGGGCACGGACTACTTCT
GCGGCAAGGCCCCTTGCACCGCAGACTTCCACATCTGGGAGATGCTCGACCAGCACAAGT
TGTTGGCGGAGAAGTTTGGGAAGCCCCAGGCCTTGGACGGATTCCCCAAGTGC
>AmnE011001P0143L21.y_gb|GW809468
TCCGTAGCCATTTTGGCTCAAGAGTCAATTGAACAGGGTCTACCGTACAACCCATCCGAT
CCTGTCGTCGAAAGTCAAAGCCATGCAAGTGGCCGCGATTGTCATGTTCCTCGCCCACAT
TGCCCCGAGGATGGCCAGAGAGAGTCGTCGCAGCAAGTCCGTGGCTTCGTTGATCGTCAA
CGCCGCGAAGTTACTCCACATCTTCCATGAGGCACCCGTGTGGATGAGCGCCGAACAGGC
GCAACAAGCGCAAGTGACAGGCCGGCGCTTTTTGATGACATGGCAGTGGCTCTTTTTAGA
ATGCCAGTCAGAGAAGCGCTTCTTCATTCGGCCAAAGATGCACGATATAGACGAAATGCT
TCTCAAGCTTTCGACGTGCCGGTTAAACCCGGACAAGATCAGCTGCATGCTCCCGGAAGA
CTTTTTGGGTAAAATTAAAAGCACGGCCAAACATTGCCACCGGGGGTCAGTGGGCAAACG
CGCACTGCAACGGTATTATAGCATGTTGATCCTGCGATTCCGCAGGAAGGACCGGCTTCG
CAAGAGACGCATTCGCAGGTCTCGGAACGCAGCTTGATGTGGGCACAAGCGTGACCGCAG
>AmnE011001P0143M11.y_gb|GW809482
ACCGTAGCCATTTTGGCTCAAGAGGACGCTTTGGGGACCTCAGAGGTGCATACTCGGCCA
TATCACAAGATGGTGAAGGCGGAAGCGTGGATCCCCCCTTACGACGAGTGGGCGAAGGAG
TCCGAGCTCACCCACTGGTTTGGGAACTGGCGCGATGCGAAGTCGCACTTGGGCTTCGAC
TTCCTGTACGCCGATGGCAAGAAGAGGTTCGAGTACACGAAGCGGGATGACTGGGGTGAT
CAGGAGTTCCCCATCAACTACGACTCTGACTGGGCCAAGGGCCGGAAGGCATGGGAGGTG
TGGATGGACTCCTACGACGCCTGGGATCATGAGACCAAGCGGCTCTGCGAGGTCTATGTC
AGGCTCTCGGAACCGTTGGATGCCGAAGAAGCAGACGCCCTCTACCAGGGGAAGTTCCCG
CTGCCCCCGCGCATGCCGGCGAAGCAGTTGCACCTCTTTGAGACGGCGAGGCACGGTGAC
ATTGTAAAGCTGGCTGAGGCCCTCGAAGACCCAGATGTGGACGTCTTGGCGAAGGACGAG
AAGCTGAACACCCCGCTCATGTACGCCGCTCTCGGGGGCAGCTTGGAGTGCGTGGAGTAC
TTAGTGGACATGGGCGCGGACGTCACCTGCGAGAACAAGAATTCGGACACGGCCTTCGAC
TTGGCGGTCGCGGAGTGGGGCGAGCGCTTCATGGAGCACCCTGTCATCATGTTC
>AmnE011001P0143O12.y_gb|GW809531
TCCGTAGCCATTTTGGCTCAAGGGCTGACGGAGATCTGCCTTCCTCTACAGCCGGAGGCA
CTCCTGCCCGATGACTCTTCGTATTGGCTCTCCGGTGGTTGACGATGTCGAGGAGGGCGT
GGAGCTCGCCGGCGTCGCGGACGCTCCCCGCGACATCGACGTCGCGAAGCAGTCCTTCCC
GAACTGCATCGTCTGGCAGCCGCTCCCGTGGATAACCTGGTTCTTCCCGCCGATAGGGCA
CATGGGTATGGCCGGCTCCGACGGGCAGATTTATGACTTCAGCGGTGCCCCGTTCGGGAA
CGGGCGCAGCCGCATGATGGTCGGGGACGTAGTGCGATACGTCCAGTTGGAACCTGGCGC
TTGTGAGAAGCAGACGTTGGACAAGGCACTGGCGGAGGCCAATGCTGTCTACGAGCACCG
CATGCACAACATATGCTGTGACAACTGCCACTCTCATGTTGCGGTTACGCTCGAGAATGC
GGAGTACAGAGGTATGAGCCGATGGAACATGTTCATGTTGGGAGCATGGCTATTCATCTA
CGGCAAGTACGTTGACAGGTGTGCCATCATCAAGCATTGGCTCCCCTTCTTTCTGGTTCT
TGCTGGCTGGTATTGGTGGCATACGCGGTGATGCTGGTGCTGTGCGGCTTCATAGAGGTG
TAGCATAGCGGGTCCTGATGGCTCCGGCGGCATCGGACTTGCGAGCCCGCTCACCGAGCG
TGCAAACTGT
>AmnE011001P0149H05.y_gb|GW810098
TCCGTAGCCATTTTGGCTCAAGTGCGAACAGGTTGCCCACAGAACGGTCCTCCCCAAACC
AGCACCATGGAGCAGAGCTTGTACGAGAAGAACGTTCAGGCGCTTACCGATGTCGTGGTT
CAGGCAGCGCAAGATAGGGAGGCCGAGCTGGACGCTGAGATCGACCGCCTCGACAATCTC
AAGCAGGATGACCTGGAAGAGCTGAGGAGGAAGCGGCTTGAGCAGATGAAGGCCTCGCAC
GCAGACAAACAGAAGAAGCTGGCCGCTGGTCACGGAGAGTACGAGATGATCGAGGAGAAG
GATTTCTTTGACGTCGCGAAGAAGAGCGATAAGATCGTCGTGCATTTCTGGCGTGAAAGC
ACATGGCGTTGCGAGGTCATGGACAAGCACCTGAGGCAGCTCTGCCAGAAGCACTGGGGC
ACGCGCTTTGTCAAGATCAATGCAGAGAAGGCCCCGTACCTGTCCGAGAGATTGCACATC
TGGTGCTTGCCTTCGCTGGTCCTGTGCAAGGGCGGCAAGACCGACCACACGATCGTCGGC
TTCAGCGAATTCCAGACCGGTGATGAGGCGACCACTGAAGAGGTCGAGGAGCTGCTCGCC
AAGTGGGGCATGATCTCCGTCGACTAGGCATCTCTACTCCCAGCAGTATGAGAATGGTTC
ATACTGAGACAGCGTAGGTGCGTAGCCGCAGTAGGGATTTCCGAATTCGTGTTGCATGGT
CCTGCATTGACAGCATGAGGATGGCCTTGCTGTTACCC
>AmnE011001P0151D02.y_gb|GW810239
TCCGTAGCCATTTTGGCTCAAGCCGCTTTCAGCCGAGATCTCCAGGCCGGGCTCCGCTCG
CCCCGAGCCGCCGCATCAGGCACCCTCTTGTGGTACGTAAGTTTGTCGTATTTGCTCAAT
GGGGGAGATCGCGCCGGGCGTCACTTTCGGCGTCATCGCTCGCGAGTGGCGGTGCAAGTG
GTCGGAGGATTGCGACAAGAAGTCCTTGGAGTTGGCCCAGAAGGCGTTGTCCTTGGTCCT
CGAGCGGGTCAAGGGCGTGGACGGTTGCATCGAGGTGCAGCGCGTGGTGTGCGGCCAGTG
CAAGGATTTCAAGGTCATCACCTCCGTCCCGGCGATCAAGTTTGGAGATTGGGACGCCAA
GGGCTTCGAGCCGGAGAAGGAGTTCCTCGATGAGCTCAAGAAGATCGATGGCATCACCCA
GATCGAGACCCAGACGTACACGCTCATGAAGATGTGAGCGGTTGGGGCAGCTTGTACGAA
GCGAGAGCAATGCCTCAGATTACCACGAGTGAGGGCACAGCCTCGGCTCGCCGTGGCTAC
CGCCACCCGTGCGGCGGCGGTGGACCGCCAGCGTGGATTTGGTGCCTGCATA
>AmnE011001P0151D05.y_gb|GW810242
TCCGTAGCCATTTTGGCTCAAGTCTACAAGATTGTACAGTTGCCCGCCCCTTCCATCCCC
ACCGCCTCCTACCCACTCGCCTCCCTGCCATGCCTCTTGAAGCTCCACGACCAGGTGAGA
CCAAATTATCCGCTCAGAAGTACGAGATGCAGCAGCAGATTGAGGCGCTGCGAAGTCGTG
GGATCGTCAAAAGGAAGCTGACGAGCGAGACGGGTGTGTTCGAGAAGCATGGTGGCCCAG
AAGTCCACAGCCTCGCCGCCCAGAAGCACGAGTCCCTGCGCAAGGTCTCTGACCGTCAGT
TGGTGGGCAGAACTCTTTCCTCCAAGCGGCCGCAGGAGGAGACGGGTGAGGAGACGACCG
AGGATGGCCCCACTCCCTACTGCAAGAGGGAGTCCATCACCCAGATACGGAAAAGTCAGT
TGGTGGGCAGAACTCTTTCCTCCAAGCGGCCGCAGGAGGAGACGGGTGAGGAGACGACCG
AGGATGGCCCCACTCCCTACTGCAAGAGGGAGTCCATCACCCAGATACGGCACAATCTGG
CGGATCACGTCAAAAGCCGTGCGAGCCGCTTCGACAGCCTGCGCGAACGGGCAGCACTTG
CTCCCAGCATGCAGCCATCTTCCTCTCAGCAAGCAGATGTTGGGCAGCACCACGTAGAGG
CCACGCAGGCTCTGGCGGAGGCTGAATGCGTGGCCTCAGATGGTGCGTCAACACGGA
>AmnE011001P0153D06.y_gb|GW810434
TCCGTAGCCATTTTGGCTCAAGCTTGTGGGTTGGGTATTGAGAAGTGCCGGCCAGCACTC
GCGGAGTTCACCGTGCCCAGTACCATGCTCGGAGAACAACCAGGTGAACCCTTCGATTGC
CTCATCTGTCATGACGTCCTCAGGCAGCCCGTGCTCACTCAATGCGGCCACTACTATTGC
AAGGAGTGCCTGCAGAGAGTGCGCGACCAGGGTGTGATCACTTGCCCGTACTGCCGAAGC
GACATGGGTGAGCTGATCGATGTGATGACAGAGCCCACGCAGCGATTCTTCCGCAACTTG
CTATCCGAAGTTACGACGCACTGCAGCCACGGAGGATGCACTTGGACGGGGAAGCATGCA
GACCTCGCCTCGCACGAGAGCTACTGCGGGTATGGCTTGACCCGTTGTCGCTTCTGCAGC
TCAGAGATGCGCCGCTTGGCACACCATTGCCGTTGCAGGGGTGGTCCTTGGTGGGGCCCT
TCATCGACTCCTACCGGCACCTCTTGTCGCATCCCTTGCAACTGTGGAACCTCGCTTGCG
CCTTCCCTGCCTCGCCGTTGGTGTGGAGCGAGGATTGCGCTTGTTGGCGGACCGTTGACA
GCGAAGGAGCTGCAGGACTTCTACGGCATCCCCGGCTCGGACATCGCCCTTCGACTGCGC
CGCTACGACGACGAGGGCAAGGTCGTTGGGCGAGAAATCCCGCAGTTGGACCACTACCGC
GGCATGATCGAGGAGCACTTGTACCAGCAGTCCATGCGCTGAGTCGCTTGTAGCCATTGG
AGGG
>AmnE011001P0153H11.y_gb|GW810487
TCCGTAGCCATTTTGGCTCAAGTTGGCATAGGCTCTTGCCGGCTCTTCCTTGCCCACCCC
GCACCCTTTGGGGGACAGCCTTGGGGGAAGCCATGGCCGAGGAGGAATGGATCACTCAGA
CGCAGGAGTCCTTGGGCAAGCTCATCAGCAAACCCAAGATGACGGAGAAGTACTTGAAGA
AGCCTCCGTTCCGCTTTCTCCACGACATCGTCATGGAGGTCGTGCGGTCAACGAACTTTG
CCCAGGGCTTGTACACACCGGAGGAGTGCGACGCTGCTCAGCTCTCCGACAAGGGTGCCA
AGGTTGACTTCCTCAACAAGGCCATCAACGCGACGTGTTTCGCTCTTGGTGAGCAGATCC
AGGTGTCGGCGAACAAGATTGTGGCCGGTCTGGAGGCGGACAAGACCAACTTGTGGCTCC
AGAAGTTGCACCAGTCAGCCACGACTTGCGTAGGTGCGAAGTCAGATGAAGCTGTCCAGC
GCGTTCTGGCTGGGGAGTCGATGGGTGCAAAGGAGAAGAAGAAGAAAAAAGACGACGAGC
CAAAGGCCGAGGAGGCCAAGGCTGCCGCAGGGGGAGACGATGCGGCTGCTGCGGAGGAAG
AAGCAAAGAAGAAGGAGGAGGATAAGAAGCGCCGCGCGGA
>AmnE011001P0155F11.y_gb|GW810653
TCCGTAGCCATTTTGGCTCAAGCCATTTGGGTGTGTACAATTCGGACCAGCATCGCTGTT
TCGTGTACCAAGCGGCTTTGTTCAAGGCGCCATGGAACTTGACGCGCTGCTGGATGAGTC
GTACTGTTGTCTCGGGGCTTGGAGGTGCACATTAGGCGAAGCATTGGGTCAGTTCAGCGT
CTTGTTGTTCATCGTCCTCTTCTGGTTGGTTAGTGTGGCTCGTGGTTGCTTTGGTTGTTG
CGGCGGGCACAGCGAGACTGGCACTGGGCATGGGCAGCCTCCTGAGCAGCTGGCCACCAG
CGATTCGGCGGAGCTTCGCGAGGCATGCATCGCCTTCGAAATCATGTTTCTCGTGCCCGT
GGTGATGTTCTTGTTGTGCCCGTTGTTGGGCATATCCTCCGTCAAATGGGCGCATCCTGT
TCAGCAGAGCACGGTGCAGGCTGCCGGTGCTTGCTTGTGCTTCTTGTGCCTCGCCCTGTT
CCTTGGCATGCACTTATCAATGGGCAAGAATTGGATCGGAGTGCCGGGCGTCAAACGGAA
CCGTGCTCTCGTCACATGGGGTGTCTTCCGCTTCGCTCGGCACCCCCTCTACGCGGCCAT
CACTTGGTTCAGCGTCGGGATCGCGCTTGCCACGCTGAACTGGTTCCTTGTCCTCGTGTG
GTTGCCAATCAACTTGCTCTTTCTGAACCGCATTTCTTACGAGGAGCGTGACATGTTCAA
CACGTTTGGC
>AmnE011001P0157C01.y_gb|GW810799
TCCGTAGCCATTTTGGCTCAAGTCTGAGAAGCACCTCACGTTACAAGCGCGGTAGCCATG
GCGGTGCGGCTTTCCCGAGCGCTTCGCTCTGCGGAGCACCTCTCCTCGTATTCCGCGGTC
GGGAACTTCTCCACCTTCTCGTTCCGCCAGCGCTACACATTGCTCCTCAAGAACCAGACT
GACCCGACCATTGCGGACTTCTTCTATGAGAAGTGGTTGCACGCATGGGTCGGTGATGCG
CCCTCCTACAACTACTGGTGAGTCACGTCCATGGCGATGGGAGCCATGGTCGGGATCCTC
ACGCGGCATTGGTTCTTCAACCCCGACCTCTACGGACGCCGGCAGGAGGTGAAGAAGCCC
CTCCCCGACCGCTACAGGCAGTGGTCGTACTCCTTGCCCTACTACAACCACCGCCTGCGC
AACATGGTCACCAAGTACAAGTGGTGCATGATCGACAACGAGCCGGACTGGGCCGACCAC
CATCCGCTCGGCTACCGCCCGAACCGGAAGCCGATCCACCGCCGGCCGTGGATGTGGATC
TTCACCGTGCCCCGTTACACTTGCGAGGACCCCCTCTTCACCTCGTGCACCCACGCGAAC
ATGTGCGCGATCTACGAGGAGATCGGGTACACGAAGAAGCCCGCCGGTGCGGAGGAGGAG
GACTANAGGAGCGGCAGGTTCCGAGGGTCGCCAGCTCGGATTCGTCGTGGCTCAGACTGC
CCTGACTTGAGAGGAGGACGCACGTGCCTGTCCCGATGCGGTAGTTGT
>AmnE011001P0157F09.y_gb|GW810843
TCCGTAGCCATTTTGGCTCAAGCCATTTCACCAGCTACCGACAGCATCTCCGGCAGCCCC
ATCCTTGCTCACGCCCTCTCCTGCTCTCACGGCTGCGCACCATGCCGATCACCGCCGAGC
AGTTTGCGACGACGCTTGAGAACATGACCAGAGCGTGGGAGGGCATTCCTGAAGAGGAAA
GGTTACCGAAGGACGAGGAGAAGTCCTTTTTTGGCGACTGCAAGAGCACGTGCTTGGAGA
TGATCCAGAGGTGGCATAGTGGTGAGTCCTCTCATCCTGACAGAGCAGATCTGGCTGGCG
AGTACCCAAACACTGATGAGGGCATGAAGAAGCTCATTAACGACTTGTACGCCATCAGGG
ATGACGCCTTTGTCCAAGCAGCCGACCTCAAGCTTCGGCTCATCAAGTACACGGGGCCCC
CGCGGCCGTGATGGGTGTGCGGGGCCTCCGCGGCCATGATGCAGCACCGCTGCAGTGATG
CATGCTGATACACTTGAGAACTTGGGGTTTCTGGGCCGCGAGTGGAGAAAGAAAAAAAAA
AA
>AmnE011001P0158G03.y_gb|GW810945
ACCGTAGCCATTTTGGCTCAAGCGTTGGCTCAAGGGCACGCCATGAAGAGGTCGAAAGCG
GCCGATGCCGCTGAGGGTCGCCAGGCTGCGAAGTGCCCGCGGGTCGACTTCTCTTCCGAT
GCGTTCGACTGCCCGATCTGCAACGTCACAATGCTGAAGCGGATTTACCAATGCCAGCAG
GGGCATTCGGTCTGCGAGGATTGCTTCTCGAAGGTCGCCGAGTGCCCGACTTGCAGAGGA
GCATATGCCAAACCGCCCGTCCGGAACCTATCTATGGAAGGGCTCGTGGCCCAGTGCACT
TGGCCGTGCCCCTTCGGGTGTGGAGCGCGGGAGAAGCCGACCGAACTGATCGTGCATCAG
TCGTCCCGTTGTCCCAAGAAGCCTATCAAATGCTTGGTCAACGGATGCGATCACCTGTGT
TCCACTTCGGAGATGTGTGCGCACCTTCGCGGTGCGCACTCCGCCGACGGTCCGAATAGA
CATGTCTCGGTGTACGAAAAGCTTTCTTGCAGACAGATGTTGCAACAGGGTTGTGCCTTC
TGGAAGTATATGGCGCTTCTGCAGTCGGATGGCGTGTCTGCGCTCATCCACAAAANGCGA
GTCGAGGGTGGCGCGTTCAAGGCGGAAGTGGGTCACTTCGGCAAGCCCGTGAAGTACATT
CTTGAGCTTGCTGACGGCCATGACAGCTTGTCAGTGAGCGGCCTCGCCCGTA
>AmnE011001P0159C03.y_gb|GW810992
TCCGTAGCCATTTTGGCTCAAGGTTTCAAGCACCTATCTGTGCAGGTTTGTTTGCCCTTT
GATACAGAGCAACAATTATGGGTCTGGCATGAAGGAAGCAGCTTCACGCGAGGTCGCAAT
TCCAGACACCAGCGAGGGCATCGTTACTGGAGTGCTGCAGATCTTGTACATAAACAGCAT
GCCAAGCGACTTGGACACAAGCTTAGTGGCTCACTTCGACACGATGAGTGCATTGGCCTT
CGTTCACAAGTACCACATCACGGGGGCTGCGAAGTTCCTTGTGCCCACAGTCGTTGCAGA
GATGACAGTTGACAACGTCCACGACGTCGTGCGCTTCTTCCGGGACTTCGAGGAAAATGG
CGATTCCGGCGAGCAGCTCCTAGATGTCGTTCTTGAGAAGGTTCGCGGCGACAAGGAGAT
GCTGAAGCGGTGCGTCAAGCTCTTATGAGCATGCTTGCGACGCGCATGCATGCAAGTAGT
GCCGATGGTCCTTTTCGACATTTCGAGCTGTGGTTGCGCCCGCCGCGACTTCCCCTCTGC
AGCCCCCAATCGTGCAGCTCCCCACGGAAATTTGCGATTGCCCGTGCGACCGGTTTGGAT
CCACACTGAACCTCGGTGTTC
>AonE010101P0001-x_E21_gb|HO652695
ACCGTAGCCATTTTGGCTCAAGCACGTGACACTGTAGCCTGCTTTCTTGAACCTGTGTGC
TTTCAGATCAGGATGGCTCTCCGTCGCTTCAACGCTGGTGGCAAGAAGCAGAAGGAGCTG
ACAGAGGAGCAGAAGCAGGAAATCAAGGAGGCCTTTGACCTCTTCGATACTGACGGCAGC
GGCGAGATCGACAGCAAGGAGCTCAAGGTGGCCATGCGCGCACTCGGCTTCGAGCCTAAG
AAGGAGGAGATCCAGAAGATGATTTCGGACGTGGATGACGACGGCAGCGGCACCATCGGC
TACGAGGAGTTTCTCAAGATGATGACTCACAAGATCTTGAACCGCGATCCGAAGGACGAG
ATCCTGAAGGCCTTCCGCTTGTTCGATGACGACGAGACCGGCAAGATCTCCTTCAAGAAC
TTGAAGCGTGTTGCGAAGGAGCTTGGCGAGCGCATGACCGACGAGGAGCTGCAGGAGATG
GTCGATGAGGCCGACCGCGATGGCGACGGCGAGGTCAACGAAGAGGAATTCTTGCGTATC
ATGAAGAAGACAAACCTCTTCTGAGTTCGGCAAGTGTGTGTGGCTGTGCGGCACCGCGGA
GGCCGCAGCACATCGAATTTGGATCCTTCTCTTGCGAATTCACTCGCATGACCACTGCTG
GAGTGACGGCTCCG
>AonE010101P0001-x_F20
TCCGTAGCCATTTTGGCTCAAGGCTCAAGGCACTCTCACCCGGCTCGCTCGTAGCATTTT
GTTGATCCCCGCCGTAGTTCAGCCAAGATGGGCAAGTTGCATACCATCTCCAAGGGTTAC
CGCCACGGCACGCGCGACAAGTACGCGAAGAAGTACAGGAGCAAGGGCTTGCCCGGCGTC
TCGCGCTACTTGACGACCTTCAAGCGGGGGGACTATGTCGACATTGTCGTCGACGGATCT
GTGCAGAAGGGCATGCCCTACTCCTTCTACCATGGCAGGACCGGCGTCGTCTTCAACGTG
AACAGGAACGCCCTGGGCGTGGAGATGACCAAGATCGTTGGCAACCGGCAGCTGCGCAAG
CGCATCCACGTGCGCATCGAGCACGTGCGCAAGTCGCGGTGCAACGAGGACTTCAAGAAG
CGTGTCGCGGAGAACGACAAGAAGAAGCGCGATGCCAAGTTGTTGGGCGAGAAGGTCCTC
ATCCCCAAGCGCCAGCCGGAGGGCCCCAAGCCCATGAAGATCGTGAAGGCGAACGAGGGC
GACGTCGAGGTGCTTGCGCCGCTGCCGTTCATCGAGAACTACTTCTGAGCTGCAGAGATC
CGATTAGACGGGAGTTGGAGGGGAGATTCGAGAT
>AonE010101P0002-x_C08_gb|HO652991
TCCGTAGCCATTTTGGCTCAAGCCGGCACGGTTCGAGATAGGCGCGCGGAAGCCGTCGGC
ACTCACCGATGCCTCCGTCGGCTCTTCTGGGCCTGCTGCTCATCGGGCCTCCAAAGGTGG
GTAAGACAAAGCTGCTGGAGCAGTTTGTTCTGGGTCATGACTCCAAGGCCGAACTCGCCG
AGTTTGAACTACGGCGGGAGATGATCATGGGCCACCATGCGCTCAGGGGGTCTGGAGCGA
AGGAGGTCATGAATGTCTTGGATTGCTCTGGCGTGGACGATGCTTGGCCCTACATTGAGG
AGTGGTTTGCGCATGCTCGCTACTGCATCCTTGTCTACAATGTGGCGGACAAAGGGTCAT
TGAGCTACGCCCGCCGGGTTTTCGAAAACGGTCGTGCCAGCGGCGCAGAACTTATCCTTT
ATGGGAACACGTACGAGATGCAGAAGCCAAACGCCCGCATATCGAGGGACGTCGTCGTTG
ACTGCATTATGGCAGCAAAAGACTTGGCTGCTCGCAACAGTTGCGTGAGCATGGAAGGCC
AGGATTTGAGACTACTCGTTGAGAGCTTGCTCTGATTGCGTGGTCGAATCCTCCATGTGA
GTGCTTGCCGCCTTGGATGCACTAGGCAGCGGTGCGAGGGCGCGCACTTGTATCGTCGTG
G
>AonE010101P0002-x_M18_gb|HO653207
GCCGTAGCCATTTTGGCTCAAGCCGATTTGAAGTTCTACTGTACCCATAAGATCAAACAT
CCAACCATGGCCAGTCTCTCTTGGAAACTCACTCTCCTCACATGTGTTGCATTCCAAGGC
AGGACGTGTCTGGGGCTCAGACAGCCCTTGTCCCAGTGCTTGCAGAAGGACCACCTTTCG
CGCGCTGTCATGTCCGCGCTTGCGAAAAAGGAGCCCATCAGAAAGTCACGCAGTCCCTAC
ATGATGGGGTGCCCGCCTACTGAATTCATCGACCCGCCACGACGCCGTGAGGACTTGGGG
CTTCTGTTGCGCTCCAGAGGCCTCAAAGGTATTGGAGTTGAGGTCGGCGTGCAGAGAGGC
AATTATTCCAGGACGTTGCTCGAAGGATGGAACAAGGCCGCATTGTTCATCCAAGTGGAC
CTCTGGGAGCACCAGGAGAACTACAAGGACTACGCCAACGTGGGCACCGCGATGCAGCAC
CTAAACATGAGAGAGGCGTGCGAGGAAGCCTTCAAGGCCGGCCATACGGGCAAGGTCGTC
CAGTGCAAGGACTTCTCGACTGCGTGTGCGAAACTGATCCCTGACGGGTCCGTTGACTTT
GTCTACATCGATGCGAGGCACGACCGGAAGGGGGTGCTCGAGGACTTGGCGGCCTATTGG
CCAAAGCTCCGAGTCGGTGGCATCATTGCTGGCCACGACTACATGACGCAAAGCGAAGTT
GGAACAGCCCAGGACTGGAAAATGAACTACGACGGCACAATTGACGTGACCGGGCAAACG
GTGCGCGGAGCGGTCAACGACTTCTTCAGTGGCACCTTCG
>AonE010101P0003-x_D09_gb|HO653355
TCCGTAGCCATTTTGGCTCAAGCTGTTTGAGAGCTGTTCAAAGTCTTTGCCACCCCTTCC
TCTGCACATACAATCATGCATCGAGCGTGGGTGCGGCGTGCCATCAATGTTCATATGTCG
CAGTCTCGCGTGGCAACGCTTTCCATCGACCGACCACCAGTGAACGCATTCAACCGCGAG
CTGATGCAATCCCTGCGGACGACCCTCCTGCAGGTCAAGGAGGAGGCCAGCGCCGTCGTC
TTGGCGAGTGAGGCGCGTTGCTTCTGTGGTGGGCTCGACCTGACAGTCTTCACCCAGCCC
CGCAGCGAGCTCCTCGACTTCTGGAGAGAGGTTGAGGAGACCTGGCGCGCGCTGTACCTT
TACCCCCTGCCGACGGTTGCCGCCGTGAACGGCTCGAGCCCTGCTTGGGGCTGTATCATG
GCACTCAGCTGCGACCACCGCGTCATGACATCGAACCCCCGCGCGATCATCGGCATGAAC
GAGACTGCGATTGGCATCCCGCCGTCGCGGTGGATGGAGGTCTTGCTGGAGCGTGTCGTG
GGCTTCCGTGAAGCTGAGCGCATGCTTCTTACGGGAGCCCTATTGCCAGCACCTGAGGCA
CACCGCGTTGGCCTTGTGGATGAGCTGTGCGAGACAGAGGTCGTTCGAGACGTCGCAGTT
GAGAGAGCTGAGGGGCTTTGCCGCTCGACTCCACCGAAGGCTTACGCGGAGGCAAAGACG
AAGTTCAGGAGCTGGGTATGCGATCTGTCGGGGCCGGAGTCTGTAATGGCCAAGGTGGAT
GTGGTCATGCAGGAAGAGTGCCAAACTGCCGTGCAGGCGCAACTGGAGCGTTTGAAGCAA
AAGAAGCGCTGATGGATGGGGGGCAGAGGCGGACTTTTCATTGCGTGCGCTTTC
>AonE010101P0003-x_H21
TCCGTAGCCATTTTGGCTCAAGGTCCAAACCCTGGAACAATCCTCTCACCGCGCGGCGCA
AAAGGACAAGAACCCGGCAGCATGGGGCGCATGTATGGCAAGGGCAAGGGAATTTCTTCG
TCGGCGTTGCCGTACCGGCGGCGGTCACCTACGTGGTTGAAAATGAAGACGGAGGACGTC
TGCGACCACATCTGCAAGCTTGCAAAGAAGGGGTTGACTCCGTCGCAGATTGGAGTGACA
TTGCGAGACAGCTTTGGCGTACCTCAGGTCAGGACAGTGACTGGGAGCAAGATCTTGCGC
ATCTTGAAGACCAATGGGTTGGCTCCATCACTCCCTGAGGATCTGTACTACCTTATCAAG
AAGGCTGTCGCTGTCCGCAAACACTTGGACAAGAATCGCAAGGATAAAGACTCAAAGTTC
CGCCTCGTTCTAGTGGAGAGCCGCATACATCGCCTCGCGCGGTACTACAAGCGTGTGAAG
GCACTTCCCGCCACGTGGAAGTACGTCTCGGCGACAGCATCAGCCTTGGTGGCGTGATCT
TCCGGTTGGCAGGTTAGAGCAGCGCGACGGAATGGACCAGTGTGCGG
>AonE010101P0003-x_J02
ACCGTAGCCATTTTGGCTCAAGCGTGGGGAGCTAGATCGTGTTGCAATTGTGAAGCCACC
CCCCCCAAGCAAAAGATGGCAGCGGAGAAGAAGACTCAGGCCAAGAAGGTCTTCCTGAAG
AAGAAGAAGCAGCCCACCCGCCTCTACTGCAGGGGTGTTGTGCTCGGCCCCAAGCGCAGC
AAGTCCAACGTCTACCCGAACTGCACGCTCATCAAGATCGAGGGTGTCAAGACCCGTGAG
GATACCGAGTTCTACTTCGGAAAGCGGGTGGCGTACATCTACAAGGCGAAGACCGAGAAG
CAGAACAACAAGTTCCGCGTGATGTGGGGCAAGGTTCGCAGGGCTCACGGCAACTCCGGC
GTCGTCCGCGCCAAGTTCAGGAAGAACATCCCCGCAAAGGCGTTTGGCGGCCCTTGCCGG
ATCATGCTCTACCCCAGCAGCATCTGATTGCCTGCGGCCCCTGAGCACTGGGCTTTTGGC
TTCGGTGTAGTGGCGAGAAACCCACCGAACTCCTGCGGCCGCGTGCGCGTGCG
>AonE010101P0003-x_M05_gb|HO653558
TCCGTAGCCATTTTGGCTCAAGACGCCACCATTTTCTGCCCCTCTCACTCCCTCTCTCTC
TGATGTCCCTTGGTGCGCCTTGACTGATTGCTGCGTGTATCTTGCTGCTACACACCCTGC
ATGGTGAACAGGACCAACCCGATCAACTATGCGATTGGTGCGCTTCGCATTGTGGGCAAG
AGGCAGCGCCTATCCACCAGATCCTCTACCTCCCTCTCGGCTGCTGCTGCACATCTTGCG
CAACTTCACCGTGAATTTTGTCCTGATGATCGTCCACGCCTTCCTGGCGATGGCCTCAGC
AACGCGATATGGGTTCCCGCTTGCTCGTCCCCGTCTGCTTCGCCCTCTACTCCGCCTTCT
CGGAAGCGCCCTGCTTCTGCTCTGGAGGACCTATCACCGCCGCCTCCACGCCGTTCGGAG
AGGCCGGGTCGCACTCTGAAGGAGTTCCTGGTTACCCCGCCTACCCCACTATGTTGCTCG
ACTTCGACAGATGAGGAAGCTATCGAGGGCAAGCTTGACGTGCTGATCGCGAGTTTCACC
AAGTTAAACGAGGATTTCGCACAGACGCTGCAGATGATCGCTCAGCCCACGGTGGACTCG
AACGACAAACAGCACATCATGGACATTCGGGACCCTGCTCTGCTGGAGGACCTTCTCCTT
GTGAGCGGGGCGGAGTGCCACGAGCAGGTTAGAGCCTTTGCGGTTCAGCTTTTTATTGAA
TTGCACCCATCGCGTGATTTTGTACAGGACCCAGTGTCCCCCTTGGCGATGCTTCGGCAT
CTCATGGAGGACCTTGACTTGTCATGCCATCATCCGAGTGAAGTCACTTGCTAGATCGTT
ACTGG
>AonE010101P0003-x_O18_gb|HO653617
TCCGTAGCCATTTTGGCTCAAGCAGGAATCGCGGGGTTCGAATTTGATTGCATACCTGCC
TCCCTCTCATTGTATACAGGCCCCGCACCCGGCGTCCCCCGACAATGGCAGCAGCAGCGC
CGTCCTCTTTTGATGGCCTTTCGCGCGAGGAGTTGATGCAGAAGGTTGTCGAATTGCAGC
AGGGGTTGGCCGATCTGTCCATGAAGGTGGACACCGTGAAGGGCGAGAACACGCAGTTGC
GCGATGAGAACGTTGTGCTGAAGGACTACCTCAACAACCTTATGGCCAAGGTTGGCAAGA
TGTCGAGCCTTGGTACCACGGCACCATCACGCATGATGATCCAGCAGAACCAGGAGGGCG
CAATGTCAGTGGTCCGGGTCAACGATCACATTGGCGAGTTGGCTCCTGCGATGGACGATT
GAAGGTTTCAGAGATCAAGACTCCGGTCGGGTGCGAGCACCGAGTGGTGGAGAGTCGACT
TGCTCGTGTCCCTTGACAAGAGCGCCTTGCAGCAAGCGGCGTCCAACAGTGAAGCCGGCC
TTGGCCCATCAAGGGCGCTGCTTCTGTGCTGGCAGGGTGTGTGCTGCTGTAAATTATCCC
GCGGGTGCCACCTGCTCCAACCCACGTGCATGCGGCTCCAGGGGCGACCTTGGAAGACGG
GAGTGGTTGCCA
>AonE010101P0004-x_C20_gb|HO653710
ACCGTAGCCATTTTGGCTCAAGAATCGACGCGGGCTCAAGGAACAATTTGGGCTGGATAC
GGTCCATCTTGTGGACATGGCGGATGCAGCGGGGCCAGTGAAGGTTCAGATTCAGTATTG
CGGTGGCTGAGGCTACGGGAAGCATGCCAAAGCAGCTGAGCAACTCCTCACCGCCAACAG
CGAGAAGCCGCTGGACTTCAAAGTGATCAGGGACCCCGGGGTCAGCGGAAACTTCGAGAT
ATCAGTGAACGGCGGGTTGGTCCACTCGAAGAAGACGCAGGGGGACGGATTCTTGAACGA
CAAGAACATGGGCAAGGTCCTCGAGGCGATCGACGAGGCCTAGTGGGCCGCCATAACGTG
CGAGTCGTCCTGGGCCTCAAAGGCGCCAGTTGGCAGGGGCAAGACACGGCTGCTTCTTCC
CTCGCGCTGTGGCTTCACATCTGAGGATGCTCTGGGCTTGCACATGACGATGTCCTCCCG
TGGAGCACTCATCTCCATGGGATGGCTCTTCTGATTCAGCCGGCCTCGGGACTAGACTGA
AGATGCGTAGGTTGCGGCGCAGTGGGCAGGGGTGCAGCCCTGATTGTGACCTCCCTTTTT
TGTTGGCGTCCATTGTGT
>AonE010101P0004-x_E13
GCCGTAGCCATTTTGGCTCAAGCGGTCTGCAGCCACGTATCGCCCGCCCCATTCGGAGCC
CTCCCTTCCCCGCACTCTTTCGCGGCCATGGCCGCCTCCGCCGACCTCATCTGGGAGTGC
GTCAAGGACAGCTCCTCCTTCATCCACAAGCGCAAGAACGCCCCCGTCATGACTGCGGAG
CCCGGCAACCTCTGCGGCCTCAACTGCTTCAAGTACAGCGGCCTGGCCTCCAACAAGGTG
CTCAACGTTAGCGTCGTGAAGAAGGGCAAGAAGCAGACGATTGTGCTGACGAAGAGGCAC
AGCAAGGACGATTGCCACTTCAAGCCGCCCAGCATGCTGGTGACGGAGGGGTTGAAGAAG
GAGGCCAAGAAGGGTGTTGCAAGCATCGCCAAGGCCACGGAGGGCAGGTTCTACCGCGGA
GACCTGAAGGAGCTCGCAACCAAGAAGTACCTCAAGATCAAGGAGTCCTTCAAGAAGAAC
AAGGCCGTCCCCAAGAGGAAGGCCGAGAAGAAGTGAGCGGCAAGTGCGTGGCGCTATGGC
GACTGCGCACGTGCGCGCGCGCNA
>AonE010101P0004-x_I03_gb|HO653826
ACCGTAGCCATTTTGGCTCAAGTTGTTGGAGCCCACCCAAGACAGCATCACCGGGGCTGG
AGTCTAGCAGCAGCCCCTCATGGCGGAGGGCGTCGCTCAGGTCGCTGGGGCAGGCTGCTG
TGGCTTCTGCGGCTTGCTCCTTCTCTTCTCTTTTGCCAGCCTGGCCCCCACGCAGATGGC
GCTGCAGTACAACTCTGTCTTCAAGACTGTGAGCCCTCGCATCCTCACGAGTGCCGGTCT
TATGTTTGTTGGGCCTTGGACCAGCCTGATCAAGTACCCCAAGACAATTCAGACCATTGA
GTACACTCAGGAGGATATGCTGGACGGCCGTACCTTTGACGGCCTTCCCTTGAACTTGGG
GCTCTCCTTCCAGTACAGCCTCTTGAAGGACGACAAGAGCCTTTTCACTCTCTACCACAA
GTTCGAGTCAAGCCCCGGAGACTACATCACGCTCTACAAGCTTATCGGCAAGCACATGAT
TACCGAGTTGGCCACCAACTTCACAGCCTACCAGTTCTTCAACGAGAAGCAGACCATCGC
AACAATCATGCGAGAGCAGTTGGACCAATACTTCCGCGCCAACTTATTTGCCAGCGTGGA
GTCCTTGCAGATCAACGAGGATGATCTACCGCGTGCATTCACCGACAGCGTCCTGATGGC
GGCCAAAAG
>AonE010101P0004-x_K03_gb|HO653871
ACCGTAGCCATTTTGGCTCAAGTTGCGACAGCGGCAGCGGCACATAGTCCGGGCCCTCTG
CTCCACTGAGCTTACCCCTCACCCCCCACAGCGAAGAAGGCGTAGAGATGGTCATCTCGC
TCCTGCCGTTCCCCCAGACGGTCGTCGCCCTGGCGCAATTCGGGTATCCGCTGGTCTGCT
ACCTCGAGAAGGCCAAGTCGAGCACGCCCCTCCGGGACCTCGACTATGTCCAGTGGACCA
TGTACTGGGTGATCTGTGCGGTGTGGATGTTCCTGGAGTGGAACCTCCTCTTCTTCCTGG
CCGACTACCTCCCCCTGTACCTGGAGCTGAAGTTGGTCTTCTTCATGTGGTTGGTCCATC
CCGACTACTTGGGCGCCGCCTACTTGTGGTACGGCCCGCTCCAGCCCATCCACAAGAAGC
TCGACGACCAGCACTACGCCAAGGTCATCGGCACGCTGGAGAAGGCGAAGGTCCCAGACG
CCGTGAGGTCGCAGCCGGTCGAGGCCAGCAACAAGGAGGAGGTGATCGAGGGCATGCTCA
AGAGCAAGTGATCCTAGCCCCCGCGTACAGACTGACCCCACCAAGTGCACGTGTTGGCGT
GCATGCACAGGCCGAACAGGAGCATGAATGCA
>AonE010101P0004-x_N13_gb|HO653952
TCCGTAGCCATTTTGGCTCAAGAGCACCATCGCCTGTCCAAAGCCACCAAAGTTCTGCAA
GGATGGCTCCTAAGAAGGCAATGGCGGCGATGGCGGCCATGAAGGGCAGCGTCATGACAA
AGGGTGGTCTGATGGATGCCATCGCAACCGCTGTCGAGGTCAAGAAGTCGGTCGCCTCCA
AGATCTTGGCCACCCTTGCAGAGACCGGCGCTGCGGAGCTGAAGAAGTCGGGCGTCTTCA
CCATCCCAGGCCTCTGCAGGATCAAGACCAGGAAGAAGCCCGCCACCAAGGCTGGCAAGA
GGGAGATGTTCGGCAAGATGGTGGTTGTCAAGGCCAAGCCCGCAAAGACCGTCGTCAAGG
CGTTCGCCGTCGCGGCGCTGAAGAAGGAGTTCTAGACTCAGAAGCAGCATATCGTTGGCC
TTCGTGGTGCAGCCATGGGGCTTCTGATACGCGTTTCAAAGGATCTCCTGTGCTTTATTA
TGTACATGTACAGGCTCAGCGCATGCGAGAGA
>AonE010101P0005-x_F02_gb|HO654114
TCCGTAGCCATTTTGGCTCAAGGCCGCACAGCTCCAGGTCCCCACCTGCCCTCCCGATGC
GGGTACACGCCCGCCATGGGTGCGACATTGGGTTTCGAGAGCACGATAGGGTCCGTTCTC
GAGGGTGTCGGCCCCGACATGCGCGAGCAGCTGCTCCTTCACATGGACGCTTTGGAAAAG
CGGCACATCAGGTTCCGGCACGTGGCGGTCTGGCGGCAGGCCTCCTTGGGCGGTGCGGCA
GATCACCACACTCTCGTCTACGAGTACACGTTCGGGAAGCGGCTCATGAGCCTCAAGATA
GACTGGGGCCGCGAGGGCATCTCATTCACGGACAGCGTGGAGGACCCGTGCCCCAACGGA
GACATTATCCGCCGCAAGTGGGTCCGTCTGGGCCCAGAGCAGGTGAAGAAGAGCATTTTG
AAAGTGAAAGACTGGGACTACCTGTTGACCATTTGGAACTGCCAGCACTTCAGTGCATAT
CTTTTCGAGCAAGCTGATGAGGCGTTTGCTGATGTAGTTGGGGCCGGCGCATAAGTCCCG
GGAACCTCTGGGATTGTCCAAGCGTTGCCAGCGCTGTGCTTGCCAAAAGGTGGTTAGGCC
GTGGAGGACTTTGTGCGGCTGGACAGTTGTACAGACACTGAGGT
>AonE010101P0005-x_O16
TCCGTAGCCATTTTGGCTCAAGCAGCTCGGGCCGGGATCGTGGCACGCAGCGCCATGGCG
GACGAGGAGGAAGTCAACCCAAAGGCATACCCCCTCGCCAAGGAGAACCTGACGGTCACA
ATCCTCGACCTCGTGCAGCAGGCCGCCAACTATAAGCAGCTGAAGAAGGGAGCAAACGAG
GCAACCAAGACTTTGAACCGCGGCACAGCCGAGCTCGTCATCTTGGCCGCCGACGCCGAG
CCGCTCGAGATCTTGCTGCACTTGCCGCTCGTCTGTGAGGACAAGAACGTGCCCTACGTC
TTTGTTAAGTCCAAGACTGCCCTTGGCAGAGCCTGCGGCGTCTCGCGCCCGGTGATCTCG
TGCTCGATCACCTCGAAGGAGGGTTCTCAGTTGAACACCCAGATCCAGGATCTGAAGGAC
CAGATCGAGATGATCCTTGTTTGATAGGGTTGGCAGTGAGGGGCCACGGCCCGAATGTGG
GAAGGTCAAGCTGCCATGCTGG
>AonE010101P0005-x_P12_gb|HO654334
TCCGTAGCCATTTTGGCTCAAGCCAGCCAGGGGAGAGCGTGCTAGAGAGATCCGTGAGCC
CCCACATAAGCTCCAAGTTCCCTGCGAGCCGCCATGGCGCAGATCGGCACGACGCATGCG
GAGGTGGCGTGCAACAAGGCGCATGTGCGGGAGATGTTGGAGAGCGATGCATTCATGGCC
GAGTCCGAGGTCATGTTCCTTGGAAAGGATCCGTACGTGCCTCGCCTCGTCTCAGCTTCC
TTCAAGGTTCCCGCTTCTGCTCGACCAATCCTGATGAGCGCTGCTGAGCAGGCCGAGCCC
ATGAGGCCGCCACCTGAGGTGCTCAGGGAGAAGAAGAACCCGCGTGACGAGCTTTTCGGA
AAGATGGAGGTGCAGATGGGCTTCTCGACGAGCCTTGGCGGCCTCACAGGTCTCAAGGGC
TTGGAGAACCACTGAACCAGCCTCTGATGGCTCGCAGGGCAGCGCTCCGGCAAAGTCCTG
GCTCCACTCGGGCAGCTGCAAGGCTGCAGCTGCCACTTCCAGCTCTCGTGACTGCCCGTC
GGCAAGATGCGCGGTCCGCTTCTTCGTGGCAGACCTGGTCTGCGCGCGATGGGGCGC
>AonE010101P0006-x_C10
TCCGTAGCCATTTTGGCTCAAGCGGGACAAGTCCCTCTCGCAGCCAGCCATCACCTTCCA
GACTTGCCTGCCGGCGAAGATGAAGCGCAAGGCCAGCGTCACTATCTCCCGCCGCAAGAA
CCGCAAGGCCCATTTTACGGCGGGCTCAAACACACGAAGGACACTCATGAGCTCCCCTCT
CAGCAAGGACCTTCGGACCAAGTACAATGTCCGGGCGGTGCCCGTGCGGCGGGACGACGA
GGTGATGATCATGCGAGGACACTACCACGACCGGGAGGGCAAGGTCACACAGGTCTACCG
GAAGAAGTGGGTCATCCATGTCGAGCGTGTGACGCGAGACAAGGTCAATGGTCAGACGGT
GCCTGTGGGCATCCGGCCTTGCAAGGTGGTCATCACAAAGCTCAAGCTTGATAAAGACCG
CAAGGCCATGCTCGAGCGCAAGGGTGGCAAGGCGAAGAAGGGAAAGTACTCGGACAAGGA
CACTGAGGCGTGAAACGGCATGGCAAGGTGCACAGCTCTACTGGTTAAGGATGGCACAAA
GGCACGGCAGTGGCACCTGAAAACG
>AonE010101P0006-x_F09_gb|HO654457
TCCGTAGCCATTTTGGCTCAAGCTCAAGCCAACACTTGCTGCCAGCACTTCCATTGTGCC
TTGTAGTCTCTGCCAGCAGCAATGGCTGAGGAGGAGGGCCAAGAGGTCATCTTCACTGAG
AACACTGCCCCGGACCGCGAGATCTGGGATGAGAAGGGCGGCTTGATCAAGAAGGGCGCT
GCAGAGATTGCGGAGCGCGATCAGGATCACGTGCCTGAGGTCAAGGTCCTCACCACCCTC
GGCATGTTTGCGGTCCCCGTGACTGCCGAGACCACCATCGGCGAGATCCGGCAGAAGGTT
CAGGAGTGGAAGCCAGAGCACTCCCTCGAGCAGATTGAGCTCGTCTGCAAGGACAAAGAT
GCGTGGGGTCCTCTTTTCAATAAGACGTCCCGCCCGCGCGATGACGACGAGACCGTGGAG
TCCCTCTGGAGTGACTGGGACATCCCACGCCGCATGATGCAGGTGGCCCTCTGGATCAAG
GAGAAGAACGAAGAGACCGGCGAATGGGAGAGCACCTTCTGGAAGATGCTGGAAGAGTCT
AAGTGCGACGACTGGAGCTTCCAGGGCCACACCATCTGAGCTGGTGAATATTGCAGCCTT
CATTTTGGTATTCTTCCCCAGAACCACCGGTTCTGCGTATC
>AonE010101P0006-x_I09_gb|HO654520
TCCGTAGCCATTTTGGCTCAAGTGTGCATGATTAGTTCGCGGTAGGTTCCTTCCACTTGC
GGCCCGTTTGCGCTTGGTTGCAATGGCGGCTGAGCGGCCACCTGGATCGACGGACCTACC
CCCGCTGGACGATATGTTGCACTCCCTGCTTCACGGGAAGCACGCGTATACGAACGGGTT
TTGGGAGGACATGCAGGCCTTTGTGCACGCCATCGACTGGCAGAATGACCGATGGTTGTT
CGGCGTGTTCAGCTTCGAGGCGTTGGCCTTCGTGCTGGTGATCGCCAACCGCAGACATTG
GGAGCGCCTTGCTGTACTTTTCATGGCGATAGGGGCGTTGCTTTTCTTCGCGGAGAGGAT
CAACGGTATAGCTCGGGTACATTGGAAAGAGTTTGCAAGCCAGCAGTACTTTGACGAGTC
GGGGGCCTTCTTTTCTGCCATACTAGGGATGCCATTGGTGGTATGCCAATTCCTCATCGT
CATCCTGCTCTTGCGAGAGGCAGCCACGATGGTCATCAAAGTGAAGAGGCTCGAGCTCCG
CAAGGACATGGCATCAAAGGCCAAGCAGCAGTGAGCGCACGGGGGTCACGTGTGCGTGTT
GCGGCTGCAAGGATGCAGGTCCAAAGGCT
>AonE010101P0006-x_K19_gb|HO654567
TCCGTAGCCATTTTGGCTCAAGTGTTGCCCGCAACCACGGCGGACACAGAGAACTTCGCT
TGGAGCAGGCCTGCATCGTGAGCAGCCATGGCGGACCGGAAGGCCGTAATCAAGAACGCC
GACATGGCGGAAGACATGCAGCAGGATGCGATCGACTGCGCCACGCAGGCACTCGAGAAG
TACAACATTGAGAAGGACATTGCTGCATTCATCAAGAAGGAGTTCGACAAGAAGTACAAC
CCGACGTGGCACGCCATTGTCGGTCGAAACTTTGGCTCGTATGTGACGCACGAGACGAAG
CACTTCATCTACTTCTACTTGGGGCAGGTGGCCATCCTCCTGTTCAAGTCAGGCTGAGAC
CACACCGCTAGTGGGATGCGACGCCCGTACCACTGGCCGATCAGGCCCTTTGCCGAAGTC
ATTGGTGCGCGGCGGAATTTGAGGCCCGTGCACAACCACCGGGATTTGTGAGGCAGTTCT
TGCACTTGGTCTCCGAGCGTAAGACTCGCATTGTGGCCGGAGGGAGCTGGATATGTGACC
GGGGGGTGTGTGG
>AonE010101P0007-x_E02
ACCGTAGCCATTTTGGCTCAAGCGGTGATATCAGCAGGGAGCCGCGTGCCCCTCCGCCCT
TGACATCCCGCCCAAAGCAAAAGAGAAGCAGCCATGGCTGAGTTGGACGACGACGAGCCC
GTTGCGGCGGCGCCCGAGGTGGAGGGCAGGTGAACGACCTTATGGGCGCTGCAAAGGGCG
TGTTGAAGAAGGCGCAGGTGGTCGACGGCGCCATCCGTGGCCTTCACGAGGTCGCCAAGA
TGATCGACGCGGGCAAGGCCCAGGTGGTATTCCTCGCTGAGAGCTGCAACGAGCCTGCGT
ACAAGAAGTTGGTGCAGGGCCTCTGCGTCGAGAAGAACGTGCCGCTCGTCGATGTGCCCG
ACAACAAGGCTCTGGGAGAGTGGGCAGGGCTCTGCAAGATTGACAAAGACGGCTTGCCCC
GCAAGGTGGTCGGCGCCAGCTGCGTGGCCATCACTGACTTTGGTGAGGAGGGGCCCGCCT
ACGACTTCTTGATGAAGCACTTGGGCAAGGCCTGAGGCTTTCAGGGCGAGCTCGCGGCCT
GCTTCGGGGTGGGATCAACGGCGGTGCAAAAAACG
>AonE010101P0008-x_M12
TCCGTAGCCATTTTGGCTCAAGGCTACATTGCTGGTCCGCCCAAGCTCCACCCTCATCGA
GAAAGGAACCACACCGTGCATCTCAGAATGGCGGCGACACCTGCAGACAAGAGGGCGATT
GTGAAGAAGAGGATCAAGAAGTTCCCACGCTTCCAGGCTGACCGCTTCAAGCGCATGAAC
CAGGCCTGGCGCAAGCCTCGTGGTATTGACTGCCGCGTTCGCAGGAGGTTCAAGGGCTCC
ACCCTGATGCCCAACATTGGCTATGGCTCCGACAAGAGGACACGCTTCAGGCTGAAGAGC
GGGTTTTACAACTTCTTGGTGAACCGCCCTGCGGATCTTGAGATGCTCCTCATGCACAAC
GAGAAGTACGCTGTGGAGATAGCCCACAATGTGGGGGCAAAGAAGCGCAAGGAGATCATT
GAGCGCGCCGACCAGCTGCGCCTCACAGTCACCAACCGCTTTGCACGTTTGCGCACGGAG
GAGGGTGCATGAGGTGGTGCACGAGGCGGT
>AonE010101P0008-x_N23_gb|HO655309
ACCGTAGCCATTTTGGCTCAAGGACCAAGACGCGTTACAGCTACACTGACTTGGAATCAA
CCGTTGCGTTGGGAGGCCGAAGCCATGGCGGTAAAGCGCATTCCGAAAGAACTCCAAGAC
TTAAGACTCGACCCTCCTGCCAATTGCTCTGCCGGACCCGTTGGTGACAACTTGTTCAAT
TGGAACGCAACGATCATGGGGCCTCCGGACTCCGCCTACTCACGAAGTGTATTTTTTTTG
AATATCAACTTCCCTTCGGACTATCCCTTCATGCCTCCAAAGTGCCATTTCACTACGAAG
ATATACCACTGCAACGTCGATTCCAATGGGACGATCTGCCTTGACATATTGAACGACCGG
TGGAGCCCCGCGCTCACGATCTCAAAGGCGTTGCTCTCCATCTCGTCCTTGCTGACTGAC
CCAAACCCCAACGACCCTTTGGTGCCGGATATTGCGCAGCTCTACTTGAACGACAGGGCT
AAACATGACCAGACTGCGCGCGAGTGGATCCAGAATGATACCACC
>AonE010101P0009-x_B16_gb|HO655390
TCCGTAGCCATTTTGGCTCAAGCTGTGTCGAGCAGCCCCCACAGCCTAGTTTGTCGTTTT
CCAGCGGCCTGGCATGGCGGTGTCGGCCCGCTTCGCGTTGCCGCATGGCGACATCCAGTC
ACAACTGGTCGGTCTGAAGGGCGCGACCACCGCGAAGCCAGTGAAGGTTCTGCTTGACGG
CGAAGAGGAAGTTGTGTACATAGACCCGGAGAGGGGTCCTAAGGCCGGACCTGGCGAGAA
CGATCACATGACCTTGTTCCTGCCTTCAGTGCCATTCGACTGCCCGAAGCAAGCTGGACC
AGGAGGTCATGACAACATAAAGAAAGGCTGGGATGGCATGTCGGGGACGGAAAAGGAAGT
GTGGATCATACTGACAGCCAAGAAGATTCGGGCAAAGCGGCGGTTGCAGCAGGCACGTGA
AGAAAAGGCGAGGTCTGGAGCGTGAGGAACACGTCTCACAGCAGCAAATAGAGCATGCAG
CTGGAAGTGCGTAGGTATCAATGCAGCTTGGGTGGGCACGCATATGTGTGGATGACGCTG
TCGAAGGCGTGTCCGCCTG
>AonE010101P0009-x_N23
TCCGTAGCCATTTTGGCTCAAGCGGCCTCGCCAACGCCCCCTCTTGCTTCTGCCTCAGAG
CCCCCGCCCAGAAGCCGCCGCCCGCAAACATGAGCGTGTCCACCGACCTCATTTGGGAGT
GCGTGAAGGACTGCTCCTCCTTCATCCACAAGCGCAAGAATGCTCCGACCATGACCTCGG
AGCCAGGCAACTTGTGCGGCCTGAACAGCTACAAGTACAGCGGCCTTGCTGGGCAGAAGG
TGGTCGGCCTGACGGTCAAGACAACGGGCAAGAAGCAGACGATCGTGCTCACCAAGAAGG
GCAAGCTCTATCAGCCCCCCGCCATGCTCGTCTCGACTGGCATCAAGAAGGAGGCGAAGA
AGGGCGTCGCGGCCATCGCCAAGGCCACCGACGGCCTCTTCTACCGCCAGGACCTCAAGG
ACGCTGTCGTCAAGAAGTACCTGAAGATCAAGGAGTCTTTCAAGAAGAACAAGAGGATCC
CAGTGAGCAAGAAGGCCAAGGAGAGCAAGTGAGGGGGCACGGTGCTACGATTCGGAGGGA
GCTCGCGCCGCAGCGCGCCGTGGGCCGGAAAGGCTT
>AonE010101P0009-x_O05_gb|HO655659
ACCGTAGCCATTTTGGCTCAAGGTTGGGCTCAATTTCAGGAGTTTGTGTCGTAGGCACCC
ACTTCCCAGCCTAGAGGATGGTACAGTGCCACCGGTTGCTTGCTGACTGGCATTGAAGTT
CTGCTCCACATGGGAAGCAGCACACAGAAGAAGAGCGACGCGGTGGCCTCGCTCTGCGAG
CCCGCGCGGGCTCCCCTTTGCTCCAGCGCGCCCCGCACAGGCTACATCACTTCAGCTCAC
TACGTCGCGAACGGTCATGGCGTCCCGTACGGCAGAGTCATCGGCCTCGCGCCCATCCTG
CTGGGAATCCAGAAGCTGCACGCGTCCTTGAGGGCCCCCTACAACAAGTTCCAGCAGTGC
ATGAGCTTCCACCTCTACAGCAGCTACGGCGTCCTGACGGCCTACAAGCTCTACTATTGT
CAAGGGTGTAGACGGGCATCGCGGGAGGTGGCATCATCTTTGCGGCAGTGCCCACGCACA
CAAAGGTCTGAGGGCTTAGCACGTAGGGCTTGGTACAGAGGGGGATTGAGCCGGCAGAGG
CACAGTAGTAATTGCAGCGGGAGCATCCGCCGCCCTCATTCGGGGGTGCGAGCTGCACAA
TGATTAGGACGTGCACAAGTTGGAGCGTGTAGACGATTGCCGATGAAGGCGATTCGCCGG
GCCGAAACGCATAGTCACAGTATGCGTTGCTGGCATCGAAGGTGTGT
>AonE010101P0010-x_H14_gb|HO655860
TCCGTAGCCATTTTGGCTCAAGCCAGCCGCGAAGGGCTCCAATCCGCGAGCCGCTCCTGC
GAGTTCCGGCTCCCTCTCTGCCCCGCCATGGCGGACGTCGCGATGCCAAACATATGCTCT
CTGCCAGCCGACTCCCTTATGCCATGGGTGATCAGGATTGCGCTCCCCAAGATGTCTGCC
CAGACGACGTCGGACTCCACGGCCATTGCTGCGGTGGAGCCGCCAGCGGTGATGTCCGTC
TATGCCCGGTTGGGCATGAAGGAGATCTTCACCTCCGAGAAGGGTGGCAAGCTCGTCCAG
TATAATGTGGACGTGCTTCTCATCGATGGTACCCAGATGACATACCAGCTCTTCAAGCAC
ACTGTCATGAAGAACATGGACTCCTCAAAGTCTTCAATGAGTGCTGCAGGACCTGCTGTG
GCTGAGGCCACGCGCAGTTGCCACCTCGTCTCGCAGGGCAGCGTGGGCAAGAGCGGCACG
AAGATCACGCTCGAGGGGCCAGCGGACATGGAGTTGGATCTGGTTGCAGACGCTCACCTC
AAGTGCTCCAAGGAGGCCGGTGTCTTCTGTCGTCTCGGCCGGCAGTTCTCGATCGATGTC
CAGGGTTGCGACAGGACCTCATGGACGAGCAAGGACGGTCCCTCCAAGGACGCCTTCATT
TGTGCACTGCAGGAGTGCTCGGGCCTCTTGGGCTGAGGGGCCGGCGCAGCAGCCTGCGGT
GTACGTCTTCCCACTCCACGCCATAGGGTCAAGCGGCTTAGGCAGGCAGAGCTTGCTCTG
GCCGCCGGGAAG
>AonE010101P0010-x_K17_gb|HO655932
ACCGTAGCCATTTTGGCTCAAGCGGCCTCCAGAGCCGCCAGTCGGGGGCACTCCCACTTG
CGGGGCCATGCAGATCTTCGTGAAGACCCTGACTGGAAAGACCATCACGCTGGATGTGGA
GGCTTCCGACACCATAGACAATGTGAAGGCAAAGATCCAGGACAAGGAGGGCATCCCGCC
GGATCAGCAGCGCTTGATCTTTGCCGGTAAGCAGCTTGAAGATGGGAGGACCCTGAGCGA
CTACAACATCCAGAAGGAGTCCACGCTTCACCTGGTGCTGCGCCTGCGCGGCGGCGTCAT
CGAGCCCTCGCTGGCGGTCCTCGCGCGCAAGTACAACTGCGAGAAGATGATCTGCCGCAA
G
>AonE010101P0012-x_C06
GCCGTAGCCATTTTGGCTCAAGCGGTGACATCAGGACAGCCGGCCCCACCTCCAAAGACC
AGTCACCAGCTGCTAGTCGCATTTTACGGACAGATGGTGCGCATCAGCGTGCTCCGCGAC
TGCTTGAACGGCATCATCAACGCTGAGAAGCGGGGGAAGCGACAGGTCATGGTCAGGCCG
AACTCAAAGGTCATCATCAAGTTCTTGCAGGTCATGCAGAAGCACGGCTACATCGGCAAT
CTCGAGATTGTGGACGATCACCGTGCGGGCAAGGTGGTGGTCGAGTTGGTGGGGCGGCTC
AACAAGTGCGGCGTCATCTCACCCAGGTTTGACGTCGTCTTGGGTGGCATCGAGCAGATG
GCGAGCGACATCCTGCCGTCGCGCCAGTTCGGCCATTTGGTGCTGACCACGCCATATGGA
ATCATGGACCACGAGGAGGCACGTCGCAAGAACACGGGTGGCAAGATTGTCGGCTTCTTC
TTCTGATCGCTGGTGCGACGGCCACAGCGGTGCCATGGAATACGGCTT
>AonE010101P0012-x_D02
TCCGTAGCCATTTTGGCTCAAGCGGTTCTGAGCCCCGTCTCCTGTAGCAGAGGTGCACTT
CCCCCAGCCTTCCCCAGCGCGCCTACCATGAAGTACTGCAAGGAGCCCACGAACCCCAGC
AAGTCCTGCAAGGCCATGGGCGTGGACCTGCGCGTGCACTTCAAGAACACCTACGAGACG
GCCATGGCGCTCAGGGGCATGCACCTGAAGGACGCGCAGAACTACCTCGAGAACGTCTGC
GAGAAGAGGCAGTGCGTGCCCTTCAAGAAGTTCAAGGGCTGCATCGGCCGCACGCCCCAG
GCCAAGGAGTTCAAGCTCACGCAGGGCCGCTGGCCCATCAAGTCCGCCAAGATCCTCTTG
GGCCTGCTGAAGAACGCCGAGAGCAACGCCGAGTTCAAGAACCTCGACACGGACAACCTC
GTCATCGAGCACATCCACGTGAACGCGGCGCAGCAGGGCCGCCGCAGGACCTACCGCGCA
CACGGCCGCATCAACGCCTACATGTCTGCGCCTTGCCACGTGCGGATGATCTTGCATGAG
AAGGAGGAGGCCGTGGAGAAGCCCAAGGAGGAGGTCAAGCCCAAAAAGTTCACCAAGAAG
CAGCTCGCCGTGCGCCGCCTCAAGGTTGGCGGTGGCACGAACTGAACC
>AonE010101P0013-x_A11_gb|HO656703
TCCGTAGCCATTTTGGCTCAAGCCAGCCTTGCATGCCAAGGCCAGGGGGTACAGGGGCAT
TGCACAGCGCCCCCCACCACTTGAACTCTCTTGCGTTCCTGGTCAGCGCGGCAGAGTGAT
GGCTTCCTCGTCCGACGACCCCGGAGCACCCGGGGAGAAGCGCTTCGAGATCAAGAAGTG
GAGTGCAGTGTCGCTCTGGGCTTGGGACATTGTCGTCGACAACTGCGCAATTTGCCGGAA
TCACATCATGGACCTCTGCATCGAATGCCAGGCCAATCAGGGCTCACACACTAGCGAAGA
GTGCACGGTGGCTTGGGGCGTCTGCAACCACGCCTTCCGCTTCCATTGCATCTCTCGTTG
GCTGAAGACGCGACAGGTGTGCCCCTTGGACAACGGAGAGTGGGAGTTCCAGAAGTATGG
CCGGTGATTGGGCGCAGGACAGCGAGACCGACAGCATGTGAAGTATGTCAAGGTGACAAC
CGGTCGCTTCCATACTTGAAGGGTTGCCCCCGTGGACGGCATGTGAGCGTTGCACCAGAT
GACCCCGGAGACAAGGAATGCATGCGCNNAANA
>AonE010101P0013-x_K03_gb|HO656866
TCCGTAGCCATTTTGGCTCAAGGCCCAAGTCGCGTTAGAGCTACACTGACTTGGAATCAC
CGTTGCAGTGGGAGGCCGAAGCGATGGCGTTGAAGCGCATTCAGAAAGAACTCCAAGACT
TAGGAGTCGACCCTCCTGCGAATTGCTCTGCCGGACCCGTTGGTGGCGACATGTTCAATT
GGCAGGCAACGATCATGGGGCCTCCGGACTCCGCCTACACAGGAGGTGTATTTTTTTTGA
ATATCAACTTCCCTTCGGACTATCCCTTCAAGCCTCCAAAGTGCCATTTCACGACGAAGA
TATACCACTGCAACGTCAATTCGAATGGGGCGATTTGCCTTGACATATTGAAGGACCAGT
GGAGCCCCGCGCTCACGATCTCGAAGGTGTTGCTCTCCATCTCGTCCTTGTTGACTGACC
CAAACCCGAACGACCCTTTGGTGCCGGAGATTGCGCAGCTCTACTTGAAGGACAGGGCTA
AGCATGACCAGACTGCGCGCGAGTGGGTCCAGAAGTATGCCACCTGAGACCGTTTGGGAT
GGAGTTGGCAGAACGCACCATTTGGCGCGTAACCCTTGTTTGCCCGCAAGGCGCAGATGT
TGACTGCATGAGAGAGACCAGTGCGCT
>AonE010101P0014-x_A14
TCCGTAGCCATTTTGGCTCAAGGGTGTGGTGCGTAGCAGCAGCAACAGCAGCAGCGGGAC
TCGGTTGGGAGCGGTGCAGCCATGCCGGACAAGTCTGACAACCCCATGCGCCAGATCCGC
GTCGAGAAGCTGTGCCTGAACATCAGCGTTGGTGAGAGCGGAGATAGGCTGACTCGTGCT
GCGAAAGTGCTGGAACAGCTGACCGAGCAGCAGCCAGTCTTCTCGAAAGCCCGACTCACC
ATCCGGTCGTTCAGTGTGCGCCGCAACGAGAAGATTGCTTGCCATGTGACCGTGCGTGGT
GAAAAAGCTGAAGAGATCCTTGAGAAAGGCTTGAAGGTCAAGGAGTATGAACTCCGGAAG
GTCAACTTTGCAAGGAATGGCAGCTTCGGTTTTGGCATCACCGAGCACATTGATTTGGGG
ATCAAGTATGACCCCAGCACGGGCATCTACGGCATGGACTTCTACGTGCACCTCTCGCGT
CCCGGCAGCCGTGTCATGTACAGGAAGCTCAAGAGGGGCAAGGTGGGCTTCCAGCACAGG
CTGAAGAAGGAAGACGGGATGAAGTGGTTCCAGACAAAGTTTGATGGGATCATTCTGAAC
AACTGATCACCGCGGCCTTGTCCCGCACGCTTGGCCAGTGCGGGTGCCAGCAAAGGCACC
CGGCGCAGCCGGAGCCGGCACAACAGACGAGACGATCCGCAGAGTTGCTTGCAAAGTC
>AonE010101P0014-x_D09
ACCGTAGCCATTTTGGCTCAAGCGGCGACGGATCCACACCCCCCGCTGCAACGCCCTTGC
CCCTAGCCGCCCGAGGCTTTCGCAGAAGCTTCGCAAGTTGCCAAGATGGTGGTCAAGGGC
CTGAAGAAGAAGGTCGCTGCCAAGGGCAAGAAGCAGCAGCTCAAGTTCTCCATCGATTGC
CAGCAGCCCGCGGACGACAACATCATCGAGACGAAGGATCTGGAGAAGTTCCTGAACAAC
CGCATCAAGGTTGACGGCAAGACTGGCAACCTCGGTGAGAAGGTCGTCATCTCACGCGAG
AAGCAGAAGATCAATGTGAGCGCAGAGGCCCCTTTCTCCAAGCGGTATCTCAAGTACCTC
TCGAAGAAGTACCTCAAGATGCAGCAGCTGCGTGACTTCCTCCGCGTCGTCGCGCCCAAC
AAGACCTCCTACGAGCTGCGCTA
>AonE010101P0014-x_I22_gb|HO657146
ACCGTAGCCATTTTGGCTCAAGGCCTTGGCCCGAGCAAGTTTCTCGCTATTGAGTATGCG
CCTGTGAACGAACCCCATTCCGGGCTGATGCCCATGCCGGCATGCCGAGCGGTTGCCGCC
GCTGCACTTACGTATTCACCCACAGTGCTGCCATTCGCCACGTTTGTACTTACAAGGGGG
CCTGCAAGCCCCATGCCGGCGCCAAGTGGTTGCAAGAATGGTGTGGGTTCTGCATTTGAT
CGCTGTTTTGGGTAGCAGCGCTGATGGGAGAAGCAGTACTCCGAGGCTGGTTGCCGGCGC
TGCAAATCCTGCTTGCTCGGTCGGTGCCGGGCTGCCGGGCATGAGTCGTCGCTTGGATGC
GACCACTGGGCGTGCTTGTGGGGGATGCGGTTCTGGAGGTCGGATTCTGAGTGCTGCCTC
GGCCTTGACGGTCCGAGACGTGGATTGGATTCCGGCAGACATCGTCTGTTAGCAGTCCGC
AGTC
>AonE010101P0015-x_B23_gb|HO657340
TCCGTAGCCATTTTGGCTCAAGCGCAGGAGGCTGTGCTAAGTGCTTGCCTTGCCTGGCGC
CATGGCATTCCTCTTGTCGCGCCTCGCGCGCTCGGCCATCGCACCCTTGCAGAGAAACAT
CAAGCCCGAGGAGTTTATTTCCACCAATGGAGGAGGCCTTCACGGTATCTTTGAGATTCC
AAACTATCGTCGAGCACCTTTCTGGAAGTACTTCTGGGCGCAGCACTTTGTGACCCGCCA
GCACGTCTTCAACATCCACCACACAGGCTACATCGTCTTGTGCGTCTTCTTCTGGTGGAC
TGGTGCATTTGCTACGGCACCCATCGAGAGGCGGGAGAAGTACTACATGCACTCGCCAAA
GTTCCGCCTTCAGTCAGCCTACGCAAATCCAGGCACGCGCCCGGCAGCGAAGATTGCACA
GGAGCAGGCGAAGGTGCGATACTTCTACCGGGGGTACGACCATGCCTTCACATTGAATGA
GCTCAAAGACTTCTACTTCAAGCTGAGGGAGAACTGGCTCATTCAGCACTACCCAGGCAT
CCAGTACCCGTTCGTCCACCGCCAGATTCTTCCAGAGAAGACCGCCGAACCCTTGAAGGT
GCCAATCAGCGATCCTTTGCGGCCGGGCCATGGTGGGCATTGATGAGTTGAAGGGTCCCG
CGGCTTGTTGGCCGGGAATGCGAGCGTGCACAGGCAGGGCCATTGGTTGGAGCACGGAGT
GCGTGTTTTGCGTCGA
>AonE010101P0016-x_H09
TCCGTAGCCATTTTGGCTCAAGGGTGTTGCCTCAGACGGGCTTTGACAGTTCCTCCCATC
CTGCCAGAGGACCGACCCAGCCATGGTGAACATCCCAAAGGTCAGGAACACTTACTGCCG
GAAGTGCAAGAAGCACACCACCCACAAGGTTTCCCAGTACAAGACGGGCAAGGCATCCCT
GAGCGCTCAGGGCAAGCGCCGTTACGACAAGAAGCAGGCAGGATTCGGCGGCCAGACCAA
GCCTGTCTTCAAGAAGAAGGCGAAGACGACCAAGAAGATTGTGCTGAAGTTTGAGTGCAC
CAAGTGCACGGCCAAGCGCATGAAGCCCATCAAGCGGACCAAGCACTTCGAGCTCGGCAC
GGACTCAAAGAAGGGCAAGAACGAGTACGGCAGCAAGTACCGCTGAGTGTGGCGGGCGGG
ACTTGGCTGCCCTTTGGGTGCTGGCGGTCAGTGGAG
>AonE010101P0016-x_L12_gb|HO657911
TCCGTAGCCATTTTGGCTCAAGCTACCTCGCAGTCAGGCCAGCACCCTCCTGTAGCTGCC
CCGATCCTCACTGCAATGTAGCTCTGCAGCGTGTTGGCAGCAGCGTTGGCGATCACCGCG
GCTGGCCGCGCCATCGATAAGAAGAGCAAGCTGGACATCAACCAGAAGGTGTACATCGAG
AACGATCCCGTCCTGGGCGACGGAGCAGGAGAGGGCATCCTGAACAATTGCCAGGGCTTT
GCTAAGCAGCACGTGCAGAACTCAGACGCGCCCCATGTGAAGGTGTGTGGCACGGGAATC
AAGGCGACCTTCTTCCTCCGCGGCCGCTGCGAGGGCTACTACGAGCATTCGCAAGTTGTT
GGAAAGTGCGACTCGAAGATGTCCTCCGACACCTGCGATGAGTGGAGCCCCGCGAATGAC
GCCAGGTTCGGCCACTACCACAGCTATATGGTCCAGCAGTGCTGATGTGCACCTCGCCGG
GACACAGGAGTCAGTGGAGAGTCACGTCCTGGCAGATAAC
>AonE010101P0017-x_J13
TCCGTAGCCATTTTGGCTCAAGATCGGGCTCGAGTTGAGGCAGCGCCTCGAAAGTCCCCT
TGTTGCAGACTAGCCCCCATCAGCAAAGATGGCAGCCCCGGCCGACAAGCGCGCCATCGT
GAAGAAGAGGATAAAGAAGTTCCCTCGCTTCCAGGCTGACCGCTTCAAGCGCATGAACCA
GGCGTGGCGCAAGCCTCGCGGTATCGACTGCCGCGTCCGCCGCAGGTTCAAGGGCTCCAC
GCTCATGCCAAACATCGGCTATGGTTCGGACAAGCGCACGCGCTTTCGCCTCAAGAGCGG
CTTCTACAACTTCCTCGTCAACAGGCTCGCGGACCTCGAGATGTTGCTGATGCACAACGA
GAAATACGCCGTGGAGATAGCGCACAACGTCGGGGCAAAGAAGCGCAAGGAGATCATCGA
GCGGGCAGACCAGTTGCGCCTCACAGTGACGAACCGCTTCGCTCGTTTGCGGACTGAGGA
GGCGGCCTGATAGCGCAAGCAGCTGGTTTTAGAGCCTCCGGATGAGGGCGCCATGCCTCA
GAGTGG
>AonE010101P0017-x_J15
ACCGTAGCCATTTTGGCTCAAGGCTCAAGGTACGCTGTCAGGAGGGCGCATTCCAGGCAC
TCGAGCGAAGTCCATTCGTGTTGCGAGCCATGGCCGCCACCAAGACGGCTTCCAAGGCGT
CCAAGTCTGCCGACTCCATCAATGCGCGGCTGCAGCTGGTCATGAAGAGCGGGAAGTACA
GCCTTGGCTACAAGACCACCTTGAAGACGCTGCGCCAGGGCAAGGCAAAGCTCATCTTGA
TCTCGAACAACTGCCCCGCCCTGAGGAAGAGCGAGATTGAGTACTACGTGATGCTTGCGA
AGACCGGTGTGCATCACTTTGCTGGCGACAACAACGAGCTGGGCACCGCATGCGGCCGGT
ACTACCGCGTCGGCTGCCTCTCCATCACGAACCCAGGAGACTCCGACATCATCCGTTCCC
TGCCAGGTGGCGAGTGAGGGTGTAGCGCAGCCCGGGCTAGCAGTCAATGGAATGCGGAGG
AGAGAGAGGCAGGCAGTCGTGCAGAANA
>AonE010101P0018-x_J18_gb|HO658569
GCCGTAGCCATTTTGGCTCAAGCCTTCCACAGGTGGCACACACTCAGCCAAAGGGGCATC
TCCGGAGCAGGCCCAACGCACCCAGATGGCTGCGATTCCGAAGAGGATTGAGAAGGAGAC
CCAGAAGCTTCATCAAGAGCCACCTCCGGGCGTCGCGGCGGAGCCCGACAAGGACAACTA
CCGATACTTCCACATCAACATGAGCGGGCCAGTTGGCACGCCCTACGAAGGTGGCATCTA
CATTCTCGAGTTGTTCTTGCCGGAGGGTTATCCGATGGAGCCACCTAAGGTCCGGTTCCT
CACAAAGATCTACCACCCAAACATTGACGAGCTCGGACGTATATGCCTCGATGTGCTCAA
GGACAAGTGGAGCCCTGCCCTTCAGATCCGGACTGTGCTCCTGAGTATCCAGGCCTTGCT
GAGCGCGCCCGAGCCAAGCGACCCTCTCGATACGAGCGTCGCCGACCACTTTATCCACAA
CCGAAAAGGGGCAGAGGCACTAGCCGTCCAGTGGAACTCCATGTACGCCAAGCCCAATGC
ACCTTAGAGAGGGCCGCGAGTGTGTGGCAACCGGAGGACTTCAGTCCATGAACAGTGTGT
TCACCTTGATGCATTTTGGCGTTCCGTGGAGGACTGGTCCAACATGGAGACACTGGAAGC
TTGCCTTGCAAACCTGTACAGACCTCCTTGTGAGCGAGGGCCCCGCTTGCCGCCGAGCCT
TGGGGGTGGGGCCTAAAGTCCGGACTTTTTGCCCTGTGGAAACGGAGGGAGATGCTCGGA
C
>AonE010101P0018-x_J20
ACCGTAGCCATTTTGGCTCAAGGGATCCTTGCTTGAAGCCTCCGCGCGCAGCCAGCAGCT
CCAGCCAACTTGCTCAGGATGGCCGACGAGGAGGGCAAGAAGAAGCGCACCTTCCGCAAG
TACTCCTACCGTGGCATCGATCTGGACAAGCTGCTCGACTACAGCAACCAGGACCTCATG
GAGCTCTTCCGCGCACGCCAGCGCCGCAAGTTCAGCCGCGGTATCAAGAGGGCGCCGATC
ACACTCCTGAAGAAGCTGCGCAAGGCGAAGCGTGACACCGCATACGGAGAGAAGCCAGAG
GCGGTGAAGACGCGCCTCAGGAACATGGTCATCGTGCCCGAGATGATCGGCAGCGTCGTG
GGCGTCTACAACGGTAAGCAGTACATCAATGTCGAGGTGAAGCCCGAGATGATCGGCCAC
TACCTTGCAGAGTTCTCCATCACCTATAAGCCCATCAAGCACGGCCGCGCTGGCATGAAG
TCCTCTGCTTTCATCCCGCTGAAATGATGGCCTCCCTGTGCGCGAAAGGGTGAGCGTGCT
TACTCACTTGCCTGAGGTGCGTT
>AonE010101P0018-x_K06_gb|HO658580
TCCGTAGCCATTTTGGCTCAAGGCACTTCAGTTGGTGCTGCATAGCCCAGTACATTCATC
TTGCCTGAGCAAAGAAGTACCCTCTTGTGGTGCAATGTCCGGGCAGATTGAGGGCGCCAT
CGCCAAGCCGTCCTTCTTCGCGCGCATCGGGAAGACGGTCTCAACCACCGTCGCGAGCAA
CCTGAGGCCAGGGGCTGCGATCTACTCGATCGGCTACGGTGTGGCAGCAGGGGTCGTGCT
CTCAGGCTTGGTCTACACGGGCCGCACCCTCAACATCTTGCTCTTCGACCATGACTACTT
CAAGATCCAGAGCAGGAAGCGCTACTACGAGAAGCGGCTCCTCTCCTCCCGCGAGCAGGA
GGAGACTCAGGCCGCGCACTACATGGCCTCGCTCTCCGCCGAGTACAACCCGGCGGCGAC
ACGGATGCCCTTCAAGCCCCTCGAGTCCAAGTACCGCTTCTGAGGGCAGCTGGCATGCAT
GGGCTTCCGGGACGGTGGATTGGCGCGCATACCTATTGGAAAAGCG
>AonE010101P0018-x_N24_gb|HO658663
ACCGTAGCCATTTTGGCTCAAGCCGGCCCAAGGATGCAGGAAGTGCCCTTTTCCGAGGGC
GGGGTGCGGCCTTTCGCTGCCTAGTGCCGCGATCGCGTGGGCTCGTTGGGTATGCTGCGG
CTGACTCGGACGCTCCTCTCCAGAGCTGCAAGCTCGCATCGGGGAGTCGTCGTGAAGTTC
AGCCCCGACAGGGGGTTTGGCTTCATTGCCCCTGAAGAGGGAGGGCCTGACGTCTTCGTG
CACAAGCGCGACGTCCAGACTCCCGCAACGTTTGTGGCCACTGACCGGGTCTACACGAAG
CTGTACGAGGGGCAGTGTGTCGAGTACGAGCTCAGACCGGACCCGAGCAAGCCGCGACAT
CGCAGTGTCCGTGCGTGTGGTGGAGTTCTGAGGGCGGCATTTGCACTATCATCGTACACC
ACCGGCACGCATGGAGTCAGCAGTCGGTATATCCTCACCTTTGCCATGGCATCTGCAACT
ACTAGCGGCACCAATGGGTTCAGTTGGCTGCCATCGGAGGCCTGGCATCGTGTCAGACGG
ACGCTTGTGGAGG
>AonE010101P0019-x_A22_gb|HO658729
ACCGTAGCCATTTTGGCTCAAGAGTCCCTCGGTCGCCTGCAGGTGCTGCGTGCGGAGCAA
CCGGCGAGGCATCCCACCCCCATGCCAGCATGGGCGAGATGACTGCTGTTACCATCGGCG
GCGAGTACGAGCTCAGGTACCTTTGCCGCGATGACCATGCAAAGGGCTACGCGGCTCTAC
TGGCCCACTTGACCGACGTGGGTGACCTCACCGAGGCGTGTTTCGCCGGGGTCTTCACTC
TGCGGCAACAGCAGGCTGATGTCTACCGGACGTTCGTGATCGAGCACCTCAAGTCGTAGC
GGGCGGTTGCCACCGGCACCCTTGTGGTCGAGGCAAAGTTTGTCCACGGCGGCTCCCGAG
TTGGGCACGTGGAGGATGTCGTGGTGGACAATGAGCATAGGAAGAAGGGCCTCGCCAGGG
AGTTGCTGAGCGCTCTTTCCGAGGAAGCAAGAAGGATGGGCTGCTACAAGGTGATCTTGG
ACTGCAACGAAAGCAACACTCCCTTCTACGAGAAATGCGGGTACAGGGCCTGTGAGCGGC
AGATGCGATTAGATGTCCCTCATGCTGCCGCCTGTAGTCCGAAGACCGAGGGAGCAGATG
GTTAGTGCGAATTGGCAGA
>AonE010101P0019-x_D10_gb|HO658779
ACCGTAGCCATTTTGGCTCAAGGTCCTCGCTCCTGGGTGTGCCCTCCCGCGCCAGTTTTG
TGCAGCAGCAGCAATGGCCGACGACGATGAGCACACCTTCGAGAGCACCGATGCCGGAGC
GTCTGCTACCTACCCTATGCAGGCTGGTGAAATCAGGAAGGGTTCCTACTTGATGATCAA
GGGCCACCCGTGCAAGTGTGCTGAAGTGTCGACATCGAAGACCGGGAAGCACGGCCACGC
CAAGGCGCACATCGTTGCCCTTGACATCTTCACGGGCAAGAAATACGAGGACCTTTGCCC
ATCTTCGCACAACTTGGACGTGCCCTTTGTGAAGCGGACAGAGTACCAGTTGCTCAATGC
TGACGCAGACAACGGTGAGGTCAGCTTGCTCCTGGAGGATGGTGGCACTAAGGACGACCT
GAACTTGCCGTGCTTCATCCAGCAGGGCGAGCCGACAGATGATGACAAGCAGGTGCAGAA
GGAAATCCTCGATGCTTTCGAGGCGGGCAAGACGACGATTGTCGCGGTGCTCTCCGCTTG
TGGCATGGAGAAGCTCGTCGGCGTCAAGACCACTGACTCCTGAGTGTTAGTAGTCGTCGT
AGTCTGCTAGCCGGCAGCAATAGATCGTCATTCGCAGGAGAAGGCGGCTGCCGGAGGCAT
TCGCGCTCGAGTGT
>AonE010101P0020-x_E14_gb|HO659145
TCCGTAGCCATTTTGGCTCAAGCTTAGGCTCTCCCGGCCTCTTTGTTTTGTCCCTCCCCG
AGCCTGCCCTGGTGAGCAAGCAAGGCAAATGGGTGGCCGTGCTGTCCTGACCTCAGTGGC
ACTCCTCGCCGGGGCATTCCTGCTGTCCTCCGCACCTGGCTTTGTCGGCAGCCCGGCCTC
CCAGCGGACGTCAGCCATCAAGAGAGCCTCAGGAGAACTGGACCAGACTCCGACGGAGTC
CTTCCTGAAGTCCTACGGCGAGCGTGATCCGCTGCCCCAAGGCTATGGCATCCGCACCGG
CCTGAGTGACCTCCTGAAGCCCCTTAACAGCATCCCCACCTACATAGTGCTTCTCTCCGG
CATCCTGTTGCTCTTCCTCTTCTACGTGTTGCTGCTCCTCATCAACAACCAGTCGGTGTT
GCTGCCGCCGGAGGACGAGTTTGACGAGTACGTGGCCAACTTCCTGCCGTACTTCTTCTT
CGGCGAGAAGTAGAGCGGACGAGCTCTTCTTGGGGGCTTGGCGGTCTGCGGTGGTTGCCT
TCTGCCACCAGAGCAAGTGCGTGCAGCACCGGAAGCAGTGAGGCTGTGTTTTTGTGGAGG
CGCTGCGGCGCGTTCCGTCGGTGGCGCGTTCCGTCAGTGGCGCGCCGCAGTGTCGTT
>AonE010101P0021-x_H12_gb|HO659520
GCCGTAGCCATTTTGGCTCAAGGACAGGCGTGGATCAAATCCCTCCCATCCCTGCATAAG
TCCCTCGGGTGCAGGGCATCATGATTATCCCCATCCGCTGCTACTCCTGCGGCAAGTTGA
TCGGGAACAAGTGGGAGCGTTACCTCCAGATGCTTCAGAGCGAGATGAGCGAGAGGGAGG
TTTTGGACGCGATCGGCATGAACAGGTACTGCTGCCGCCGGATGATGCTCACGCATGTCG
ACCTTATTGAGAAGGTCATGAACTACAACATTTATGAGAAGCGTGGGCTGGCCCTCGCCG
AACAGGCAGTCCAGATGCAGCAGGGCTAGCTCCACGTCATTGCGATCCCTGGCGCGCACA
TGAACAAGGACTGGGAGCAGTGAAGCTCATCTATCGGAGAGGGCCACTTCATGCTGCTCT
GACTACGTGCCGCTGGGCTCTCGGATGGCCGAGCCTTTGGCGAAGGAGCTGCCTTCCCAC
AGAGTTGGGAC
>AonE010101P0021-x_N18
TCCGTAGCCATTTTGGCTCAAGGGCCACCAGCAGCCCCGCCAGAGATAGAGTCCAGCCAG
TCACCCCCCTCAGCCATGTTCAACGCCAGGAAGAAGATCATCAAGGACAAGGGCGCTGCC
CCGACCGAGCTCGAGGAGGACGTGGCCAAGGCCCTCTTTGACATTGAGGTCTCCCCCTCG
AGCGACATCAAGGCGGACCTGAAGGACGTCTGCATCACGGGAGCCAAGGAGTTGGACGTC
GGCAAGACCGGCAAGGCCGTCGTGATCCACTTCCCATACAAGGTCTGGAAGAGCGTGAAG
AAGATCCAGGGCCGATTGATCCGTGAGCTCGAGAAGAAGTTCAGCAAGAAGCACGTGATC
TTCGTGGCGAACCGCACAATCCTCGACGATAACTTCAAGCGCAAGGGCCTGAAGGTCCGG
CCGCGGAGCCGCTCGCTGACCGCTGTCCATGAGTCGATCCTGGAGGACGTCGTGGCTCCA
TCGGAGATTGTCG
>AonE010101P0021-x_O23_gb|HO659684
ACCGTAGCCATTTTGGCTCAAGGACTCGAGGTATTTTCTCGCGCGGGTGGCAGGGCGGGT
GTGTGCGGCCAGTTCCTCGCGGGAGACACCAGACGGCTATGCACAACGATGCTGGGCCGC
AGCTTGCCGATTGTGCCTGTGGCTGATGACTTGGAGCCGCAGAGCCCGGTCTCGGAAAAG
AGCAACATCAGCAGCCCCTCGGAGCGAAGAGGTCGCACTGTACACCGGCATGAGACCAGC
ATCAGCCCGCGGAATCAAAGGCAATGGGTTACCATCAGCTTCGGTCACGAAGTGCAGACC
CCTCAGTCCATGTTCACCATGACCAACCTGCCGGCTCGGGAGGCGGACTGCGCAAACGTG
GAGGACATCTACATCACGAGGGTCCGGTGCTGCTACACCACGTTCGCGCGGCACTCTCTG
GCCTCCGGATTGGACACAGGAATGGAGGAGAAGTTTGCCCAGTTGAGGTACAAAAACTTC
CGGACAGCCTTCATCTGTGTTAGCTTGTTCATGATGATGGGCACGCTGGGGTTGGCGGCC
TTCGCGCTGAGCAACGGCCAGTACACACGTGCGGTGCTCCTCACTGGCGGCGTGGCCCCT
TTCTACCTGTTCTACGGTCTCTTCGCCTTGCAGAGGAAGCGGCAGTACCTTAGACTGAAC
GGCACTCTGGGGGAGAAGGTCCTCATTGGGCTCCTTTCGCTGCAGATGCTCTTCATCGTG
ATCGG
>AonE010101P0022-x_A18
GCCGTAGCCATTTTGGCTCAAGCACGGCTCTGGGTTCTGCGCGCGCGGACAGTTGTGGGC
ACCATGGATCAGACCGAGAAGGCATTCCAGAAGCAGGACGCCGTCTTCATCGGCTCCAAG
CGGCTCCTGGGCAAGAAGTCCTCGAAGAGGGCTCTGCGCTACTGGCGGAACGTCGGCCTC
TCCTTCCAGACCCCCAAGGAGGCCAAGGAGGGCAACTTCGTCGACAAGAAGTGCCCGTTC
ACGGGGAATGTCAGCATCCGCGGGAAGATCCTGAAGGGCATGGTGATCTC
>AonE010101P0022-x_H08_gb|HO659869
TCCGTAGCCATTTTGGCTCAAGCCCGGATGCAATAGGTCCACCCCTCCGTCAGGCTCGTC
CCCTCCCTGCTTGCAAAGATGGTTGTCAAGGGCCTGAAGAAGAAGGTCGTGGCCAAGGGG
AAGAAGCAGCTGCTCAAGTTCTCGATTGACTGCCAGCATCCTGCGGACGACAACATCATC
GAGACGAAGGACCTCGAGAAGATCCTCCAGAACAGGATCAAAGTGAAT
>AonE010101P0022-x_K16_gb|HO659937
TCCGTAGCCATTTTGGCTCAAGGTCACGACACTTGCTTTCACAGGAGGTGTAGCCATCCC
CGGACAGCAATGGCGACTCTTGTTGAGCAGCTTACCGATGCCGGAGTCATTGTCAAGCAC
GGTCTCATGTGGGTTGACGAGCCCGTTCACAGTGTGCGCACTGAGCAAGTCCGTTGGGGC
CCACAAGCACACGAGGTGGCGCTTGCTCGGCAGTCTGCAGGCATGGGCCACACTTGGGTA
CAGAGGTATGCCGTGTTGTTGCGACAGCCGCCGAACAAATTGCTGTGCTTCTACACATCT
CTCCAGGCATTCGAAAGCAAGGAACCCCCCACCAAGGTTTTGCAGATCGGCGAGACCATC
AACATCGATGACGTTGCGGAGCACAATGCGTTGGCGCAGAGGTTCAATGCTCCCGCATAT
TCGTCGTATGGCATCCTCCTGAGAAGTGGAGGTTCAAGTGTGTGCGTCGGTTTCGGCAAT
GGCAGGATGAGGCCGCAGGAATATTTGACTGATTCGGAGGTCATGGAGTGGCTGAACGCG
TTTGCCCTTATCGCGGCCCTCCCGTGAAGGGCAGCACCCGTGAACATTGTGGTGTTGTAC
GCCACCGCCCATGAATATGGTAGTATGGTGCACTCCGCAGCGCTTGCAATGGCATTGCCA
TGGAGGCAAGGGTCAGTTGTGTTATGACCCTCAGCATTCGAGGCTCTCTTATCTGTCCGT
GGCG
>AonE010101P0024-x_A11_gb|HO660368
GCCGTAGCCATTTTGGCTCAAGTTGATCAGGTGCACCAGCTGACCCCAATGCCCTCGTGA
TAGTGCAGGTCCTGTCCTGCCTGCCCGCGGAATGGCATGCTCGCCCTTGTCTGGACTGGA
CCCAAACGCCTTCCACACAATCATGGTTGACGTCGGGAATGGAGAGCAGGAGCAGGTGCA
CATACACCCGCTTGTGGGGCCGCTGGCAGTGAACGCGGAGGGGACCACGTTCCTTCAGGA
AACCGAGAAGAGCTTTATTTTTAAGGCTGGAAGGAAGAAGTGGGAGTCGATGAGCACCAC
CGAGAAGGAGATCTTCTTGCGGGTGGTGGCCAAGAAGAACCGCGCCATCCGAAGAATTGG
GCCCAAGCCGATGCACCAGATGCAAGAGCCACCGGTGCCACGTGAGCTCACAGGATTGCC
TCAGGACGTCAATGCTGTGAAGTCGTTGACCGAGGGGTGATGTGATTGAGTCGGTTGCCC
CCCCGCCTCTGCACCCCGCGATGAGAGTCAGTTGTGGTCCGCCTCCACAAGCAGTGCCTG
AATCGGCTGCATGGGCCATGAGTGCCGCATCCGCAAGGTCCCTTAGTGGAAACCCCACCC
ATCGGGGCGCCCCCGAAGAGCCCTCTTGCGTCTTCTTGGGCAC
>AonE010101P0024-x_E04_gb|HO660450
ACCGTAGCCATTTTGGCTCAAGAACACATGCCCATTCCCCTCAGATGCTGGGCATCCCCG
CAATGAGGAACCAGCGTTCTCACTGACCCAGCAGTGCTCCGCATCGACGCCAACTCGCAT
TGCGCCATGATCCCCCTGGCCTATCCATTCCTCACGTCCACGGTCCTTCTGGCGCTGTTG
AGGTGTGGTGCCGGGGGGGTCTCGAAAGAGCTCATCGCGCACGTTCAGTGCGCGACGTGC
GGCGTGGCCATGCAGATGGCCCACTCGTACGCCAGGGAGAACAAGTTCAAGGAGGAAGAC
GCCCTCCTGGACATGATTGATGGCATGTGCTCGGTCAAGAAGCCGGAGGGGAAGTGGGTA
GCGAAGCTCGACATCGAGCGCGCGAGCAGCGGCGGGTTCCACCTTGAGCCGCAGGAGCAC
CTGGGGCGTTGCAAGTCGGAGTGCATAACCATCCAGCGGGCTTGTCAGGCATCGCTCAAG
GGCAAGGAGGAGGCACTAGTTGAGTTGCTGATGAAAGGCAAAGAGCCCGAGGACTTGAGG
AGAAAGATCTGCAAGAAGGTTTGCGACAAGAAGCTACCCGCATTGGAAGAGTGGAAAGAC
GAGCCCTTCAATGCACGGGATCCCAAGGAGGTGGAGGCTGAGGAGAGAGTCGCTAAGATG
GAGGCGGAGACAGGACAGAAGTTCAAGATGTGGTCGCGGGAGGAGATTGCGGGCATGTCG
CAGGCCGACATCGAGCTTGAGGCAGCGAAAGATGCGCTTGGTGCGCAAAGACGAGAGGTC
GAGCTGAAAAAGAAGGCCGAGAGGGGTGAGCTCTAGCGGAGTTCCCCGCACCAGAACCAG
AGTTGCTCCTAGATGTAC
>AonE010101P0025-x_C07
TCCGTAGCCATTTTGGCTCAAGGCTCAAGTCGCTGCTCCAAGCCGAGCTCCACCGCAGGG
GAAAGGGAACCAGGCCTTGCAGCTCAGGATGGCGGCGCCGGCAGACAAGAGGGCGATTGT
GAAGAAGAGGATAAAGAAGTTCCCGCGCTTCCAGGCCGACCGCTTCAAGCGCATGAACCA
GGCTTGGCGCAAGCCTCGCGGTATTGACTGCCGCGTTCGGAGGAGGTTCAAGGGCTCCAC
CCTGATGCCCAACATCGGATACGGCTCCGACAAGAGGACGCGCTTCAGGCTGAAGAGCGG
GTTCTACAACTTCTTGGTGAACAGGCCCGCGGATCTCGAGATGCTCCTCATGCACAATGA
GAAGTACGCAGTGGAGATTGCCCACAATGTGGGGGCAAAGAAGCGCAAGGAGATAATCGA
GCGCGCTGATCAGCTGCGCCTCACCGTCACGAATCGCTTCGCACGGTTGCGCACGGAGGA
GGGAGCATGAGGCTGCGCCAAAGACACCTGAGCTGGCCAGATAGGC
>AonE010101P0025-x_H15
TCCGTAGCCATTTTGGCTCAAGCGGTGTCGGCTCGCCCCCTCTTGGGCCTCCCCGACAGC
CGTCCTCCTCTTCCTCGCTCGAGCCATGTCGGTAGTCGGCGGACCTCCTCTGGGAGTGCG
TCAGGGACAGCTCCTCCTTCATCCAGAAGCGCAAGAACGCCCCCGTCATGACCTCCGAGC
CGGGGAACCTCTGCGGCCTCAACTCCTACAAGTACTCTGGCCTGACCGGCAGCAAGTCCG
TCGACGTGACCGTCAGGAAGACCGGCAAGAAGCAGACCGTCTTGCTCTCGAAGAGGCTGG
CCTTGGACAAGCCCTGCCCCGGCTCCATGTTCGCAACGACCGGTCTCA
>AonE010101P0025-x_M01
TCCGTAGCCATTTTGGCTCAAGGCGAGGTGGCAAGTCTACGGTATCAGGCCAAGCAATTG
CAGGGAGCTCCAGTAAGTCCAAGGTGCAATGAGCAAGCTCAACATCGACACCCTCAAGAA
GGGCATCAACTCTATCCTCGAGGGCTCCAAGGAGAAGCAGAGGAAATTCCTGGAAACCAT
CGAGCTGCAGATTGGTTTGAAGGACTACGACACTCAGCGCGACAAGCGTTTCGCCGGGAC
AATCAAGCTGCCGCACGTGCCCCGGCCGCGCATGAAGGTGTGCGTGCTGGGTGACGCCGT
GCACTGCGAGCAGGCGCAAAAGACCGGCATCCCCTTCAAGAGCGTGGATGACCTCAAGAA
GCTCAACAAGAACAAGAAGCTTGTCAAGAAGCTTGCACAGTCCTTTGATGGCTTCCTGGC
CTCGCAGGTGCTCATTCCGCAGATCCCAAGGTTGCTTGGCCCAGGCCTCAACAAGGCTGG
GAAGTTCCCAACACTGGTGCAGCACACTGACGCCTTGGAGACCAAGGTCACGGAGATGCG
GAGCCAGGTTAAGTTTCAGCTGAAGAAGGTTCTGTGCATGGGCGTGGCGGTGGGAAACGT
CGGCATGAACCCGGATGAGCTCAGGCAGAACTGCCTCATGGCCATCAACTTCTTGGTCTC
TCTGCTGAAGAAGAACTGGAACAACGTCAAGCGCTTGCACCTCAAGAGCACCATGGGCAA
GTCCTTTACCGTCTATGGCTGAGGCTGCTTGCCTGGGGCCGTCCGGGGAAGCCGTGGTGG
ACAGGTCCTAGCCTGACAGTGCGTCTATTCAGTTGGCTTGCGGTTATCTCCATG
>AonE010101P0025-x_M21_gb|HO660975
ACCGTAGCCATTTTGGCTCAAGTAATACAGTGACCAAGAGCTCTGACTGCTAGAGGGGCG
GTTGGTGCCGTGCCCTTGGGGCTACAAGCGGATGTGGTGGTTGGGGCAGCTCTACTTGGA
CTCCCTGATAGTCTGCTCAGACCTTTCCCTCCTAGGCACCTTCCTGGCCATCTTTTTGAA
ATTGCAGACCAGCAGATCATCAGCCGGGCTTTCCTTGCAGACGCTCATCACAGTGGTGAG
CGCCCGCACTTTGCACCTCGTCAGCCATTTCGTCGGCTTGCACTACAAGCCCACCATTGC
CCCCTGGATAGTGTTCCCGGTGATCGATGTCGTCAATGCAGGGCTGGGGATGCTGTGCAT
CGCCATGTTCATCATGTTCTACTACAAGTCCTATGAGAAGGAGAAGGACAACTTCGGCAT
CCAGGCGCTGGAGAGGTTTGGCTTGCTGCAGCGGAGCGTGTCACAGATCCAGCGCAACGT
CATAGCGATGAGTCTCCTGTACACCGGGATTGCAATCGCCGCGCTCCTGTGGTACTTCGT
TAGGCGATCACACCATTCCTTTGCCCTCAGCTACTTCTGTTGCTACTATGAGGTGTTATG
CGCTGTGGCTCTCTTCCCGCAGCTCTGGATGTTCCACCAGGACAAGCGTGTGCAGCCTTT
GCTCGCCAACTTTGTGGTGCTCACGGCCTGCAGCCGGGTCTGTACCCTCTGCTTCTGGAT
CGCCTATCCGTGGGTCTACCAGTGGAGCTACCCTGACAACCGGGGCATTCAGATGGCGTC
GGAGACCTTGAACATTCTCATATTGTCAGACTTTCTCTACTACTGGTTGCGCGCGAAGCT
GCGGGGGCAGT
>AonE010101P0026-x_F19
ACCGTAGCCATTTTGGCTCAAGCGCCCCGGCTTGCGGATAGGTCCAGTTGGCAGTAGTGC
ATAGCCAGCCACCCCCCTTCAGCCATGTTCAACGCCAGGAAGAAGATCATCAAGGACAAG
GGCGCCGCTCCGACGGAGCTCGAGGAGGAAGTGGCCAAGGCCCTCTTCGACATCGAGGTC
TCGCCATCGAGCGACATTAAGGCAGACCTGAAGGACGTCTGCATCTCTGGAGCCAAGGAG
CACGACGTCGGCAAGACCGGCAAGGCCGTCGTTATCCACCTCCCCTTCAAGGTTTGGAAG
AGCGTGCGGAAGATCCAGGGCCGTTTGATCCGGGAGCTCGAGAAGAAGTTCAGCAAGAAG
CACGTGGTATTCGTGGCAAACCGCACAATCCTCGACGAGAACTTCAAGCGCAAAGGCCTG
AAGGTCCGTCCCCGCAGCCGCACGCTCACGGCTGTGCACGAGTCCATCCTGGAGGACGTC
GTTGCCCCGACTGAGATCGTCGGCAAGCGGACTCGCGTCACCGTGGACGGCTCCAAGCTG
CTCAAGGTCTACTTGGACCCCAAGGACAAGGATAAGGAGAACGTGGAGGCCAAGCTTGGC
ACCTTTGCGGCAGTCTACAAGAAGCTTACTAACAAGGAGGTCGTCTTCCAGTTTCCTGAC
GCCTGAGCGGCTCTCTTGTCGAAGCAGCGGGTGGGACTGGCGTCGCCGGAGCGTTGGCGG
>AonE010101P0028-x_H19_gb|HO661903
TCCGTAGCCATTTTGGCTCAAGTCTGTGCAGTGCTGCATCCGCAGCTTCGTTTTGGCATC
TCTGCTTTCCTTCGAAGCTGCCAGGATGGGTTGTGCTGGAGCTAAACCCAATGATGGTGC
TTCTTCGAAGCCCATAGATCCTTCGAAGCCCGTCCTCTACTACATGGGGTTCGCCGGCCG
TGGTGAGATGACCCGTATGATTGCGAAGATTGGCGGCCTGGAGATCAGCGAGGAGAGTGC
GCTGCAGGACAAGGCCTCGTTTGGGTCGCCCAGCTCGCTCCCGTGCCTCTTGCACGGCGA
CCTGAAGCTCTCGCAGAGCCACGCCATTGTCTCTTACATGTTGCACATCACGCCGATGTT
CAGGGGCATGAAGCCCGGACACAAAGCGAAGGACATGCAGTTCAACGCCATCATGGACGA
CCTCATGTCAGAGTTTGCAAAGGTCCTTTTTAACCCAGACAAATCAAACGCAAAGGAGGA
CATTGCCAAGGCTGGCGACAAGTGGTATGGCGTCGTTGAAGGCGTTCTTGAAGGTATTGT
CCCCGCTGATGGCTTCATCAACGGCCTGTCCTTCCCTACCGGAGCTGACTTTGCGTGTCT
CATCATGGCCAAGGGTTTCATGCCCTTCGGGGCAGGAATGAAAATTGGCTGCTATGACCC
TCTTCCGAAGTACCCAAAGTTCAAGGCACTCGTGGAGCGAACTGCCGCCGTCTCCGCCGT
CAACGACTACATTACTTAGAGCAAGACGCTGACGGCCAATCCAATGGGCATGTAGGCCGT
CCAAGGGGGGTGGCCAGGATGCCAATCAATTGCTGCAGCCAACGGCCCTAAGTAGCTACC
ATGTTGGGAGCACGGATTGGCTGCAGACAACAGCC
>AonE010101P0029-x_H23_gb|HO662242
TCCGTAGCCATTTTGGCTCAAGCATCCCACAGCTTGGTCAAGCCACTGCCGGCCACCACC
GGAACCATTGCCTCAATATGAGGCGCCCAGTGCTATTTGGAAAGGTGGTTGCTGCCCCGA
GCACACAGAGGGCAATACAAAAGCAGCACTTGGAGCAGATCAAGCAGAACTTGGCGGACA
CGGTCGCAAGCAGCCACCGGCCCAAGGAATTGTACGAGACCTTGAAGGCGCGGATTGGGG
CCGGGGACAAGTGGGCTCTCCGCGTGGCCAAGGATGGTTGGAGGGACCTTCTCGACAACG
TCCGTGTCGTGCAGTCTAACCAGAACGTGAAGTCCGCGCTGGTGCTCGGGTGCGCCGTCG
CCATGGGGTTCTCGCCCCTGGAGATTGCGGAGCACGCCAACGATACGTGGACCGAGTACC
GTGATTTCTTTGGGCACCTGTACCACATCGGGATGATCTGTGCGAGCATGTTCGGGCTCC
TTACCATCGTCATGAGCTCGAGTTGGATGAACTGGAGCTACGTTTTCATCATGGACGCAG
ACGATGCACTTTGGTTCTTGAGGTTCCTTCGGCCAGAGCTGACAGACATAATGGCCGCCT
GCCAGCTCTTGACTTTGGCCAGCGGTGCGCCTTTCGGGGCTGTGGCGCAGTACGGGGAGC
CCACCGCCTCCGTCAGCTTCTACTCTGCGTGGTTCATCATTGGCATTGGGTCTCTGTGGT
ACTACGGCCTCTTGCTCGTCCAGAACGTGCGGGACCTCGTTCGACATCGGACCCACAAAA
GCGAGTACC
>AonE010101P0029-x_I07_gb|HO662250
ACCGTAGCCATTTTGGCTCAAGGCTCGGCTCAAGCTGTGACGATCTGCATGGGGGGAGCT
ACTCGACCTTGCCGGTCATGGTCTGGACGACCGCCTTCTCGAACTTGGCAAAGCGGATCA
AATCGAAAGAGGACGCTGAGCGGGTGCGCTCAGACGTGCAAAACGCCTTCACCATGGTGG
GTGTGGTGGCAGCCCTGGTCCTGAGCATGGAGAAGCTGAGTGAAAAGATCGACGAAGACA
TGGGCGCCAAGGACGACTGGGTGGACTGCAGCACCTTCCCTTGCGCTGAGGTCCATGTCG
TTCTGAGCTTCATGTCCTTCCTTTTCTGCATCATTGCCGTGGTCTCGTCGACAAACTCCT
ATGTCTGGCTGAGTTTCACGCCCATGGAGGCCACGGCTACCTTTCTGGAGTCTTTCCCAA
TGGCCATGGTCGCGGCGACAATGTGTATGTGCACCGGACTCTTCTGCTGGGGGTTGGACC
AGCTCTGGCTCGCCGCGCTGAGACACGGCACGAACCTCATGATTTGGTGTGCGGCAATGG
CGGTGGGCGCCACGGCCCTAACCGCCTCGCGCTGGCTCTCGATGCGGTCGTTCGTCTGGT
CGGCGCAGAAGCGCAGCATTGCGACGCAAGAGGCCTCACTTGACAAGGAGTGGCGGCCCT
TGGTAGAAGGCACGCCGGCTTCCGATTCAGACGCGTCTGAGCAGTGATGTGA
>AonE010101P0029-x_K05_gb|HO662291
ACCGTAGCCATTTTGGCTCAAGGCCTTTTTCCCAAGATCGAATTCAGCCCTCGATCTTCC
AGTCTTCATGGGAGCATGGGTGCTCAGATAGGCGCGGACGAGGATGCAAAGCGGTACCGC
GACGGCTACCCGGGCCAGCGCGAGAAGGAGGACCCAAAGGAGCGCGCAAATCAGAAGTTT
TACGCCAACGAGATCAAGTGCGAGCCCGATGGAGACTACATCGAGGAGATTCTTACGAAG
TGGCATGGTGACTATGATTTGCTCGAGCAGCACCATGGCTACGTGCAGTGGCTCTTTCCT
ATCCGCGAGCAGGGCATGAATCCCGTGTCCCAGCCGCTGACTGCCTACGAGGTCGATGAG
ATGATCAAAGATCCTGCAGTGCTCGACCGACTCCGAAGGAGCTATCGCCTAATGCTGGAC
TTCTATGGCATGGACCTGGTCAATGAGGACACGGGTGAAGTGCGCCCAAAGAAGAAAGGG
TGGCAGGCGCGCTACCACAACTTGAGCGTTAGCGGCCACAACTTCCTACGGATCACCCGC
ATCATCAAGTGCTTGGGAGAGCTCGGCCTTGCTCACTACCAGGCACCATGGTGTGAGCAT
TTCGTGCGGGAAACCTTCCAAGGGGGCTCGCTGGCGCAGTGCGCGGATTCGTTGGTCCAC
TACTGGATCCCAGTGGTCAAGGTAGCCAAGCACACTTCCGCCGACGGGGGCGAAGACAAG
GGCGGCTAGGAACTGCCGCAGCCCTCTGTGCACTCCTGCGCTCTTGCCGGCCTCGGCCAC
TCGCTGAG
>AonE010101P0030-x_J06_gb|HO662619
TCCGTAGCCATTTTGGCTCAAGGCTGTGCTAGGTGCTCAAGGCAGCACCGCAGGTAGACG
TGCAATGGTTGGTTTTTGCATTCATGATTCTCCAGCACAGCTTCGAGAATACCTCTTCCT
TGGTTCTGAGGACTCTGCAGCTGACGGGAACAACCTCGAGGACTTAGGCATCACTCATGT
GTTGAACGTCGCGGATGATGTCGAGTGTTACCACATCAACCGCTTCGAATATCTGCATTT
GCCTATAAGAGATGGCGGAGAGGACGATGCCATATTTGCCGCTTTTGACTCGGCCACCCA
GTTCGTGGAGCGTGTTGCCAGCAAGGGAGGCAAGGTCTTAGTGCATTGCTTTGCTGGCGT
CAACCGAAGTGCCACGGTGGCAATGGCTGTGCTCATGAACATAGAGGGCTGGACGTTGGC
TGAGGCCTACGAGCACACGAGGAACAATCGGCCCATTGTTTGCCCCTTCATAGGCAACCG
ACAAAAGATTGCCACTTGGGAGCAGCAGACGCGCAGGGTATGCTCGCTGCCAACGTGGCT
CTCAGAGGATGGAGGTGGAGCGGCGCCCCCGCCCGGCTGCATGAAGATGAAGGCAAGTCC
ACTACATCCCGCTTCAGAGTGCGTGGAACCTTTGGACATCTGAAGCTGAATGCGAGTTTT
GGATGTTCGAGTGGCACGGCCATGTACAGGAGTTGCAAGCGCGCATCTTTGTGCGGGGTT
GTCGGAATTTTGCCGATGACGGTGCTGGTGTTTGCGCCATGATCATGCTGATGCAGCTTT
ACCTGCCAGCGCAGCATGCACAGCCTTTCCGTGCGCGGTTTCGTCG
>AonE010101P0030-x_O15
TCCGTAGCCATTTTGGCTCAAGCAAGGATACGGCAGGTCCGCCCCGGTCAGGCTTACCCT
CGTCCTTGCTTCCAAGAGATGGCGATCAAGGGGCTGAAGAAGAAGGTCGCCGCCAAGGGC
AAGAAGCAGCTGCTCAAGTTCTCGATTGACTGCCAGCAGCCAGCGGATGACAACATCATC
GAGACGAAGGACCTGGAGAAGTTCCTCCAGAACCGGATCAAGGTGGACGGCAAGACCGGC
AACCTCGGCGAGAAGATCTCCGTGTCCCGCGAGAAGGCCAGGATCCACGTCAGCGCGGAG
GCTCCCTTCTCCAAGAGGTACCTGAAGTACCTCTCCAAGAAGTACCTGAAGATGCAGCAG
CTCCGGGACTTCTTGCGCGTCGTCGCCCCCAACAAGACCTCGTACGAGCTGCGGTA
>AosE010101P0002-x_A12
TCCGTAGCCATTTTGGCTCAAGCCAAGGGCTGAGGCGGTCAGAGCATTTCGCTTGGCAAG
AGTTAGCAAGGGCGCCATGGTGAACATCCCGAAGACCAGGAACACCTACTGCCGCAAGTG
CAAGAAGCACAGCCCCCACAAGGTGTCGCAGTACAAGACCGGCAAGGCCTCCCTCAGCGC
CCAGGGCAAGCGCCGTTACGACAAGAAGCAGGCTGGGTTTGGCGGTCAGACCAAGCCAGT
CTTCAAGAAGAAGGCCAAGACCACCAAGAAGATTGTGCTGAAGTTCGAGTGCGTCAAGTG
CAAGACCAAGCGCATGAAGCCCATCAAGCGCACCAAGCACTTCGAGCTTGGCACGGATTC
CAAGAAGGGCAAGAACGAGTACGGCAGCAAGTACCGTTGAGCGGTGGCTGGTTGCCTCCG
GGGGCTGATTGCTTGCTTGTTGCTCAGTGCTCACCGCATACGA
>AosE010101P0003-x_E02_gb|HO663226
GCCGTAGCCATTTTGGCTCAAGCACCATCGCCTGTCCAAAGCCACCAAAGTTCTGCAAGG
ATGGCTCCTAAGAAGGCAATGGCGGCGATGGCGGCCATGAAGGGCAGCGTCATGACAAAG
GGTGGTCTGATGGATGCCATCGCAACCGCTGTCGAGGTCAAGAAGTCGGTCGCCTCCAAG
ATCTTGGCCACCCTTGCAGAGACCGGCGCCGCGGAGCTGAAGAAGTCGGGCGTCTTCACC
ATCCCAGGCCTCTGCAGGATCAAGACCAGGAAGAAGCCCGCCACCAAGGCTGGCAAGAGG
GAGATGTTCGGCAAGATGGTGGTTGTCAAGGCCAAGCCCGCAAAGACCGTCGTCAAGGCG
TTCGCCGTCGCGGCGCTGAAGAAGGAGTTCTAGACTCAGAAGCAGCATATCTTTGGCCTT
CGTGGTGCAGCCATGGGGCTTCTGATACGCGTTTCAAAGGATCTCCTGTGCTTTATTATG
TACATGTACAGGCTCAGCGCATGCGAGAGA
>gi_157092926_gb|EF134004
TCCGTAGCCATTTTGGCTCAAGCCGTCCGCCATCAGGAGCATCAAGCACTTTTTGTCGAG
GCCTCGCACTAGCTTTCCTCCACGCTGCCCAGCATGGCCGTGCCCCGTTCCATGATGCTC
ACGGGCTCTGTTGTGCTCATTGGCCTCGCACTGTCCTGCTCTCTCAGCCGTGCCTTCGTG
CCCGCTGCCCAAAAGGCGCCTACTCCTAACATGGCTCGGCTTCCAGCGGCAGCCTTGAGT
GCCGCGGCAGTCGTCGCGCCTACAGCGGCGCACGCAGACGAAGGCAGTGTCTGGATCCCA
GCCCTGTCGGCCGTCGGTGCCGGTTTTGCCATTGGCCTCGCAGCGATTGGGTCAGGCGTT
GGCCAGGGCATCGCCTCGGGCCGCTGTATCGATGGCATCAGCCGACAGCCAGAGGTGGCC
GACGACCTCCGCGGTGTCCTGCTGTTGTCATTGGCATTCATGGAGTCCTTGACGATCTAC
GGCCTTGTCATTGCGCTTGTGCTGCTCTTTGCCAACCCCCTGATCAAGTGAGC
>gi|157092928_gb|EF134005
TCCGTAGCCATTTTGGCTCAAGTCCCAGAATTTGTCCAGCCTCCACCCATTCATCCTGTC
CTCACAATCGTTGCCCCAGTGCCGCAACGATGGCCGCGCCTCGCTCCATGATCCTCACCG
GCGCTGTGGCTCTCGCTGGCCTGACTCTGCTCTCCATGGGAGGTGCCTTTGTCCCAGGTG
TTCACAAGCTGCCCACCGCAGGCATGGAGACCTCCACGGCCAGGCTTCCTGCAGCGGCGC
TGAGTGCTGTGGCAGCCGTTGCACCCACAGCAGCGCACGCCGACGAGGGCAGCGTCTGGA
TCCCAGCCCTGTCGGCCGTCGGGGCCGGCTTCGCCATTGGCCTGGCAGCGATCGGCTCGG
GCGTTGGCCAGGGCATCGCCTCGGGCCGTTGCATCGACGGCATCAGCCGGCAACCGGAGG
TGGCCGACGACCTCCGGGGCGTGCTGTTGCTGTCGCTGGCCTTCATGGAGTCACTCACAA
TCTACGGCCTGGTCATCGCGTTGGTGCTGCTGTTTGCCAACCCCCTGATCAAGTGAGC
>gi|157092930_gb|EF134006
TCCGTAGCCATTTTGGCTCAAGCCTTTTTTAGTTTGGCTCCTGCCGTCGTCTCTGTTCCC
GCCGTGGCCGCGCAGACTCGCCAACAATGGCCATGCCTCGCTCCATGCTCCTCACAGGTG
CTGCGTGCCTCGCCGGCATGGCGCTGCTGTCCTGCCTCAATTCCGCGTTCGTCCCGGCCG
CCCACAAGCTGCCTGCATCGGGCGTCGAGGCCTCGGCGGTTAGGCTCCCCACGGCGGCAC
TGAGTGCGGCGGCGGCCCTCGCGCCCACGGCAGCGCACGCCGACGAGGGCAGCGTCTGGA
TCCCAGCCCTCTCGGCAGTGGGGGCCGGCTTCGCCATCGGCCTCGCCGCGATCGGCTCAG
GCGTGGGCCAGGGCATCGCCTCGGGCCGCTGCATCGACGGCATCAGCCGGCAGCCGGAGG
TGGCCGACGACCTCCGGGGCGTGCTGCTGCTCTCTCTTGCGTTCATGGAGTCCCTGACGA
TCTACGGCCTGGTCATCGCGCTGGTGCTGCTCTTTGCCAACCCCCTCATCAAGTGAGC
>gi|186965003|gb|EX458044
TCCGTAGCCATTTTGGCTCAAGCCGCTGATCTTTGTTTTTGACTCAGCCCATGGTTGTGA
CGCTGCCTTGCGTGGCGATGATGACCACTGCTACTACATGAGACCTCGGAGCATCGCTGG
ACTGATCGCCTTCCTGTGTGTGGCGCCAGCATTGAACGTGATGCCGCACCTCCATCGCCC
GGAGCGTCTGGCCCAGCGCAGGTCGCGGGCCCTGCTCCGCGGGTTTGTCCGCCCACGCCC
TCCCGCGTCCTCGTTCGTGGAGGTGCCGACGCAGCTGGCCCCACGGGTCCGCTGCATGAC
GCGGTCCATCGTGGCCCATGCTGCACACAACGCAATGCTTGAGCGACCTGCCCATTTCGC
GAGGCATGCCACTCTGGCCGCTACCTCTCTTGGCTTGGTTCCCCAGTCAGCTGCCAAGAC
CGCGCTTGCCAACCACCGAGCAGCCAACCGCGCCAAGCACTCCTGGGGCGGCGCCTCTCG
TCTCGATGCCTGGGCTGACGCTTGCGAACTCGTCTCCTCCCCCACTGTGGTGTTGCAGAC
CCTTGCATGCTGGCCCGGACCTTGGGCGCGGTCTTTGTGTTCGCCCAGCCGTCTTTGTCG
GGCAGTTGTTAATTTGGAGCCCACCTCTCAGGACTGAGACCCCCCCCATGAAGAAACCGT
TGACCGCCTCATCTAGGGGACCTTTCCTTCTTGATTTTTTTCCTAGCCCTCGTACAAGGG
ATGGTCCCAATTCCTTATTTGCCTCTATCCTGGCGAATTGGTTGAAAAAA
>AmnE011001P0135F19_gb|GW808234
TCCGTAGCCATTTTGGCTCAAGGCATTCGGCTGGATGCTTCCCAGTGCGACGGAAGCTTG
CCGCTGCATGCCGCATGGATGCGCCAAGCCAACGCGGAACGGGCGGCCGCACGGCTTCTG
CAGCAAATCCTACCGGGACGAGTTCTAGCCGACGCTCCAGCCGAAGAACATCCAGATGCC
GGGCCTGGACGCAATCTCCATGGATGACCCGCGCCAACCCTCGTCCGACCTCCCTGTTGT
GGCCTTCTATTTCCCCGACCACGAAGAGTGCTGTGATTCACTGTGCAGGTCCGGCTTCCT
CGGCAACTTCTACGACCTCGGTTGCTGTGCTTTGGAGCTGAGGCCCCCGGCACTGCGGAG
ACGCATTCCTTCAGACGCTCAGGGGCAGCGTTCCAAGCTCTGAAGTGCTGGGAGAGGGTG
GAACGAGTTCGAGAACCTCTTCCGGCCTCGGTGCCTTCGGGAAGAGACAATAATTCGCTG
GCCAGGAGGACGCGTCCTATTGCGGCTACGGCAGCGATTAGGAGGTCAACGCTTTCGTCT
GT
>AmnE011001P0133F01_gb|GW807456
TCCGTAGCCATTTTGGCTCAAGCTAGGGCTCCAGCCCCCCCCCCCGCTCTTTCCGTCGCA
GCAAAGCAAAGTGGGGGGCAGCTCAGGGCCATGGAGGGCGGCAATCAGGTCCAGGTATGG
GAGAACACCTACATCATGCAGCCGAAGGACGAGGAGAAGTTCCTGCCGTCCAAAGTGAGT
GAGACGATCGAGCGTGTCGTGAACGACTACTTCAAGGACAAGGAGTACTCTGTTGAGGAT
GCCAAGAATTGGACATTGGACGTGAGCAACGACATCAAGGCCGCGGTCAAGGAGCTGAAC
CTCCCGCGCTACAAGATCATCGTGCAGGTGGTGATCGGGGAGCAGGCGTCCCAGGGCATC
CGCGTGGCGTCCAAGTTCCTCTGGGACGTGACCTCGGACAACTGGGCGTCGTACACGTAC
CAGAACCAGACCCTCTTCGCGGTCGGTATGGTCTTCGGCTGCTACTATGAGTGAGGACGC
GGGCGCGAGGACTCTTCCGCGCTCTGCGGATGTGCAAATACTGTGCTGATGCAGCGGGGG
AGCACAGACATGGAGGCGCAGGTCCTTTCGCGGCGTGTACAGGGGAGTCCATCCGTTTGT
GTGGATCCTCCACTGCATGACTGTCGGCTTCGAGCTTCGAAAGACGGGGAGTCCTCCCTG
TCCTTCGGGCACCCTGCAAGCGTGCACTGGAAAGCACGAG
>AmnE011001P0155B03_gb|GW810597
TCCGTAGCCATTTTGGCTCAAGCTCGCTCGCTCAAGCCCTCTTTGCGCGAAGCCCCTTCT
TGCCGATTCGGCAAGCCCTCCGCCGGGAGCCGCCGCCCAGCTCGAAAAGGCACCATGGGT
GAGGAGGAGGGCAGCTGGGACCAGACCCTCGAGGAGTGGGTGTGCTCTGAGGGCCACTGC
TACGCTGGCGCGATGGCGCAGCTGGACGGCAACTTCTACGCTGCTGCTCCGGTGGCTGAG
GAGGCGGGCTGGGGCTTTGTCTACAAGGAGGACCACGAGGAGGACATTCTCCAGGAGGAC
GGCGAGACCACCAAGAAGATGACCATCAACGAGGCCGCCTGCATCGTCGCGGCCATCAAC
ACCGGCAAGGCCCCGGAAGGCGGCTTGTGGCTTGGTGGATCGAAGTACAGCATCGTGCAG
TACGATGGGAAGTACGAGGAGGGCGACTCGACCCTCATCTGGATTTTCGCGAAGATGCCG
AAGAGAGGGGTGCACATCGTGGCCACCGGGCAGACGGAGGGAACGTCGTTGATCATCGCC
GCCTTCTACGACGAGGAGAAGGGCCAGAACGCGGGCAACGCCAAGAAGACGGCCATCGCC
TTCGCGGAGTACCTCAAGGGCCTCGGCTATTGAGGGCCGCCGTTGCGCGCGGGCTTGCTG
TCGAGCCCTTGGTGACAGAGCGTTCAGCCGCCGCCGCAGCCAGAAAAGTGCGATTGGCGG
CTGAAGACGCAGAGCCTACCGAGGACGCTTGAACAGTTTTTCATGCATACGCCTC
