# Supplementary material for: Comparative Genomic and Transcriptomic Characterization of the Toxigenic Marine Dinoflagellate Alexandrium ostenfeldii
Source: PLoS One. 2011 Dec 2;6(12):e28012. doi: 10.1371/journal.pone.0028012 (PMC3229502; doi:10.1371/journal.pone.0028012)
Supplement: File S2 — Fosmid library contig list with annotations. (XLS) [file pone.0028012.s002.xls]

## Sheet: Tabelle1
fosmid contig name	length in bp	no. of reads	features	gene product	Swiss-prot hit	Swiss-prot Query Range	Swiss-prot Query Frame	Swiss-prot Length of Match in bp	Swiss-prot Match Range	Swiss-prot Description	Swiss-prot Score	Swiss-prot evalue	Swiss-prot Identity	GenPept hit	GenPept Query Range	GenPept Query Frame	GenPept Length of match in bp	GenPept Match Range	GenPept Description	GenPept Score	GenPept evalue	GenPept Identity
aostB5-F-a-20b01.f1	738	1	Gene	Asparaginyl-tRNA synthetase	sp|P58692|SYN_ANASP	19..522	1	463	300..463	Asparaginyl-tRNA synthetase (EC 6.1.1.22) (Asparagine--tRNA ligase) (AsnRS).	541	1.3e-51	0.625	gi|81168522|gb|CP000100_830.1|CP000100_830	7..522	1	462	295..462	Synechococcus elongatus PCC 7942, complete genome.	550	2.1e-51	0.616
aostB4-F-a-06e05.f1	810	1	Gene	Ribosomal large subunit pseudouridine synthase F	sp|Q8Z1V3|RLUF_SALTI	107..808	2	289	3..237	Ribosomal large subunit pseudouridine synthase F (EC 5.4.99.-) (rRNA- uridine isomerase F) (rRNA pseudouridylate synthase F).	571	8.6e-55	0.508	gi|33639947|gb|BX572091_290.1|BX572091_290	119..808	2	240	3..233	Prochlorococcus marinus MED4 complete genome; segment 2/5.	725	6e-70	0.628
aostB5-F-a-10d05.f1	740	1	Gene	hypothetical protein	sp|Q96N68|CR015_HUMAN	399..566	-1	181	92..147	Uncharacterized protein C18orf15.	112	0.00029	0.379	gi|34535830|gb|AK128451_1.1|AK128451_1	6..473	3	368	158..331	Homo sapiens cDNA FLJ46594 fis, clone THYMU3045692.	317	1e-26	0.345
aostB5-F-a-30a12.f1	783	1	Gene	hypothetical protein	sp|P54674|PI3K2_DICDI	169..279	1	1858	191..227	Phosphatidylinositol 3-kinase 2 (EC 2.7.1.137) (PI3-kinase) (PtdIns-3- kinase) (PI3K).	207	1.5e-14	0.946	gi|28850363|gb|AC116960_35.2|AC116960_35	1..465	1	683	149..318	Dictyostelium discoideum chromosome 2 map complement(1004496-821614) strain AX4, complete sequence.	339	3.2e-28	0.441
aostB5-F-a-30g10.f1	785	1	Gene	Actin	sp|P07830|ACT8_DICDI	82..783	-3	375	142..375	Actin-15 (Actin A8) (Actin-1/100/103).	1139	5.5e-115	0.949	gi|42761525|gb|AC116963_40.2|AC116963_40	82..783	-3	376	143..376	Dictyostelium discoideum chromosome 2 map 4657875-4914984 strain AX4, complete sequence.	1139	8.1e-114	0.949
aostB5-F-a-21h03.r1	792	1	Gene	hypothetical protein										gi|18027726|gb|AF318317_1.1|AF318317_1	108..749	3	400	2..220	Homo sapiens pp10122 mRNA, complete cds.	262	9.3e-21	0.299
aostB4-F-a-06h08.f1	799	1	Gene	hypothetical protein										gi|34535830|gb|AK128451_1.1|AK128451_1	198..791	-3	368	129..321	Homo sapiens cDNA FLJ46594 fis, clone THYMU3045692.	350	3.3e-30	0.374
aostB5-F-a-30f10.f1	817	1	Gene	Phospholipase D1	sp|Q9Z280|PLD1_MOUSE	24..581	-3	1074	743..933	Phospholipase D1 (EC 3.1.4.4) (PLD 1) (Choline phosphatase 1) (Phosphatidylcholine-hydrolyzing phospholipase D1) (mPLD1).	401	1.4e-35	0.469	gi|2541940|gb|U87868_1.1|U87868_1	24..581	-3	1035	705..895	Mus musculus phosphatidylcholine-specific phospholipase D1b (mPLD1) mRNA, complete cds.	402	1.5e-34	0.469
aostB5-F-a-30e04.f1	833	1	Gene	Ras guanine nucleotide exchange factor	sp|Q02342|CDC25_SACKL	11..655	-2	1095	753..982	Cell division control protein 25 (Fragment).	300	9.2e-25	0.339	gi|20066257|gb|AC115592_17.2|AC115592_17	5..799	-2	1575	1235..1501	Dictyostelium discoideum chromosome 2 map 1-125959 strain AX4, complete sequence.	954	2.8e-93	0.697
aostB5-F-a-30b02.f1	905	1	Gene	Fatty acid desaturase	sp|Q54794|DESA_SPIPL	95..559	2	351	165..330	Fatty acid desaturase (EC 1.14.19.-) (Delta 12 desaturase).	250	8.9e-21	0.329	gi|28828798|gb|AC116984_117.2|AC116984_117	368..904	2	786	290..472	Dictyostelium discoideum chromosome 2 map 2567470-3108875 strain AX4, complete sequence.	566	1.9e-84	0.571
aostB5-F-a-30c01.f1	938	1	Gene	hypothetical protein	sp|Q22915|YC4P_CAEEL	252..734	-1	350	178..345	UPF0103 protein C37C3.8.	364	7.4e-33	0.482	gi|21554336|gb|AY086440_1.1|AY086440_1	261..764	-1	291	115..282	Arabidopsis thaliana clone 25127 mRNA, complete sequence.	433	5.3e-39	0.5
aostB5-F-a-06b05.r1	658	1	Gene (mitochondrial)	NADH-quinone oxidoreductase subunit G	sp|P29915|NQO3_PARDE	2..352	-1	672	2..119	NADH-quinone oxidoreductase chain 3 (EC 1.6.99.5) (NADH dehydrogenase I, chain 3) (NDH-1, chain 3).	430	2e-39	0.703	gi|86572726|gb|CP000250_2571.1|CP000250_2571	2..337	-1	691	5..116	Rhodopseudomonas palustris HaA2, complete genome.	484	2.1e-44	0.786
aostB4-F-a-08h11.f1	779	1	Gene (mitochondrial)	NADH-quinone oxidoreductase subunit M	sp|P50974|NUOM_RHOCA	296..763	2	512	4..153	NADH-quinone oxidoreductase chain M (EC 1.6.99.5) (NADH dehydrogenase I, chain M) (NDH-1, chain M).	410	9.9e-38	0.545	gi|62195895|gb|AE017223_772.1|AE017223_772	293..763	2	502	5..156	Brucella abortus biovar 1 str. 9-941 chromosome I, complete sequence.	469	8.2e-43	0.608
aostB5-F-a-10g05.r1	828	1	Gene (mitochondrial)	Cytochrome b	sp|P68533|CYB_ANGIN	1..753	1	379	44..298	Cytochrome b.	579	1.2e-55	0.453	gi|42600975|gb|AY456116_1.1|AY456116_1	1..801	1	310	22..289	Alexandrium tamarense cytochrome b gene, partial cds; mitochondrial.	1157	1.6e-118	0.836
aostB4-G-a-03g03.r1	293	1	Gene/Low complex											gi|34535830|gb|AK128451_1.1|AK128451_1	2..289	-2	368	160..267	Homo sapiens cDNA FLJ46594 fis, clone THYMU3045692.	290	7.6e-24	0.5
aostB4-F-a-05g12.f1	611	1	Gene/Low complex											gi|26342987|gb|AK052796_1.1|AK052796_1	94..606	1	1157	937..1109	Mus musculus 10 days lactation, adult female mammary gland cDNA, RIKEN full-length enriched library, clone:D730008L15 product:weakly similar to CASPASE RECRUITMENT DOMAIN PROTEIN 6 [Homo sapiens], full insert sequence.	311	9.9e-25	0.376
aostB5-F-a-18e02.r1	716	1	Gene/Low complex		sp|Q86YZ3|HORN_HUMAN	229..696	1	2850	2536..2681	Hornerin.	132	0.00012	0.294	gi|34536289|gb|AK128756_1.1|AK128756_1	224..715	-2	181	5..172	Homo sapiens cDNA FLJ44869 fis, clone BRAMY2015516.	368	4.1e-32	0.44
aostB5-F-a-26d09.f1	752	1	Gene/Low complex											gi|34535830|gb|AK128451_1.1|AK128451_1	6..746	-1	368	1..242	Homo sapiens cDNA FLJ46594 fis, clone THYMU3045692.	533	1.3e-49	0.402
aostB5-F-a-01a06.r1	788	1	Gene/Low complex											gi|34535830|gb|AK128451_1.1|AK128451_1	14..784	-2	368	6..275	Homo sapiens cDNA FLJ46594 fis, clone THYMU3045692.	465	2.2e-42	0.339
aostB5-F-a-09g01.f1	792	1	Gene/Low complex		sp|P06333|TCB1_RABIT	137..349	-3	319	48..122	T-cell receptor beta chain ANA 11.	146	2.2e-07	0.416	gi|34535830|gb|AK128451_1.1|AK128451_1	2..781	-3	368	5..280	Homo sapiens cDNA FLJ46594 fis, clone THYMU3045692.	507	7.7e-47	0.359
aostB2-F-a-04a07.r1	798	1	Gene/Low complex		sp|P43974|Y258_HAEIN	404..514	-3	330	2..38	Putative glycosyl transferase HI0258 (EC 2.-.-.-).	157	7.6e-09	0.811	gi|34536340|gb|AK128797_1.1|AK128797_1	234..569	3	201	55..167	Homo sapiens cDNA FLJ45585 fis, clone BRTHA3013882.	328	7.1e-28	0.556
aostB5-F-a-11f03.r1	809	1	Gene/Low complex											gi|34534585|gb|AK127601_1.1|AK127601_1	276..809	-1	415	230..393	Homo sapiens cDNA FLJ45698 fis, clone FEBRA2017811.	318	8.1e-27	0.406
aostB1-F-a-04h11.r1	177	1	Low complex		sp|P49756|RBM25_HUMAN	27..170	-2	784	324..371	Probable RNA-binding protein 25 (RNA-binding motif protein 25) (RNA- binding region-containing protein 7) (Protein S164).	204	9.8e-15	0.812	gi|3135267|gb|AC003058_17.3|AC003058_17	3..173	-2	102	20..76	Arabidopsis thaliana chromosome 2 clone F27F23 map CIC06E08, complete sequence.	223	9.2e-17	0.789
aostB5-G-a-22h08.r1	194	1	Low complex		sp|O42350|CO1A2_RANCA	1..171	1	1355	1033..1091	Collagen alpha-2(I) chain precursor.	197	1.1e-13	0.627	gi|2801529|gb|AF035657_1.1|AF035657_1	3..146	-1	156	88..135	Strongyloides stercoralis IgG immunoreactive antigen mRNA, partial cds.	228	2.5e-17	0.833
aostB4-F-a-06e10.f1	226	1	Low complex		sp|Q9NTZ6|RBM12_HUMAN	16..192	-2	932	196..256	RNA-binding protein 12 (RNA-binding motif protein 12) (SH3/WW domain anchor protein in the nucleus) (SWAN).	229	2.3e-17	0.607	gi|37932175|gb|AY239220_1.1|AY239220_1	16..192	-2	887	196..256	Gallus gallus SWAN ribonucleoprotein mRNA, complete cds.	237	4.4e-17	0.607
aostB5-G-a-23c07.r1	244	1	Low complex		sp|Q06666|T2_MOUSE	22..231	-2	185	86..155	Octapeptide-repeat protein T2.	171	2.1e-12	0.563	gi|28799531|gb|AX646913_1.1|AX646913_1	2..241	2	319	161..241	Sequence 1105 from Patent EP1270724.	259	1.4e-20	0.593
aostB5-F-a-07d06.f1	255	1	Low complex		sp|Q9H2D6|TARA_HUMAN	7..243	1	2365	279..361	TRIO and F-actin-binding protein (Protein Tara) (Trio-associated repeat on actin).	149	2.5e-08	0.482	gi|28801719|gb|AX647595_1.1|AX647595_1	1..255	-1	286	195..285	Sequence 1787 from Patent EP1270724.	391	1.3e-34	0.769
aostB4-F-a-09c08.f1	314	1	Low complex		sp|Q9NZW4|DSPP_HUMAN	15..314	-1	1253	1049..1148	Dentin sialophosphoprotein precursor [Contains: Dentin phosphoprotein (Dentin phosphophoryn) (DPP); Dentin sialoprotein (DSP)].	251	1.7e-19	0.54	gi|4322670|gb|AF094508_1.1|AF094508_1	15..314	-1	788	530..629	Homo sapiens dentin phosphoryn mRNA, complete cds.	253	7.7e-19	0.55
aostB5-G-a-23g07.f1	351	1	Low complex		sp|P49756|RBM25_HUMAN	3..347	-2	784	254..372	Probable RNA-binding protein 25 (RNA-binding motif protein 25) (RNA- binding region-containing protein 7) (Protein S164).	240	1.4e-18	0.454	gi|23496658|gb|AE014846_13.1|AE014846_13	3..347	-2	1377	1104..1219	Plasmodium falciparum 3D7 chromosome 12, section 3 of 9 of the complete sequence.	267	6.3e-20	0.474
aostB5-F-a-26c09.f1	357	1	Low complex		sp|P06333|TCB1_RABIT	160..354	-1	319	60..126	T-cell receptor beta chain ANA 11.	180	5.2e-13	0.522	gi|854065|gb|X83413_100.1|X83413_100	6..356	3	413	99..211	Human herpesvirus-6 (HHV-6) U1102, variant A DNA, complete virion genome.	361	2.3e-31	0.513
aostB5-F-a-07a02.f1	393	1	Low complex		sp|Q9Z2E1|MBD2_MOUSE	73..351	1	414	36..123	Methyl-CpG-binding domain protein 2 (Methyl-CpG-binding protein MBD2).	202	4.6e-15	0.542	gi|2231329|gb|U77049_1.1|U77049_1	135..389	-2	224	141..219	Ovis aries bactinecin 11 (Bac11) gene, exon 4, and complete cds.	295	2.2e-24	0.659
aostB4-F-a-07b06.r1	395	1	Low complex		sp|P49756|RBM25_HUMAN	6..335	-1	784	264..373	Probable RNA-binding protein 25 (RNA-binding motif protein 25) (RNA- binding region-containing protein 7) (Protein S164).	351	1.6e-30	0.564	gi|23496658|gb|AE014846_13.1|AE014846_13	6..335	-1	1377	1089..1198	Plasmodium falciparum 3D7 chromosome 12, section 3 of 9 of the complete sequence.	366	1.7e-30	0.6
aostB5-F-a-01a03.f1	401	1	Low complex		sp|Q96N68|CR015_HUMAN	74..217	-2	181	125..173	Uncharacterized protein C18orf15.	107	1.3e-05	0.4	gi|28802466|gb|AX647827_1.1|AX647827_1	8..349	-2	298	44..158	Sequence 2019 from Patent EP1270724.	265	3.4e-21	0.393
aostB4-F-a-04h08.f1	404	1	Low complex		sp|P49756|RBM25_HUMAN	3..377	-1	784	253..377	Probable RNA-binding protein 25 (RNA-binding motif protein 25) (RNA- binding region-containing protein 7) (Protein S164).	226	4.4e-17	0.444	gi|67678309|gb|BC096985_1.1|BC096985_1	3..377	-1	434	287..414	Danio rerio zgc:113884, mRNA (cDNA clone MGC:113884 IMAGE:7439737), complete cds.	231	4.8e-17	0.443
aostB5-F-a-08h07.f1	412	1	Low complex		sp|Q8WXA9|SFR12_HUMAN	2..397	-1	508	215..345	Splicing factor, arginine/serine-rich 12 (Serine-arginine-rich- splicing regulatory protein 86) (SRrp86) (Splicing regulatory protein 508) (SRrp508).	349	2.6e-31	0.439	gi|49526111|gb|CR380953_435.1|CR380953_435	1..402	1	577	124..259	Candida glabrata strain CBS138 chromosome G complete sequence.	516	7.6e-48	0.824
aostB5-F-a-18e08.f1	414	1	Low complex		sp|P30754|CAFF_RIFPA	3..389	-2	1027	376..500	Fibril-forming collagen alpha chain (Fragment).	201	3e-14	0.397	gi|13560506|gb|AF336819_1.1|AF336819_1	6..389	-2	465	224..350	Streptococcus pyogenes strain AP55 collagen-like protein B gene, partial cds.	219	1.2e-15	0.377
aostB5-F-a-20a08.f1	415	1	Low complex		sp|P06333|TCB1_RABIT	262..405	1	319	68..122	T-cell receptor beta chain ANA 11.	133	9.2e-08	0.509	gi|28799531|gb|AX646913_1.1|AX646913_1	1..282	1	319	162..248	Sequence 1105 from Patent EP1270724.	263	5.5e-21	0.547
aostB4-F-a-07e12.f1	416	1	Low complex		sp|P05790|FIBH_BOMMO	180..338	-1	5263	172..224	Fibroin heavy chain precursor (Fib-H) (H-fibroin).	204	1e-13	0.811	gi|68129034|gb|CT005270_237.1|CT005270_237	17..400	2	319	73..200	Leishmania major strain Friedlin, *** SEQUENCING IN PROGRESS ***.	442	5.9e-40	0.523
aostB5-F-a-25d11.f1	417	1	Low complex		sp|Q5T200|ZC313_HUMAN	5..415	-3	1668	655..791	Zinc finger CCCH domain-containing protein 13.	465	4.4e-42	0.667	gi|55959778|gb|AL445232_1.5|AL445232_1	5..415	-3	1668	655..791	Human DNA sequence from clone RP11-71J12 on chromosome 13 Contains the 3' end of a novel gene (contains FLJ31860 and KIAA0853), possible ortholog of mouse 3110050K21Rik protein, complete sequence.	465	6.4e-41	0.667
aostB4-F-a-07g11.r1	426	1	Low complex		sp|P27393|CO4A2_ASCSU	14..418	-3	1763	916..1053	Collagen alpha-2(IV) chain precursor.	211	5.3e-15	0.341	gi|91201807|gb|CT573071_1864.1|CT573071_1864	8..271	-3	101	8..95	Kuenenia stuttgartiensis genome fragment KUST_E (5 of 5).	312	3.5e-26	0.591
aostB5-G-a-22b12.f1	431	1	Low complex		sp|P27483|GRP1_ARATH	91..399	-3	349	138..238	Glycine-rich cell wall structural protein precursor.	263	3.4e-22	0.553	gi|72415554|gb|AJ890364_368.1|AJ890364_368	89..400	2	2332	705..804	Emiliania huxleyi virus 86 isolate EhV86.	302	2.1e-23	0.562
aostB5-F-a-11a12.r1	432	1	Low complex		sp|Q9Z1S5|SEPT3_MOUSE	138..293	3	465	371..418	Neuronal-specific septin-3.	151	2.1e-09	0.558	gi|854065|gb|X83413_100.1|X83413_100	90..347	3	413	170..255	Human herpesvirus-6 (HHV-6) U1102, variant A DNA, complete virion genome.	289	9.6e-24	0.558
aostB4-F-a-10e06.f1	433	1	Low complex		sp|Q9Z1S5|SEPT3_MOUSE	230..418	-1	465	354..414	Neuronal-specific septin-3.	113	2.7e-05	0.359	gi|18027726|gb|AF318317_1.1|AF318317_1	5..403	-1	400	84..220	Homo sapiens pp10122 mRNA, complete cds.	286	2e-23	0.429
aostB2-F-a-04f04.f1	435	1	Low complex		sp|Q9FPQ6|GP1_CHLRE	157..432	1	555	287..379	Vegetative cell wall protein gp1 precursor (Hydroxyproline-rich glycoprotein 1).	191	5.7e-16	0.484	gi|49524523|gb|CR380949_31.1|CR380949_31	157..432	1	790	384..474	Candida glabrata strain CBS138 chromosome C complete sequence.	201	3.1e-13	0.511
aostB4-F-a-05c11.f1	441	1	Low complex		sp|Q3LI58|KR211_HUMAN	161..349	-3	79	6..67	Keratin-associated protein 21-1.	244	3.8e-20	0.656	gi|2130977|gb|D89902_1.1|D89902_1	86..439	-3	159	20..148	Mus musculus mRNA for high-glycine tyrosine keratin type II.4, complete cds.	399	2.1e-35	0.581
aostB5-F-a-05d07.f1	444	1	Low complex		sp|Q8N693|ESX1L_HUMAN	1..438	-1	406	227..377	Extraembryonic, spermatogenesis, homeobox 1-like protein.	463	1.9e-43	0.578	gi|21322711|gb|AJ429230_1.1|AJ429230_1	1..438	-1	1009	238..383	Volvox carteri f. nagariensis mRNA for pherophorin-dz1 protein.	553	6.5e-51	0.651
aostB5-F-a-18h01.f1	450	1	Low complex		sp|Q9BYQ8|KRA49_HUMAN	2..445	2	191	12..157	Keratin-associated protein 4-9 (Keratin-associated protein 4.9) (Ultrahigh sulfur keratin-associated protein 4.9) (Fragment).	134	1.7e-08	0.256	gi|854065|gb|X83413_100.1|X83413_100	11..448	2	413	96..234	Human herpesvirus-6 (HHV-6) U1102, variant A DNA, complete virion genome.	337	7.9e-29	0.39
aostB5-F-a-18f11.f1	456	1	Low complex		sp|P59991|KR122_HUMAN	6..452	-2	146	5..138	Keratin-associated protein 12-2 (Keratin-associated protein 12.2) (High sulfur keratin-associated protein 12.2).	152	2e-10	0.295	gi|854065|gb|X83413_100.1|X83413_100	12..449	-2	413	140..283	Human herpesvirus-6 (HHV-6) U1102, variant A DNA, complete virion genome.	408	2.2e-36	0.452
aostB5-F-a-01b06.f1	468	1	Low complex		sp|Q8CFC7|SFR16_MOUSE	6..410	3	653	372..510	Splicing factor, arginine/serine-rich 16 (Suppressor of white-apricot homolog 2) (Clk4-associating SR-related protein).	120	7.8e-06	0.236	gi|28799531|gb|AX646913_1.1|AX646913_1	3..407	-2	319	112..241	Sequence 1105 from Patent EP1270724.	307	1.2e-25	0.432
aostB5-F-a-11e06.f1	470	1	Low complex		sp|P60411|KR109_HUMAN	2..466	-2	292	95..255	Keratin-associated protein 10-9 (Keratin-associated protein 10.9) (High sulfur keratin-associated protein 10.9) (Keratin-associated protein 18-9) (Keratin-associated protein 18.9).	156	2e-10	0.309	gi|28799531|gb|AX646913_1.1|AX646913_1	4..462	-3	319	83..234	Sequence 1105 from Patent EP1270724.	317	1e-26	0.475
aostB1-F-a-04d02.r1	472	1	Low complex		sp|P06333|TCB1_RABIT	136..390	-2	319	49..140	T-cell receptor beta chain ANA 11.	163	4.3e-11	0.394	gi|28802466|gb|AX647827_1.1|AX647827_1	4..462	1	298	8..171	Sequence 2019 from Patent EP1270724.	355	9.8e-31	0.427
aostB5-F-a-07f04.r1	480	1	Low complex		sp|P60371|KR106_HUMAN	42..479	-2	365	119..276	Keratin-associated protein 10-6 (Keratin-associated protein 10.6) (High sulfur keratin-associated protein 10.6) (Keratin-associated protein 18-6) (Keratin-associated protein 18.6).	136	5.8e-08	0.278	gi|18027726|gb|AF318317_1.1|AF318317_1	45..479	-2	400	29..179	Homo sapiens pp10122 mRNA, complete cds.	304	2.5e-25	0.408
aostB5-F-a-17b08.f1	500	1	Low complex		sp|Q06666|T2_MOUSE	8..475	-2	185	2..165	Octapeptide-repeat protein T2.	372	1e-33	0.56	gi|296382|gb|X67863_1.1|X67863_1	8..475	-2	185	2..165	M.musculus T2 mRNA.	372	1.5e-32	0.56
aostB5-G-a-22g06.f1	501	1	Low complex		sp|Q06666|T2_MOUSE	15..419	3	185	15..152	Octapeptide-repeat protein T2.	254	3.3e-21	0.454	gi|854065|gb|X83413_100.1|X83413_100	20..499	-3	413	141..299	Human herpesvirus-6 (HHV-6) U1102, variant A DNA, complete virion genome.	331	3.4e-28	0.4
aostB4-F-a-10e02.f1	502	1	Low complex		sp|Q9UQ35|SRRM2_HUMAN	4..501	1	2752	509..669	Serine/arginine repetitive matrix protein 2 (Serine/arginine-rich splicing factor-related nuclear matrix protein of 300 kDa) (Ser/Arg- related nuclear matrix protein) (SR-related nuclear matrix protein of 300 kDa) (Splicing coactivator subunit SRm300) (300 kDa nuclear matrix antigen).	121	3.2e-05	0.367	gi|105894062|gb|CP000378_2311.1|CP000378_2311	2..487	-1	1190	52..213	Burkholderia cenocepacia AU 1054 chromosome 1, complete sequence.	689	3e-65	0.772
aostB5-F-a-26g10.f1	505	1	Low complex		sp|Q06666|T2_MOUSE	6..503	-3	185	3..172	Octapeptide-repeat protein T2.	422	5.2e-39	0.586	gi|296382|gb|X67863_1.1|X67863_1	6..503	-3	185	3..172	M.musculus T2 mRNA.	422	7.6e-38	0.586
aostB5-G-a-22g06.r1	506	1	Low complex		sp|Q06666|T2_MOUSE	4..504	-3	185	6..172	Octapeptide-repeat protein T2.	235	3.5e-19	0.381	gi|34536340|gb|AK128797_1.1|AK128797_1	4..495	1	201	21..186	Homo sapiens cDNA FLJ45585 fis, clone BRTHA3013882.	289	9.6e-24	0.391
aostB5-F-a-13f03.r1	529	1	Low complex		sp|Q5T200|ZC313_HUMAN	6..527	3	1668	613..786	Zinc finger CCCH domain-containing protein 13.	321	9.5e-27	0.379	gi|34536340|gb|AK128797_1.1|AK128797_1	18..518	-3	201	21..186	Homo sapiens cDNA FLJ45585 fis, clone BRTHA3013882.	371	1.9e-32	0.439
aostB5-G-a-22c01.f1	534	1	Low complex		sp|Q96N68|CR015_HUMAN	418..525	1	181	127..162	Uncharacterized protein C18orf15.	123	1.2e-06	0.472	gi|854065|gb|X83413_100.1|X83413_100	34..507	1	413	18..174	Human herpesvirus-6 (HHV-6) U1102, variant A DNA, complete virion genome.	282	5.3e-23	0.421
aostB5-F-a-06g04.f1	536	1	Low complex		sp|Q5T200|ZC313_HUMAN	126..365	-1	1668	729..808	Zinc finger CCCH domain-containing protein 13.	251	2.7e-19	0.63	gi|3135267|gb|AC003058_17.3|AC003058_17	141..362	-1	102	8..81	Arabidopsis thaliana chromosome 2 clone F27F23 map CIC06E08, complete sequence.	289	9.5e-24	0.811
aostB5-G-a-23g07.r1	536	1	Low complex		sp|Q5T200|ZC313_HUMAN	6..311	-1	1668	681..789	Zinc finger CCCH domain-containing protein 13.	264	1.1e-20	0.56	gi|54038076|gb|BC084352_1.1|BC084352_1	5..508	-2	1029	662..822	Xenopus laevis hypothetical LOC495149, mRNA (cDNA clone IMAGE:5078020), partial cds.	270	2e-20	0.45
aostB5-F-a-29b01.f1	543	1	Low complex		sp|P17437|XP2_XENLA	25..195	-1	439	198..262	Skin secretory protein xP2 precursor (Protein APEG).	177	3.8e-22	0.631	gi|23497200|gb|AE014818_12.1|AE014818_12	316..501	1	954	622..685	Plasmodium falciparum 3D7 chromosome 14 section 3 of 13 of the complete sequence.	211	3.6e-14	0.547
aostB5-F-a-06d02.r1	544	1	Low complex		sp|P49756|RBM25_HUMAN	3..527	-3	784	220..386	Probable RNA-binding protein 25 (RNA-binding motif protein 25) (RNA- binding region-containing protein 7) (Protein S164).	317	7.3e-27	0.44	gi|23496658|gb|AE014846_13.1|AE014846_13	3..521	-3	1377	1044..1215	Plasmodium falciparum 3D7 chromosome 12, section 3 of 9 of the complete sequence.	362	4.6e-30	0.46
aostB4-G-a-03g11.f1	544	1	Low complex		sp|Q9BYR0|KRA47_HUMAN	10..543	-2	210	27..209	Keratin-associated protein 4-7 (Keratin-associated protein 4.7) (Ultrahigh sulfur keratin-associated protein 4.7).	195	6e-15	0.332	gi|28799531|gb|AX646913_1.1|AX646913_1	8..541	-1	319	87..252	Sequence 1105 from Patent EP1270724.	424	4.8e-38	0.538
aostB5-F-a-19b02.f1	545	1	Low complex		sp|Q06666|T2_MOUSE	61..543	-3	185	15..184	Octapeptide-repeat protein T2.	249	1.1e-20	0.46	gi|296382|gb|X67863_1.1|X67863_1	61..543	-3	185	15..184	M.musculus T2 mRNA.	249	1.7e-19	0.46
aostB4-G-a-02a06.f1	546	1	Low complex		sp|P49756|RBM25_HUMAN	53..544	-3	784	257..427	Probable RNA-binding protein 25 (RNA-binding motif protein 25) (RNA- binding region-containing protein 7) (Protein S164).	397	1.7e-35	0.488	gi|23496658|gb|AE014846_13.1|AE014846_13	26..544	-3	1377	1081..1248	Plasmodium falciparum 3D7 chromosome 12, section 3 of 9 of the complete sequence.	461	1.3e-40	0.583
aostB5-G-a-23b03.r1	557	1	Low complex		sp|P47068|BBC1_YEAST	23..481	2	1157	670..827	Myosin tail region-interacting protein MTI1 (Protein BBC1).	230	2.8e-17	0.4	gi|31414574|gb|AB096160_37.1|AB096160_37	26..454	2	3326	2834..2970	Cercopithecine herpesvirus 1 DNA, UL region, complete sequence.	303	2.7e-23	0.414
aostB5-F-a-13b04.r1	560	1	Low complex		sp|Q8IUG1|KRA13_HUMAN	6..473	3	177	19..177	Keratin-associated protein 1-3 (Keratin-associated protein 1.8) (Keratin-associated protein 1.9).	145	1.2e-09	0.311	gi|28799531|gb|AX646913_1.1|AX646913_1	9..512	3	319	79..252	Sequence 1105 from Patent EP1270724.	434	4.2e-39	0.527
aostB5-F-a-17f10.r1	565	1	Low complex		sp|P34099|KAPC_DICDI	1..447	1	648	173..319	cAMP-dependent protein kinase catalytic subunit (EC 2.7.11.11).	198	3e-14	0.335	gi|28828351|gb|AC116032_5.2|AC116032_5	3..299	3	1297	530..640	Dictyostelium discoideum chromosome 2 map 4158743-4189373 strain AX4, complete sequence.	263	1.4e-24	0.523
aostB5-F-a-10f05.f1	566	1	Low complex		sp|P06333|TCB1_RABIT	126..353	3	319	50..118	T-cell receptor beta chain ANA 11.	158	1.6e-10	0.5	gi|854065|gb|X83413_100.1|X83413_100	31..396	-3	413	82..204	Human herpesvirus-6 (HHV-6) U1102, variant A DNA, complete virion genome.	273	6e-22	0.468
aostB5-F-a-30f12.f1	573	1	Low complex		sp|O16025|AOSL_PLEHO	3..479	3	1066	757..902	Allene oxide synthase-lipoxygenase protein [Includes: Allene oxide synthase (EC 4.2.1.92) (Hydroperoxidehydrase); Arachidonate 8- lipoxygenase (EC 1.13.11.40)].	189	6.3e-13	0.289	gi|1519532|gb|U66910_1.1|U66910_1	3..530	3	316	5..167	Dictyostelium discoideum LipA (lipA) gene, partial cds.	477	1.2e-43	0.534
aostB5-G-a-23d11.f1	587	1	Low complex											gi|32447359|gb|BX294152_292.1|BX294152_292	51..527	3	291	133..290	Pirellula sp. strain 1 complete genome; segment 20/24.	465	2.2e-42	0.579
aostB5-F-a-10a07.f1	588	1	Low complex		sp|P26371|KRA59_HUMAN	2..322	-3	169	28..142	Keratin-associated protein 5-9 (Keratin-associated protein 5.9) (Ultrahigh sulfur keratin-associated protein 5.9) (Keratin, cuticle, ultrahigh sulfur 1) (Keratin, ultra high-sulfur matrix protein A) (UHS keratin A) (UHS KerA).	230	1.1e-18	0.427	gi|3068583|gb|AF000580_1.1|AF000580_1	284..586	2	1038	923..1022	Dictyostelium discoideum plasmid Ddp5, complete genome.	306	2.7e-24	0.604
aostB5-F-a-05g11.r1	592	1	Low complex		sp|Q9Z1S5|SEPT3_MOUSE	52..270	1	465	343..419	Neuronal-specific septin-3.	172	1.1e-11	0.5	gi|854065|gb|X83413_100.1|X83413_100	119..562	2	413	163..310	Human herpesvirus-6 (HHV-6) U1102, variant A DNA, complete virion genome.	435	3.3e-39	0.533
aostB2-F-a-04f04.r1	595	1	Low complex		sp|Q5T200|ZC313_HUMAN	2..394	-1	1668	675..803	Zinc finger CCCH domain-containing protein 13.	223	2.7e-16	0.389	gi|854065|gb|X83413_100.1|X83413_100	5..385	2	413	147..274	Human herpesvirus-6 (HHV-6) U1102, variant A DNA, complete virion genome.	244	1.4e-18	0.375
aostB4-F-a-04b05.f1	604	1	Low complex		sp|Q5T200|ZC313_HUMAN	6..554	-3	1668	613..800	Zinc finger CCCH domain-containing protein 13.	285	6.7e-23	0.404	gi|55959778|gb|AL445232_1.5|AL445232_1	6..554	-3	1668	613..800	Human DNA sequence from clone RP11-71J12 on chromosome 13 Contains the 3' end of a novel gene (contains FLJ31860 and KIAA0853), possible ortholog of mouse 3110050K21Rik protein, complete sequence.	285	9.8e-22	0.404
aostB5-F-a-13e08.r1	605	1	Low complex		sp|Q5T200|ZC313_HUMAN	14..586	-2	1668	613..805	Zinc finger CCCH domain-containing protein 13.	306	3.7e-25	0.392	gi|18376222|gb|AL670008_4.1|AL670008_4	14..601	-2	1750	1210..1409	Neurospora crassa DNA linkage group V BAC contig B13O8.	342	8.6e-28	0.381
aostB4-F-a-01e11.r1	612	1	Low complex		sp|P60410|KR108_HUMAN	34..486	-1	259	87..242	Keratin-associated protein 10-8 (Keratin-associated protein 10.8) (High sulfur keratin-associated protein 10.8) (Keratin-associated protein 18-8) (Keratin-associated protein 18.8).	175	7.9e-13	0.309	gi|28799531|gb|AX646913_1.1|AX646913_1	34..477	-1	319	120..257	Sequence 1105 from Patent EP1270724.	304	2.5e-25	0.463
aostB5-F-a-01f02.f1	620	1	Low complex		sp|Q9Z1S5|SEPT3_MOUSE	124..321	1	465	371..435	Neuronal-specific septin-3.	140	1.7e-07	0.42	gi|854065|gb|X83413_100.1|X83413_100	121..507	1	413	201..330	Human herpesvirus-6 (HHV-6) U1102, variant A DNA, complete virion genome.	364	1.1e-31	0.496
aostB5-F-a-07a03.f1	623	1	Low complex		sp|P05227|HRP1_PLAFA	148..597	1	332	99..251	Histidine-rich protein precursor (Clone PFHRP-II).	120	0.00011	0.306	gi|18027726|gb|AF318317_1.1|AF318317_1	13..540	-3	400	78..267	Homo sapiens pp10122 mRNA, complete cds.	264	5.4e-21	0.378
aostB5-F-a-17f01.f1	625	1	Low complex		sp|Q06666|T2_MOUSE	28..582	-2	185	3..185	Octapeptide-repeat protein T2.	199	2.3e-15	0.347	gi|23498911|gb|AL844506_207.1|AL844506_207	8..613	-1	1003	676..869	Plasmodium falciparum 3D7 chromosome 7, *** SEQUENCING IN PROGRESS ***, 12 ordered pieces.	219	5.4e-15	0.364
aostB5-F-a-09d04.f1	631	1	Low complex		sp|P49756|RBM25_HUMAN	5..613	-1	784	237..436	Probable RNA-binding protein 25 (RNA-binding motif protein 25) (RNA- binding region-containing protein 7) (Protein S164).	348	3.4e-30	0.434	gi|23498911|gb|AL844506_207.1|AL844506_207	9..629	-3	1003	589..807	Plasmodium falciparum 3D7 chromosome 7, *** SEQUENCING IN PROGRESS ***, 12 ordered pieces.	354	2e-29	0.441
aostB5-F-a-20h08.r1	634	1	Low complex		sp|Q9NZW4|DSPP_HUMAN	2..598	-1	1253	770..972	Dentin sialophosphoprotein precursor [Contains: Dentin phosphoprotein (Dentin phosphophoryn) (DPP); Dentin sialoprotein (DSP)].	440	1.2e-39	0.446	gi|26251548|gb|U80454_4.1|U80454_4	5..616	-1	896	604..816	Caenorhabditis elegans cosmid T16A1, complete sequence.	447	1.4e-39	0.465
aostB5-F-a-18a10.f1	639	1	Low complex		sp|P06333|TCB1_RABIT	186..428	3	319	49..122	T-cell receptor beta chain ANA 11.	131	4.3e-06	0.333	gi|28802476|gb|AX647831_1.1|AX647831_1	45..623	-2	423	129..322	Sequence 2023 from Patent EP1270724.	445	2.8e-40	0.427
aostB5-F-a-01f08.r1	640	1	Low complex		sp|P60412|KR10B_HUMAN	44..595	-1	298	67..249	Keratin-associated protein 10-11 (Keratin-associated protein 10.11) (High sulfur keratin-associated protein 10.11) (Keratin-associated protein 18-11) (Keratin-associated protein 18.11).	175	1.4e-12	0.294	gi|854065|gb|X83413_100.1|X83413_100	5..601	-1	413	88..279	Human herpesvirus-6 (HHV-6) U1102, variant A DNA, complete virion genome.	412	8.9e-37	0.459
aostB5-F-a-02a11.f1	643	1	Low complex		sp|Q06666|T2_MOUSE	172..630	-2	185	2..154	Octapeptide-repeat protein T2.	182	1.4e-13	0.361	gi|28799109|gb|AX646725_1.1|AX646725_1	218..637	2	346	30..170	Sequence 917 from Patent EP1270724.	190	7.9e-13	0.329
aostB5-F-a-25a02.f1	643	1	Low complex		sp|P49756|RBM25_HUMAN	374..643	-1	784	266..357	Probable RNA-binding protein 25 (RNA-binding motif protein 25) (RNA- binding region-containing protein 7) (Protein S164).	275	2.4e-22	0.598	gi|54038076|gb|BC084352_1.1|BC084352_1	373..642	-2	1029	727..816	Xenopus laevis hypothetical LOC495149, mRNA (cDNA clone IMAGE:5078020), partial cds.	275	5.8e-21	0.604
aostB5-F-a-20c08.r1	644	1	Low complex											gi|28801719|gb|AX647595_1.1|AX647595_1	66..629	-1	286	81..271	Sequence 1787 from Patent EP1270724.	309	7.3e-26	0.391
aostB4-F-a-08d10.f1	646	1	Low complex		sp|P47179|DAN4_YEAST	152..271	-1	1161	155..194	Cell wall protein DAN4 precursor.	153	3.8e-17	0.825	gi|49649839|gb|CR382131_626.1|CR382131_626	162..299	-3	118	3..48	Yarrowia lipolytica chromosome E of strain CLIB 122 of Yarrowia lipolytica.	171	3.1e-11	0.587
aostB5-F-a-07f04.f1	653	1	Low complex		sp|P80252|MT22_MYTED	246..458	3	71	4..70	Metallothionein 20-II (MT-20-II).	115	3.2e-06	0.338	gi|854065|gb|X83413_100.1|X83413_100	141..635	3	413	81..243	Human herpesvirus-6 (HHV-6) U1102, variant A DNA, complete virion genome.	361	2.3e-31	0.437
aostB5-F-a-29d05.f1	654	1	Low complex		sp|P60410|KR108_HUMAN	97..639	-1	259	86..259	Keratin-associated protein 10-8 (Keratin-associated protein 10.8) (High sulfur keratin-associated protein 10.8) (Keratin-associated protein 18-8) (Keratin-associated protein 18.8).	206	4.1e-16	0.316	gi|28802466|gb|AX647827_1.1|AX647827_1	43..645	-1	298	2..190	Sequence 2019 from Patent EP1270724.	477	1.2e-43	0.398
aostB4-F-a-01d04.r1	654	1	Low complex		sp|Q8K4G1|LTBP4_MOUSE	78..263	-2	1666	508..567	Latent-transforming growth factor beta-binding protein 4 precursor (LTBP-4).	194	3.2e-13	0.609	gi|10954050|gb|AF309415_1.1|AF309415_1	83..493	-3	329	57..192	Cyprinus carpio ovarian fibroin-like substance-2 mRNA, partial cds.	262	6.9e-21	0.423
aostB2-F-a-04f12.f1	655	1	Low complex		sp|Q5T200|ZC313_HUMAN	63..632	3	1668	599..788	Zinc finger CCCH domain-containing protein 13.	363	3.3e-31	0.464	gi|55959778|gb|AL445232_1.5|AL445232_1	63..632	3	1668	599..788	Human DNA sequence from clone RP11-71J12 on chromosome 13 Contains the 3' end of a novel gene (contains FLJ31860 and KIAA0853), possible ortholog of mouse 3110050K21Rik protein, complete sequence.	363	4.9e-30	0.464
aostB5-F-a-09a02.f1	656	1	Low complex		sp|P49756|RBM25_HUMAN	9..638	3	784	212..422	Probable RNA-binding protein 25 (RNA-binding motif protein 25) (RNA- binding region-containing protein 7) (Protein S164).	402	4.8e-36	0.472	gi|42733645|gb|AC115680_34.3|AC115680_34	9..602	3	895	414..612	Dictyostelium discoideum chromosome 2 map 4915084-5005461 strain AX4, complete sequence.	448	1.1e-39	0.445
aostB4-F-a-05g05.f1	660	1	Low complex		sp|Q5T200|ZC313_HUMAN	2..655	-3	1668	544..776	Zinc finger CCCH domain-containing protein 13.	296	4.4e-24	0.409	gi|27882420|gb|BC044688_1.1|BC044688_1	2..568	-3	630	1..202	Xenopus laevis nuclear receptor coactivator 5, mRNA (cDNA clone MGC:53979 IMAGE:5571027), complete cds.	336	5.1e-28	0.448
aostB4-F-a-05g11.r1	660	1	Low complex		sp|Q9UQ35|SRRM2_HUMAN	18..653	3	2752	517..717	Serine/arginine repetitive matrix protein 2 (Serine/arginine-rich splicing factor-related nuclear matrix protein of 300 kDa) (Ser/Arg- related nuclear matrix protein) (SR-related nuclear matrix protein of 300 kDa) (Splicing coactivator subunit SRm300) (300 kDa nuclear matrix antigen).	220	9.9e-16	0.33	gi|28799531|gb|AX646913_1.1|AX646913_1	28..600	-1	319	42..247	Sequence 1105 from Patent EP1270724.	443	4.6e-40	0.455
aostB5-F-a-21b12.f1	662	1	Low complex		sp|Q9BTC0|DIDO1_HUMAN	233..658	2	2240	2074..2206	Death-inducer obliterator 1 (DIO-1) (Death-associated transcription factor 1) (DATF-1) (hDido1).	186	3.1e-12	0.331	gi|854065|gb|X83413_100.1|X83413_100	12..650	-1	413	121..334	Human herpesvirus-6 (HHV-6) U1102, variant A DNA, complete virion genome.	508	5.8e-47	0.407
aostB4-F-a-04c04.f1	662	1	Low complex		sp|Q5T200|ZC313_HUMAN	23..643	2	1668	623..833	Zinc finger CCCH domain-containing protein 13.	371	4.7e-32	0.441	gi|55959778|gb|AL445232_1.5|AL445232_1	23..643	2	1668	623..833	Human DNA sequence from clone RP11-71J12 on chromosome 13 Contains the 3' end of a novel gene (contains FLJ31860 and KIAA0853), possible ortholog of mouse 3110050K21Rik protein, complete sequence.	371	6.9e-31	0.441
aostB5-F-a-06d03.r1	667	1	Low complex		sp|P36417|GBF_DICDI	293..646	-1	708	127..252	G-box-binding factor (GBF).	262	5e-21	0.484	gi|28828096|gb|AC117075_53.2|AC117075_53	230..643	-1	1461	951..1091	Dictyostelium discoideum chromosome 2 map 5201047-5455781 strain AX4, complete sequence.	319	2e-25	0.472
aostB5-F-a-26d03.f1	667	1	Low complex		sp|Q8CFC7|SFR16_MOUSE	28..594	-2	653	353..524	Splicing factor, arginine/serine-rich 16 (Suppressor of white-apricot homolog 2) (Clk4-associating SR-related protein).	129	3.2e-05	0.25	gi|28799531|gb|AX646913_1.1|AX646913_1	28..666	1	319	43..248	Sequence 1105 from Patent EP1270724.	356	7.7e-31	0.387
aostB4-G-a-03g08.r1	673	1	Low complex		sp|P08640|MUC1_YEAST	10..639	1	1367	441..629	Mucin-like protein 1 precursor.	122	0.00059	0.283	gi|83633989|gb|CP000155_3036.1|CP000155_3036	177..665	-3	3261	1536..1700	Hahella chejuensis KCTC 2396, complete genome.	348	4.4e-28	0.467
aostB4-F-a-07c08.r1	676	1	Low complex		sp|P49756|RBM25_HUMAN	8..460	2	784	254..406	Probable RNA-binding protein 25 (RNA-binding motif protein 25) (RNA- binding region-containing protein 7) (Protein S164).	472	1.1e-43	0.597	gi|23496658|gb|AE014846_13.1|AE014846_13	11..454	2	1377	1077..1229	Plasmodium falciparum 3D7 chromosome 12, section 3 of 9 of the complete sequence.	523	3.1e-47	0.627
aostB5-F-a-10d04.f1	680	1	Low complex		sp|Q9UQ35|SRRM2_HUMAN	3..668	3	2752	1850..2059	Serine/arginine repetitive matrix protein 2 (Serine/arginine-rich splicing factor-related nuclear matrix protein of 300 kDa) (Ser/Arg- related nuclear matrix protein) (SR-related nuclear matrix protein of 300 kDa) (Splicing coactivator subunit SRm300) (300 kDa nuclear matrix antigen).	152	2.3e-07	0.348	gi|21108873|gb|AE011900_4.1|AE011900_4	4..678	-3	693	172..396	Xanthomonas axonopodis pv. citri str. 306, section 278 of 469 of the complete genome.	788	1.3e-76	0.64
aostB4-F-a-09e07.f1	686	1	Low complex		sp|P10387|GLT0_WHEAT	152..661	2	648	296..466	Glutenin, high molecular weight subunit DY10 precursor.	210	1.6e-15	0.339	gi|110341802|gb|DQ537337_4.1|DQ537337_4	152..661	2	648	296..466	Triticum aestivum clone BAC 897M20, complete sequence.	210	2.4e-14	0.339
aostB5-F-a-09c04.r1	690	1	Low complex		sp|P24152|EXTN_SORBI	4..690	-1	283	60..279	Extensin precursor (Proline-rich glycoprotein).	200	1.7e-15	0.318	gi|28380492|gb|AE003524_22.5|AE003524_22	12..689	-2	926	275..507	Drosophila melanogaster chromosome 3L, section 61 of 83 of the complete sequence.	231	2.4e-16	0.352
aostB4-F-a-05h03.f1	690	1	Low complex		sp|Q9JKL7|SFR12_RAT	132..689	3	494	243..419	Splicing factor, arginine/serine-rich 12 (Serine-arginine-rich- splicing regulatory protein 86) (SRrp86) (SR-related protein of 86 kDa).	240	5.1e-19	0.293	gi|110180460|gb|DQ656357_1.1|DQ656357_1	132..518	3	137	6..133	Mus musculus polyQ-containing protein CAG-8 (DOKist4) mRNA, complete cds.	299	8.3e-25	0.431
aostB5-F-a-18b01.r1	691	1	Low complex		sp|Q5T200|ZC313_HUMAN	430..684	1	1668	675..760	Zinc finger CCCH domain-containing protein 13.	215	1.9e-15	0.523	gi|55959778|gb|AL445232_1.5|AL445232_1	430..684	1	1668	675..760	Human DNA sequence from clone RP11-71J12 on chromosome 13 Contains the 3' end of a novel gene (contains FLJ31860 and KIAA0853), possible ortholog of mouse 3110050K21Rik protein, complete sequence.	215	2.8e-14	0.523
aostB5-F-a-29e03.f1	696	1	Low complex		sp|Q9UQ35|SRRM2_HUMAN	51..614	-2	2752	592..769	Serine/arginine repetitive matrix protein 2 (Serine/arginine-rich splicing factor-related nuclear matrix protein of 300 kDa) (Ser/Arg- related nuclear matrix protein) (SR-related nuclear matrix protein of 300 kDa) (Splicing coactivator subunit SRm300) (300 kDa nuclear matrix antigen).	141	8.7e-06	0.373	gi|82411850|gb|CP000103_2650.1|CP000103_2650	17..688	2	659	73..299	Nitrosospira multiformis ATCC 25196, complete genome.	629	9e-60	0.524
aostB4-G-a-03g11.r1	697	1	Low complex		sp|P60331|KR101_HUMAN	33..692	3	282	30..244	Keratin-associated protein 10-1 (Keratin-associated protein 10.1) (High sulfur keratin-associated protein 10.1) (Keratin-associated protein 18-1) (Keratin-associated protein 18.1).	255	2.6e-21	0.315	gi|28799531|gb|AX646913_1.1|AX646913_1	47..694	2	319	28..252	Sequence 1105 from Patent EP1270724.	458	1.2e-41	0.511
aostB4-F-a-08e04.f1	701	1	Low complex		sp|Q3LI58|KR211_HUMAN	487..660	1	79	9..64	Keratin-associated protein 21-1.	213	7.4e-17	0.655	gi|83775713|gb|AP007174_345.1|AP007174_345	497..664	-2	571	448..504	Aspergillus oryzae RIB40 genomic DNA, SC103.	251	7.1e-19	0.719
aostB4-F-a-01b08.r1	709	1	Low complex		sp|Q5ZMJ9|SRRM1_CHICK	19..693	1	888	521..733	Serine/arginine repetitive matrix protein 1.	188	6.1e-13	0.338	gi|12321183|gb|AC079829_12.6|AC079829_12	25..693	1	478	89..294	Arabidopsis thaliana chromosome 1 BAC F28B23 genomic sequence, complete sequence.	307	2.1e-25	0.345
aostB5-F-a-08a05.f1	713	1	Low complex		sp|P60371|KR106_HUMAN	240..713	3	365	165..316	Keratin-associated protein 10-6 (Keratin-associated protein 10.6) (High sulfur keratin-associated protein 10.6) (Keratin-associated protein 18-6) (Keratin-associated protein 18.6).	157	5.5e-09	0.301	gi|28802466|gb|AX647827_1.1|AX647827_1	240..704	3	298	8..149	Sequence 2019 from Patent EP1270724.	289	9.7e-24	0.372
aostB4-G-a-03a11.f1	717	1	Low complex		sp|P36417|GBF_DICDI	167..610	2	708	106..256	G-box-binding factor (GBF).	402	3.1e-36	0.541	gi|28829276|gb|AC116986_29.2|AC116986_29	164..715	2	3417	1765..1955	Dictyostelium discoideum chromosome 2 map 2234041-2567370 strain AX4, complete sequence.	516	6.4e-46	0.575
aostB5-F-a-01f12.r1	720	1	Low complex		sp|P19426|NELFE_MOUSE	234..455	-2	375	193..264	Negative elongation factor E (NELF-E) (RD protein).	152	1.1e-09	0.473	gi|854065|gb|X83413_100.1|X83413_100	242..442	2	413	171..238	Human herpesvirus-6 (HHV-6) U1102, variant A DNA, complete virion genome.	235	3.6e-25	0.544
aostB5-F-a-21f01.f1	725	1	Low complex		sp|P38898|YH17_YEAST	37..237	-3	153	23..82	Putative uncharacterized protein YHR217C.	138	8.5e-09	0.403	gi|854065|gb|X83413_100.1|X83413_100	2..241	2	413	192..269	Human herpesvirus-6 (HHV-6) U1102, variant A DNA, complete virion genome.	262	3.1e-26	0.575
aostB5-G-a-22h02.r1	725	1	Low complex		sp|P49756|RBM25_HUMAN	321..725	3	784	232..367	Probable RNA-binding protein 25 (RNA-binding motif protein 25) (RNA- binding region-containing protein 7) (Protein S164).	417	1.2e-37	0.613	gi|4050087|gb|AF109907_1.1|AF109907_1	321..725	3	735	183..318	Homo sapiens S164 gene, partial cds; PS1 and hypothetical protein genes, complete cds; and S171 gene, partial cds.	417	1.3e-36	0.613
aostB2-F-a-04d01.f1	725	1	Low complex		sp|Q06666|T2_MOUSE	22..564	1	185	3..176	Octapeptide-repeat protein T2.	170	2.6e-12	0.341	gi|296382|gb|X67863_1.1|X67863_1	22..564	1	185	3..176	M.musculus T2 mRNA.	170	3.9e-11	0.341
aostB5-G-a-23h07.r1	732	1	Low complex		sp|P08640|MUC1_YEAST	3..692	3	1367	483..725	Mucin-like protein 1 precursor.	144	2.4e-06	0.263	gi|9948080|gb|AE004091_2072.2|AE004091_2072	17..436	2	880	134..273	Pseudomonas aeruginosa PAO1, complete genome.	292	6.7e-23	0.482
aostB5-F-a-19f01.r1	734	1	Low complex		sp|P27483|GRP1_ARATH	60..392	-1	349	180..289	Glycine-rich cell wall structural protein precursor.	355	6.4e-32	0.586	gi|105893656|gb|CP000378_1905.1|CP000378_1905	60..392	-1	517	296..407	Burkholderia cenocepacia AU 1054 chromosome 1, complete sequence.	394	3.1e-38	0.626
aostB4-F-a-01e05.r1	734	1	Low complex		sp|P27483|GRP1_ARATH	377..574	2	349	276..341	Glycine-rich cell wall structural protein precursor.	253	1.6e-48	0.697	gi|72415554|gb|AJ890364_368.1|AJ890364_368	114..362	-1	2332	1555..1644	Emiliania huxleyi virus 86 isolate EhV86.	283	5.1e-49	0.615
aostB11-F-a-01h02.r1	737	1	Low complex		sp|P04929|HRPX_PLALO	156..536	-1	351	122..257	Histidine-rich glycoprotein precursor.	165	5.9e-10	0.343	gi|18027726|gb|AF318317_1.1|AF318317_1	2..535	-2	400	34..222	Homo sapiens pp10122 mRNA, complete cds.	308	9.4e-26	0.337
aostB5-F-a-29c07.f1	741	1	Low complex		sp|P06333|TCB1_RABIT	125..385	-3	319	24..125	T-cell receptor beta chain ANA 11.	152	2.5e-08	0.392	gi|18027726|gb|AF318317_1.1|AF318317_1	57..731	3	400	5..221	Homo sapiens pp10122 mRNA, complete cds.	348	5.4e-30	0.335
aostB4-F-a-07c06.r1	742	1	Low complex		sp|P60372|KR104_HUMAN	123..695	3	401	77..270	Keratin-associated protein 10-4 (Keratin-associated protein 10.4) (High sulfur keratin-associated protein 10.4) (Keratin-associated protein 18-4) (Keratin-associated protein 18.4).	263	4.8e-22	0.335	gi|854065|gb|X83413_100.1|X83413_100	86..736	2	413	90..299	Human herpesvirus-6 (HHV-6) U1102, variant A DNA, complete virion genome.	398	2.7e-35	0.438
aostB4-F-a-07a01.f1	744	1	Low complex		sp|P06333|TCB1_RABIT	95..406	-3	319	30..122	T-cell receptor beta chain ANA 11.	139	1e-06	0.346	gi|18027726|gb|AF318317_1.1|AF318317_1	9..407	3	400	84..213	Homo sapiens pp10122 mRNA, complete cds.	261	1.2e-20	0.431
aostB4-F-a-08f07.r1	744	1	Low complex		sp|Q9BYQ5|KR415_HUMAN	36..647	3	193	10..188	Keratin-associated protein 4-15 (Keratin-associated protein 4.15) (Ultrahigh sulfur keratin-associated protein 4.15) (Fragment).	190	2e-14	0.316	gi|74143312|gb|AK004258_1.1|AK004258_1	3..602	3	195	4..189	Mus musculus 18-day embryo whole body cDNA, RIKEN full-length enriched library, clone:1110054P19 product:hypothetical protein, full insert sequence.	195	8.8e-14	0.322
aostB4-F-a-05c07.f1	750	1	Low complex		sp|Q9UQ35|SRRM2_HUMAN	102..749	3	2752	1836..2052	Serine/arginine repetitive matrix protein 2 (Serine/arginine-rich splicing factor-related nuclear matrix protein of 300 kDa) (Ser/Arg- related nuclear matrix protein) (SR-related nuclear matrix protein of 300 kDa) (Splicing coactivator subunit SRm300) (300 kDa nuclear matrix antigen).	237	1.5e-17	0.335	gi|34784016|gb|BC058068_1.1|BC058068_1	45..749	3	896	507..751	Danio rerio serine/arginine repetitive matrix 1, mRNA (cDNA clone MGC:63802 IMAGE:3815317), complete cds.	284	4.9e-22	0.299
aostB1-F-a-05e12.r1	752	1	Low complex		sp|P08399|PHXR5_MOUSE	137..478	2	672	524..638	Per-hexamer repeat protein 5.	239	1.3e-18	0.452	gi|38198342|gb|X02966_1.1|X02966_1	137..478	2	672	524..638	Mus musculus DNA sequence homologous to Drosophila per-fragment (clock gene).	239	2e-17	0.452
aostB5-F-a-10e05.r1	760	1	Low complex		sp|Q8CFC7|SFR16_MOUSE	17..526	2	653	355..517	Splicing factor, arginine/serine-rich 16 (Suppressor of white-apricot homolog 2) (Clk4-associating SR-related protein).	139	3.7e-06	0.24	gi|28799531|gb|AX646913_1.1|AX646913_1	5..754	-1	319	18..251	Sequence 1105 from Patent EP1270724.	348	5.4e-30	0.333
aostB5-F-a-20h03.f1	760	1	Low complex		sp|Q5T200|ZC313_HUMAN	2..301	2	1668	692..790	Zinc finger CCCH domain-containing protein 13.	263	1.5e-20	0.48	gi|55959778|gb|AL445232_1.5|AL445232_1	2..301	2	1668	692..790	Human DNA sequence from clone RP11-71J12 on chromosome 13 Contains the 3' end of a novel gene (contains FLJ31860 and KIAA0853), possible ortholog of mouse 3110050K21Rik protein, complete sequence.	263	2.1e-19	0.48
aostB4-F-a-06b07.r1	761	1	Low complex		sp|Q9PUB8|KE4_BRARE	489..749	3	352	20..105	Zinc transporter Slc39a7 (Solute carrier family 39 member 7) (Histidine-rich membrane protein Ke4) (Fragment).	144	2.8e-07	0.352	gi|854065|gb|X83413_100.1|X83413_100	15..755	-1	413	85..321	Human herpesvirus-6 (HHV-6) U1102, variant A DNA, complete virion genome.	421	9.9e-38	0.406
aostB4-G-a-02h11.f1	762	1	Low complex		sp|P07916|ELN_CHICK	34..759	-1	750	376..624	Elastin precursor (Tropoelastin) (Fragment).	542	9.3e-52	0.582	gi|457769|gb|Z30348_1.1|Z30348_1	36..740	3	569	72..298	B.mori mRNA for collagen.	620	7.4e-59	0.485
aostB5-F-a-08e08.f1	763	1	Low complex		sp|O75690|KRA58_HUMAN	479..682	2	187	107..178	Keratin-associated protein 5-8 (Keratin-associated protein 5.8) (Ultrahigh sulfur keratin-associated protein 5.8) (Keratin, ultra high-sulfur matrix protein B) (UHS keratin B) (UHS KerB).	206	4e-16	0.486	gi|47522539|gb|AB126077_1.1|AB126077_1	479..682	2	187	107..178	Homo sapiens KRTAP5-8 mRNA for keratin associated protein, complete cds.	206	5.9e-15	0.486
aostB4-F-a-05f09.f1	763	1	Low complex		sp|P05227|HRP1_PLAFA	63..752	3	332	52..274	Histidine-rich protein precursor (Clone PFHRP-II).	198	5.5e-15	0.307	gi|854065|gb|X83413_100.1|X83413_100	15..755	-3	413	56..288	Human herpesvirus-6 (HHV-6) U1102, variant A DNA, complete virion genome.	601	8.4e-57	0.512
aostB5-F-a-08e05.f1	764	1	Low complex		sp|P76072|STFR_ECOLI	70..699	-3	1120	173..379	Side tail fiber protein homolog from lambdoid prophage Rac.	159	3.9e-08	0.308	gi|98977828|gb|CP000356_2253.1|CP000356_2253	11..760	2	1147	310..567	Sphingopyxis alaskensis RB2256, complete genome.	291	1.3e-22	0.374
aostB4-F-a-06g10.f1	764	1	Low complex		sp|P15276|ALGP_PSEAE	1..729	-3	352	29..277	Transcriptional regulatory protein algP (Alginate regulatory protein algR3).	188	8.3e-14	0.284	gi|28801654|gb|AX647571_1.1|AX647571_1	2..763	2	423	84..349	Sequence 1763 from Patent EP1270724.	469	7e-43	0.425
aostB4-F-a-07a10.r1	771	1	Low complex		sp|Q5T200|ZC313_HUMAN	13..765	1	1668	604..851	Zinc finger CCCH domain-containing protein 13.	446	4.7e-40	0.419	gi|23498911|gb|AL844506_207.1|AL844506_207	7..720	1	1003	564..813	Plasmodium falciparum 3D7 chromosome 7, *** SEQUENCING IN PROGRESS ***, 12 ordered pieces.	544	7.1e-50	0.456
aostB4-F-a-09e11.f1	771	1	Low complex		sp|P49756|RBM25_HUMAN	13..753	1	784	233..478	Probable RNA-binding protein 25 (RNA-binding motif protein 25) (RNA- binding region-containing protein 7) (Protein S164).	334	1.1e-28	0.369	gi|23498911|gb|AL844506_207.1|AL844506_207	21..758	3	1003	634..872	Plasmodium falciparum 3D7 chromosome 7, *** SEQUENCING IN PROGRESS ***, 12 ordered pieces.	365	1.3e-30	0.394
aostB1-F-a-04a02.r1	778	1	Low complex		sp|Q6S6W0|VGLX_EHV1V	38..706	2	866	234..456	Glycoprotein X precursor.	244	6.1e-19	0.332	gi|55380571|gb|AE003751_71.3|AE003751_71	38..778	2	881	181..425	Drosophila melanogaster chromosome 3R, section 89 of 118 of the complete sequence.	292	6.7e-23	0.331
aostB5-F-a-01f01.f1	779	1	Low complex		sp|P59991|KR122_HUMAN	561..779	3	146	13..86	Keratin-associated protein 12-2 (Keratin-associated protein 12.2) (High sulfur keratin-associated protein 12.2).	102	0.00097	0.284	gi|854065|gb|X83413_100.1|X83413_100	294..779	3	413	36..199	Human herpesvirus-6 (HHV-6) U1102, variant A DNA, complete virion genome.	316	1.3e-26	0.482
aostB5-F-a-18b09.r1	780	1	Low complex		sp|Q9UQ35|SRRM2_HUMAN	1..753	1	2752	448..684	Serine/arginine repetitive matrix protein 2 (Serine/arginine-rich splicing factor-related nuclear matrix protein of 300 kDa) (Ser/Arg- related nuclear matrix protein) (SR-related nuclear matrix protein of 300 kDa) (Splicing coactivator subunit SRm300) (300 kDa nuclear matrix antigen).	137	3.9e-05	0.321	gi|109698703|gb|CP000388_90.1|CP000388_90	29..775	-3	454	190..438	Pseudoalteromonas atlantica T6c, complete genome.	417	2.6e-37	0.347
aostB5-F-a-16g03.f1	789	1	Low complex		sp|P06333|TCB1_RABIT	354..695	-2	319	28..119	T-cell receptor beta chain ANA 11.	145	2.7e-07	0.36	gi|18027726|gb|AF318317_1.1|AF318317_1	87..767	3	400	3..214	Homo sapiens pp10122 mRNA, complete cds.	321	3.9e-27	0.356
aostB5-F-a-09g01.r1	794	1	Low complex		sp|P06333|TCB1_RABIT	200..529	-2	319	25..122	T-cell receptor beta chain ANA 11.	140	1.1e-06	0.345	gi|34535830|gb|AK128451_1.1|AK128451_1	12..782	-1	368	6..267	Homo sapiens cDNA FLJ46594 fis, clone THYMU3045692.	432	6.8e-39	0.32
aostB5-G-a-22e04.r1	794	1	Low complex		sp|Q9NZW4|DSPP_HUMAN	341..793	2	1253	879..1031	Dentin sialophosphoprotein precursor [Contains: Dentin phosphoprotein (Dentin phosphophoryn) (DPP); Dentin sialoprotein (DSP)].	290	2.8e-44	0.542	gi|436268|gb|S66663_1.1|S66663_1	5..715	-2	249	12..233	LAP16=aspartame precursor [Saccharomyces cerevisiae, pAL16, PlasmidSynthetic, 958 nt].	477	1.1e-43	0.414
aostB4-F-a-09b05.f1	800	1	Low complex		sp|Q9UQ35|SRRM2_HUMAN	176..775	-2	2752	571..769	Serine/arginine repetitive matrix protein 2 (Serine/arginine-rich splicing factor-related nuclear matrix protein of 300 kDa) (Ser/Arg- related nuclear matrix protein) (SR-related nuclear matrix protein of 300 kDa) (Splicing coactivator subunit SRm300) (300 kDa nuclear matrix antigen).	164	2.6e-08	0.285	gi|28799531|gb|AX646913_1.1|AX646913_1	1..792	1	319	2..262	Sequence 1105 from Patent EP1270724.	450	8.4e-41	0.376
aostB4-F-a-06h08.r1	806	1	Low complex		sp|P05228|HRP2_PLAFA	167..751	2	241	51..238	Histidine-rich protein precursor (Clone PFHRP-III).	145	1.1e-07	0.298	gi|854065|gb|X83413_100.1|X83413_100	34..750	-3	413	80..298	Human herpesvirus-6 (HHV-6) U1102, variant A DNA, complete virion genome.	373	1.2e-32	0.368
aostB5-F-a-08f05.r1	809	1	Low complex		sp|Q8BTI8|SRRM2_MOUSE	12..575	-1	2703	478..656	Serine/arginine repetitive matrix protein 2.	141	1.7e-05	0.372	gi|21108249|gb|AE011838_3.1|AE011838_3	2..793	2	866	477..743	Xanthomonas axonopodis pv. citri str. 306, section 216 of 469 of the complete genome.	422	6.8e-37	0.354
aostB4-F-a-07f10.r1	809	1	Low complex		sp|P49756|RBM25_HUMAN	6..389	3	784	237..364	Probable RNA-binding protein 25 (RNA-binding motif protein 25) (RNA- binding region-containing protein 7) (Protein S164).	247	2.5e-19	0.426	gi|23496658|gb|AE014846_13.1|AE014846_13	2..379	2	1377	1084..1210	Plasmodium falciparum 3D7 chromosome 12, section 3 of 9 of the complete sequence.	293	1.1e-22	0.48
aostB5-F-a-02a09.r1	810	1	Low complex		sp|O10341|Y091_NPVOP	524..808	2	279	32..132	Hypothetical 29.3 kDa protein (ORF92).	282	3.6e-24	0.525	gi|530876|gb|L29029_1.1|L29029_1	278..778	2	473	271..441	Chlamydomonas reinhardtii VSP-3 mRNA, complete cds.	309	1.2e-25	0.442
aostB5-G-a-22h05.r1	811	1	Low complex		sp|Q93074|MED12_HUMAN	248..508	2	2212	2076..2169	Mediator of RNA polymerase II transcription subunit 12 (Thyroid hormone receptor-associated protein complex 230 kDa component) (Trap230) (Activator-recruited cofactor 240 kDa component) (ARC240) (CAG repeat protein 45) (OPA-containing protein) (Trinucleotide repeat-containing gene 11 protein).	230	6.7e-17	0.574	gi|28828729|gb|AC116984_43.2|AC116984_43	239..526	2	680	550..646	Dictyostelium discoideum chromosome 2 map 2567470-3108875 strain AX4, complete sequence.	275	2.7e-21	0.602
aostB4-F-a-06e04.f1	812	1	Low complex		sp|Q9UQ35|SRRM2_HUMAN	86..796	-2	2752	519..740	Serine/arginine repetitive matrix protein 2 (Serine/arginine-rich splicing factor-related nuclear matrix protein of 300 kDa) (Ser/Arg- related nuclear matrix protein) (SR-related nuclear matrix protein of 300 kDa) (Splicing coactivator subunit SRm300) (300 kDa nuclear matrix antigen).	171	5.2e-09	0.361	gi|91690850|gb|CP000271_1080.1|CP000271_1080	13..777	1	728	29..291	Burkholderia xenovorans LB400 chromosome 2, complete sequence.	436	1e-38	0.394
aostB11-F-a-01g05.f1	812	1	Low complex		sp|P37709|TRHY_RABIT	12..788	-1	1407	394..651	Trichohyalin.	220	4.5e-16	0.324	gi|7549210|gb|AF142406_1.1|AF142406_1	197..811	-2	1108	473..687	Babesia bigemina 200 kDa antigen p200 mRNA, partial cds.	339	9.5e-28	0.407
aostB4-G-a-03b09.f1	816	1	Low complex		sp|P98088|MUC5A_HUMAN	298..693	-1	1233	17..151	Mucin-5AC (Mucin-5 subtype AC, tracheobronchial) (Tracheobronchial mucin) (TBM) (Major airway glycoprotein) (Fragment).	136	2.6e-05	0.336	gi|56677038|gb|CP000031_376.1|CP000031_376	221..682	2	156	7..156	Silicibacter pomeroyi DSS-3, complete genome.	328	7.1e-28	0.429
aostB1-F-a-05d05.r1	821	1	Low complex		sp|Q8BTI8|SRRM2_MOUSE	184..780	1	2703	447..653	Serine/arginine repetitive matrix protein 2.	125	0.00091	0.251	gi|854065|gb|X83413_100.1|X83413_100	3..815	-1	413	64..321	Human herpesvirus-6 (HHV-6) U1102, variant A DNA, complete virion genome.	421	9.9e-38	0.387
aostB4-F-a-11h06.f1	822	1	Low complex		sp|P60328|KR123_HUMAN	371..622	2	96	6..95	Keratin-associated protein 12-3 (Keratin-associated protein 12.3) (High sulfur keratin-associated protein 12.3).	104	1.3e-07	0.361	gi|28799531|gb|AX646913_1.1|AX646913_1	34..627	1	319	38..247	Sequence 1105 from Patent EP1270724.	335	1.3e-28	0.403
aostB5-F-a-20b10.r1	831	1	Low complex		sp|Q9Y810|SHY1_SCHPO	50..541	-3	290	43..214	Protein shy1 (SURF1-like protein).	148	9.6e-08	0.25	gi|17739143|gb|AE009044_8.1|AE009044_8	5..541	-3	258	30..212	Agrobacterium tumefaciens str. C58 circular chromosome, section 70 of 256 of the complete sequence.	276	2.3e-22	0.372
aostB5-F-a-17c10.r1	832	1	Low complex		sp|P49756|RBM25_HUMAN	85..819	1	784	206..449	Probable RNA-binding protein 25 (RNA-binding motif protein 25) (RNA- binding region-containing protein 7) (Protein S164).	419	7.1e-38	0.406	gi|23498911|gb|AL844506_207.1|AL844506_207	16..825	1	1003	618..894	Plasmodium falciparum 3D7 chromosome 7, *** SEQUENCING IN PROGRESS ***, 12 ordered pieces.	515	9.8e-47	0.46
aostB1-F-a-03a03.f1	834	1	Low complex		sp|P19661|BCTN7_BOVIN	584..763	-3	190	133..190	Bactenecin-7 precursor (Bac7) (Cathelicidin-3) (PR-59).	189	2.5e-14	0.633	gi|34784456|gb|BC057473_1.1|BC057473_1	60..554	3	753	596..753	Danio rerio hypothetical protein LOC402866, mRNA (cDNA clone IMAGE:5604182), partial cds.	238	3.1e-17	0.337
aostB5-F-a-17d05.r1	835	1	Low complex		sp|P76072|STFR_ECOLI	55..744	1	1120	132..359	Side tail fiber protein homolog from lambdoid prophage Rac.	125	0.00043	0.264	gi|83576008|gb|CP000230_1754.1|CP000230_1754	24..731	-3	282	18..248	Rhodospirillum rubrum ATCC 11170, complete genome.	272	6.1e-22	0.351
aostB4-F-a-11f01.f1	838	1	Low complex		sp|P05227|HRP1_PLAFA	89..553	-1	332	58..213	Histidine-rich protein precursor (Clone PFHRP-II).	261	6.1e-22	0.412	gi|15209353|gb|AL132948_48.2|AL132948_48	104..559	-1	735	368..524	Caenorhabditis elegans YAC Y39B6A, complete sequence.	273	5.2e-21	0.393
aostB5-F-a-29c02.r1	839	1	Low complex		sp|P08677|CSP_PLAVB	198..788	3	378	101..290	Circumsporozoite protein precursor (CS).	127	5.6e-05	0.338	gi|30138778|gb|BX321861_34.1|BX321861_34	7..810	1	929	510..777	Nitrosomonas europaea ATCC 19718, complete genome; segment 6/10.	535	5e-49	0.41
aostB4-G-a-02c10.r1	843	1	Low complex		sp|Q9FPQ6|GP1_CHLRE	177..416	3	555	305..381	Vegetative cell wall protein gp1 precursor (Hydroxyproline-rich glycoprotein 1).	269	4.9e-22	0.675	gi|49524523|gb|CR380949_31.1|CR380949_31	180..518	3	790	400..512	Candida glabrata strain CBS138 chromosome C complete sequence.	330	4.4e-27	0.605
aostB2-F-a-04a09.r1	845	1	Low complex		sp|Q9BYQ8|KRA49_HUMAN	117..632	-1	191	24..181	Keratin-associated protein 4-9 (Keratin-associated protein 4.9) (Ultrahigh sulfur keratin-associated protein 4.9) (Fragment).	147	1.7e-09	0.301	gi|83655368|gb|CP000086_2834.1|CP000086_2834	16..792	-3	740	182..443	Burkholderia thailandensis E264 chromosome I, complete sequence.	471	1.5e-42	0.402
aostB5-F-a-21b12.r1	848	1	Low complex		sp|Q15149|PLEC1_HUMAN	12..845	-1	4684	2105..2383	Plectin-1 (PLTN) (PCN) (Hemidesmosomal protein 1) (HD1).	207	4.1e-14	0.285	gi|854065|gb|X83413_100.1|X83413_100	11..757	2	413	159..404	Human herpesvirus-6 (HHV-6) U1102, variant A DNA, complete virion genome.	378	3.4e-33	0.285
aostB4-F-a-08a09.f1	856	1	Low complex		sp|P06333|TCB1_RABIT	163..402	1	319	57..126	T-cell receptor beta chain ANA 11.	119	0.00039	0.362	gi|28802466|gb|AX647827_1.1|AX647827_1	103..702	1	298	1..190	Sequence 2019 from Patent EP1270724.	449	1.1e-40	0.388
aostB4-F-a-06g08.f1	858	1	Low complex		sp|P46865|KINL_LEICH	46..837	-1	955	709..955	Kinesin-like protein K39 (Fragment).	235	6e-18	0.359	gi|34784456|gb|BC057473_1.1|BC057473_1	27..857	-2	753	461..748	Danio rerio hypothetical protein LOC402866, mRNA (cDNA clone IMAGE:5604182), partial cds.	341	2.4e-28	0.313
aostB4-F-a-06b08.f1	867	1	Low complex		sp|P60331|KR101_HUMAN	246..857	-2	282	84..280	Keratin-associated protein 10-1 (Keratin-associated protein 10.1) (High sulfur keratin-associated protein 10.1) (Keratin-associated protein 18-1) (Keratin-associated protein 18.1).	200	6.2e-15	0.327	gi|854065|gb|X83413_100.1|X83413_100	33..866	-2	413	86..368	Human herpesvirus-6 (HHV-6) U1102, variant A DNA, complete virion genome.	516	8.3e-48	0.353
aostB5-F-a-09b06.r1	869	1	Low complex		sp|Q99372|ELN_RAT	3..650	3	870	501..709	Elastin precursor (Tropoelastin).	169	3.3e-09	0.352	gi|47834187|gb|AY611728_1.1|AY611728_1	54..728	3	810	297..521	Aegilops bicornis high molecular weight glutenin subunit 1Sy-2.5b gene, complete cds.	345	1.1e-28	0.347
aostB1-F-a-04d05.r1	872	1	Low complex		sp|P32323|AGA1_YEAST	115..747	-3	725	150..373	A-agglutinin attachment subunit precursor.	124	0.00039	0.306	gi|32396836|gb|BX294134_147.1|BX294134_147	26..754	2	2009	1369..1623	Pirellula sp. strain 1 complete genome; segment 2/24.	480	2.2e-42	0.417
aostB1-F-a-03b04.f1	875	1	Low complex		sp|P49756|RBM25_HUMAN	486..875	-1	784	239..373	Probable RNA-binding protein 25 (RNA-binding motif protein 25) (RNA- binding region-containing protein 7) (Protein S164).	236	3.8e-18	0.467	gi|23498911|gb|AL844506_207.1|AL844506_207	494..865	-2	1003	689..824	Plasmodium falciparum 3D7 chromosome 7, *** SEQUENCING IN PROGRESS ***, 12 ordered pieces.	239	3.9e-17	0.449
aostB5-F-a-30b06.f1	877	1	Low complex		sp|Q7SXW3|LRC40_BRARE	90..470	-3	601	80..203	Leucine-rich repeat-containing protein 40.	193	1.5e-12	0.386	gi|34328647|gb|AY232267_1.1|AY232267_1	9..875	-3	2800	837..1138	Dictyostelium discoideum putative protein Roco5 (roco5) gene, complete cds.	782	2.9e-74	0.533
aostB4-F-a-09d07.f1	879	1	Low complex		sp|Q8BTI8|SRRM2_MOUSE	29..805	2	2703	443..707	Serine/arginine repetitive matrix protein 2.	133	0.00018	0.319	gi|9657139|gb|AE004324_6.1|AE004324_6	129..851	3	421	1..243	Vibrio cholerae O1 biovar eltor str. N16961 chromosome I, section 232 of 251 of the complete chromosome.	730	1.8e-70	0.593
aostB5-F-a-13h01.r1	883	1	Low complex		sp|P60409|KR107_HUMAN	162..860	-3	370	118..359	Keratin-associated protein 10-7 (Keratin-associated protein 10.7) (High sulfur keratin-associated protein 10.7) (Keratin-associated protein 18-7) (Keratin-associated protein 18.7).	256	2.1e-21	0.306	gi|28799531|gb|AX646913_1.1|AX646913_1	127..867	-2	319	40..260	Sequence 1105 from Patent EP1270724.	501	3.3e-46	0.456
aostB4-F-a-06a09.r1	910	1	Low complex		sp|Q8BTI8|SRRM2_MOUSE	142..789	-2	2703	494..697	Serine/arginine repetitive matrix protein 2.	145	8.9e-06	0.344	gi|30698347|gb|AB088224_2.1|AB088224_2	3..809	3	426	145..426	Streptomyces rochei plasmid pSLA2-L DNA, complete sequence.	579	1.8e-54	0.463
aostB4-F-a-06g10.r1	927	1	Low complex		sp|P15276|ALGP_PSEAE	48..926	3	352	16..323	Transcriptional regulatory protein algP (Alginate regulatory protein algR3).	194	8.2e-13	0.298	gi|18027726|gb|AF318317_1.1|AF318317_1	251..919	-3	400	12..231	Homo sapiens pp10122 mRNA, complete cds.	441	6.7e-40	0.35
aostB5-F-a-11f04.r1	931	1	Low complex		sp|Q5ZMJ9|SRRM1_CHICK	24..806	3	888	535..789	Serine/arginine repetitive matrix protein 1.	144	3.1e-06	0.302	gi|13422163|gb|AE005766_4.1|AE005766_4	5..835	2	307	14..292	Caulobacter crescentus CB15 section 92 of 359 of the complete genome.	369	3.2e-32	0.32
aostB5-F-a-25a02.r1	536	2	Low complex		sp|Q9Z1S5|SEPT3_MOUSE	291..485	-1	465	352..415	Neuronal-specific septin-3.	150	2.8e-09	0.4	gi|28802466|gb|AX647827_1.1|AX647827_1	48..494	-1	298	23..170	Sequence 2019 from Patent EP1270724.	411	1.1e-36	0.507
aostB5-F-a-18g07.r1	551	2	Low complex		sp|P06333|TCB1_RABIT	127..357	-3	319	48..122	T-cell receptor beta chain ANA 11.	148	2e-09	0.412	gi|28802466|gb|AX647827_1.1|AX647827_1	87..452	3	298	9..137	Sequence 2019 from Patent EP1270724.	320	5e-27	0.448
aostB5-F-a-18c07.r1	570	2	Low complex		sp|Q96JL9|ZN333_HUMAN	154..567	1	665	466..606	Zinc finger protein 333.	125	2.6e-05	0.279	gi|28799531|gb|AX646913_1.1|AX646913_1	24..569	-2	319	40..217	Sequence 1105 from Patent EP1270724.	308	9.4e-26	0.358
aostB5-G-a-23d08.f1	576	2	Low complex		sp|Q01643|MS84B_DROME	287..490	2	74	4..73	Male-specific sperm protein Mst84Db.	231	9.2e-19	0.597	gi|7301664|gb|AE003764_6.3|AE003764_6	323..511	2	265	202..260	Drosophila melanogaster chromosome 3R, section 102 of 118 of the complete sequence.	237	1.4e-26	0.646
aostB5-F-a-05h03.r1	607	2	Low complex		sp|P60369|KR103_HUMAN	234..572	3	221	6..127	Keratin-associated protein 10-3 (Keratin-associated protein 10.3) (High sulfur keratin-associated protein 10.3) (Keratin-associated protein 18-3) (Keratin-associated protein 18.3).	167	5.6e-12	0.375	gi|10954048|gb|AF309414_1.1|AF309414_1	248..574	-1	421	137..243	Cyprinus carpio ovarian fibroin-like substance-1 mRNA, complete cds.	276	3.2e-22	0.55
aostB5-F-a-10f10.r1	704	2	Low complex		sp|P02454|CO1A1_RAT	167..604	2	1453	364..511	Collagen alpha-1(I) chain precursor.	179	1.1e-11	0.297	gi|37498968|gb|AY326314_1.1|AY326314_1	179..658	2	491	309..468	Streptococcus equi collagen-like protein 3 (Scl3A) gene, partial cds.	266	1e-20	0.344
aostB4-F-a-10a03.f1	813	2	Low complex		sp|P15276|ALGP_PSEAE	1..186	-3	352	250..313	Transcriptional regulatory protein algP (Alginate regulatory protein algR3).	119	0.00035	0.453	gi|13423754|gb|AE005895_5.1|AE005895_5	7..330	-3	190	15..118	Caulobacter crescentus CB15 section 221 of 359 of the complete genome.	275	2.9e-22	0.627
aostB4-F-a-06b07.f1	867	2	Low complex		sp|Q26366|VG_DROME	398..730	-2	453	150..247	Protein vestigial.	120	5e-05	0.301	gi|854065|gb|X83413_100.1|X83413_100	23..769	2	413	70..315	Human herpesvirus-6 (HHV-6) U1102, variant A DNA, complete virion genome.	344	1.4e-29	0.349
aostB5-F-a-10e11.r1	868	2	Low complex		sp|P04928|SANT_PLAFN	108..848	3	309	43..280	S-antigen protein precursor.	245	3e-20	0.319	gi|9837381|gb|AF286473_1.1|AF286473_1	7..867	1	538	31..305	Mus musculus retinitis pigmentosa GTPase regulator (Rpgr) gene, partial cds.	249	1e-18	0.314
aostB5-F-a-01b06.r1	873	2	Low complex		sp|Q8N2M8|SFR16_HUMAN	316..831	-1	659	355..523	Splicing factor, arginine/serine-rich 16 (Suppressor of white-apricot homolog 2).	153	1.7e-07	0.243	gi|28799531|gb|AX646913_1.1|AX646913_1	146..859	2	319	18..251	Sequence 1105 from Patent EP1270724.	388	3.1e-34	0.386
aostB5-F-a-06a06.f1	968	2	Low complex		sp|Q96SZ4|ZN206_HUMAN	120..962	3	725	437..721	Zinc finger protein 206 (Zinc finger and SCAN domain-containing protein 10).	163	2e-08	0.275	gi|18027726|gb|AF318317_1.1|AF318317_1	230..943	-2	400	2..225	Homo sapiens pp10122 mRNA, complete cds.	406	3.9e-36	0.399
aostB11-F-a-01b07.r1	991	2	Low complex		sp|P10387|GLT0_WHEAT	25..642	-2	648	134..342	Glutenin, high molecular weight subunit DY10 precursor.	207	8.9e-14	0.34	gi|46981760|gb|AY594356_1.1|AY594356_1	28..648	-2	750	332..527	Aegilops tauschii clone R1 HMW glutenin subunit Dtx1.5+Dty10 gene, complete cds.	282	5.7e-22	0.395
aostB2-F-a-04f05.r1	1036	2	Low complex		sp|P76072|STFR_ECOLI	11..1036	-1	1120	114..438	Side tail fiber protein homolog from lambdoid prophage Rac.	203	1.3e-12	0.257	gi|70905642|gb|CP000081_53.1|CP000081_53	19..1026	-2	17392	3095..3428	Leishmania major chromosome 35, complete sequence.	322	1.4e-24	0.317
aostB2-F-a-04g03.f1	1085	2	Low complex		sp|P60331|KR101_HUMAN	444..1028	-1	282	93..280	Keratin-associated protein 10-1 (Keratin-associated protein 10.1) (High sulfur keratin-associated protein 10.1) (Keratin-associated protein 18-1) (Keratin-associated protein 18.1).	118	0.00063	0.273	gi|854065|gb|X83413_100.1|X83413_100	222..1073	-1	413	3..279	Human herpesvirus-6 (HHV-6) U1102, variant A DNA, complete virion genome.	286	2e-23	0.343
aostB5-F-a-01a02.r1	1151	2	Low complex		sp|Q9FPQ6|GP1_CHLRE	115..1149	-3	555	40..383	Vegetative cell wall protein gp1 precursor (Hydroxyproline-rich glycoprotein 1).	835	8e-83	0.527	gi|70905619|gb|CP000081_30.1|CP000081_30	10..1137	-3	1514	85..480	Leishmania major chromosome 35, complete sequence.	903	6.4e-88	0.517
aostB5-F-a-08c05.r1	1157	2	Low complex		sp|P80544|PLS_STAAU	87..437	3	1637	1374..1490	Surface protein precursor (Plasmin-sensitive surface protein) (230 kDa cell-wall protein).	265	6e-20	0.305	gi|854065|gb|X83413_100.1|X83413_100	36..992	-1	413	13..313	Human herpesvirus-6 (HHV-6) U1102, variant A DNA, complete virion genome.	776	2.3e-75	0.46
aostB5-F-a-01e05.r1	1166	2	Low complex		sp|P08640|MUC1_YEAST	19..1155	-3	1367	391..775	Mucin-like protein 1 precursor.	228	4.2e-15	0.271	gi|70905642|gb|CP000081_53.1|CP000081_53	7..1164	-3	17392	12055..12435	Leishmania major chromosome 35, complete sequence.	302	2.1e-22	0.286
aostB5-F-a-18d04.r1	1167	2	Low complex		sp|Q9FPQ6|GP1_CHLRE	374..1162	2	555	37..304	Vegetative cell wall protein gp1 precursor (Hydroxyproline-rich glycoprotein 1).	638	6.5e-62	0.511	gi|12018147|gb|AF309494_1.1|AF309494_1	374..1162	2	555	37..304	Chlamydomonas reinhardtii vegetative cell wall protein gp1 (GP1) gene, complete cds.	638	9.6e-61	0.511
aostB5-F-a-06e01.f1	1174	2	Low complex		sp|Q9UQ35|SRRM2_HUMAN	57..1169	-3	2752	1415..1788	Serine/arginine repetitive matrix protein 2 (Serine/arginine-rich splicing factor-related nuclear matrix protein of 300 kDa) (Ser/Arg- related nuclear matrix protein) (SR-related nuclear matrix protein of 300 kDa) (Splicing coactivator subunit SRm300) (300 kDa nuclear matrix antigen).	217	1.6e-13	0.262	gi|161958|gb|M92047_1.1|M92047_1	21..1085	-3	722	261..605	Trypanosoma cruzi CAI Tc13.1 surface antigen gene, partial cds.	380	1.2e-32	0.315
aostB1-F-a-05f10.f1	850	3	Low complex		sp|P76072|STFR_ECOLI	487..666	-3	1120	147..205	Side tail fiber protein homolog from lambdoid prophage Rac.	96	0.00019	0.383	gi|76578881|gb|CP000124_1571.1|CP000124_1571	433..663	-3	853	62..139	Burkholderia pseudomallei 1710b chromosome I, complete sequence.	229	1.8e-28	0.718
aostB5-F-a-17a12.r1	980	3	Low complex		sp|P60412|KR10B_HUMAN	11..466	-2	298	61..225	Keratin-associated protein 10-11 (Keratin-associated protein 10.11) (High sulfur keratin-associated protein 10.11) (Keratin-associated protein 18-11) (Keratin-associated protein 18.11).	208	4.6e-15	0.337	gi|28799531|gb|AX646913_1.1|AX646913_1	8..577	-2	319	34..241	Sequence 1105 from Patent EP1270724.	402	1e-35	0.438
aostB5-F-a-05g12.r1	1296	3	Low complex		sp|Q92504|KE4_HUMAN	558..767	-2	469	43..114	Zinc transporter SLC39A7 (Solute carrier family 39 member 7) (Histidine-rich membrane protein Ke4).	199	2e-12	0.446	gi|854065|gb|X83413_100.1|X83413_100	370..780	1	413	73..206	Human herpesvirus-6 (HHV-6) U1102, variant A DNA, complete virion genome.	331	3.4e-28	0.435
aostB5-F-a-13c06.r1	642	4	Low complex		sp|Q9JKL7|SFR12_RAT	10..633	1	494	185..400	Splicing factor, arginine/serine-rich 12 (Serine-arginine-rich- splicing regulatory protein 86) (SRrp86) (SR-related protein of 86 kDa).	195	4.1e-14	0.253	gi|21754970|gb|AK095662_1.1|AK095662_1	25..486	1	173	3..160	Homo sapiens cDNA FLJ38343 fis, clone FCBBF3028472.	289	9.6e-24	0.521
aostB5-F-a-10b08.r1	1831	5	Low complex		sp|Q8TFG9|YL61_SCHPO	43..1764	-2	943	67..646	Hypothetical serine/threonine-rich protein PB15E9.01c precursor.	225	2e-14	0.272	gi|70905642|gb|CP000081_53.1|CP000081_53	11..1816	-1	17392	5781..6352	Leishmania major chromosome 35, complete sequence.	462	2.2e-39	0.364
aostB4-F-a-08c07.f1	2108	5	Low complex		sp|Q8TFG9|YL61_SCHPO	62..1927	-2	943	50..653	Hypothetical serine/threonine-rich protein PB15E9.01c precursor.	266	9.7e-19	0.304	gi|70905641|gb|CP000081_52.1|CP000081_52	8..2098	-2	7194	5294..5964	Leishmania major chromosome 35, complete sequence.	529	6.7e-47	0.378
aostB5-F-a-01g09.r1	1268	6	Low complex											gi|34535830|gb|AK128451_1.1|AK128451_1	12..1169	-3	368	1..360	Homo sapiens cDNA FLJ46594 fis, clone THYMU3045692.	621	6.4e-59	0.33
aostB5-F-a-10h10.r1	1159	7	Low complex		sp|Q8TFG9|YL61_SCHPO	23..1153	-1	943	68..450	Hypothetical serine/threonine-rich protein PB15E9.01c precursor.	169	9.4e-09	0.285	gi|70905642|gb|CP000081_53.1|CP000081_53	1..1101	-2	17392	9497..9833	Leishmania major chromosome 35, complete sequence.	313	1.3e-23	0.398
aostB5-F-a-20f05.r1	2606	9	Low complex		sp|P10387|GLT0_WHEAT	955..1632	1	648	118..344	Glutenin, high molecular weight subunit DY10 precursor.	223	2.8e-14	0.34	gi|21779919|gb|AF497474_3.1|AF497474_3	955..1632	1	624	118..351	Aegilops tauschii leucine-rich-like protein gene, partial cds; seed globulin (Glo-2) gene, complete cds; HMW-glutenin (Glu-Dty) gene, Glu-Dty-T2 allele, complete cds; and HMW-glutenin (HMW) gene, HMW-Dtx2 allele, complete cds.	236	1.5e-14	0.336
aostB5-F-a-08c06.r1	2209	10	Low complex		sp|P10387|GLT0_WHEAT	60..1085	-1	648	118..472	Glutenin, high molecular weight subunit DY10 precursor.	375	2e-31	0.344	gi|110341802|gb|DQ537337_4.1|DQ537337_4	60..1085	-1	648	118..472	Triticum aestivum clone BAC 897M20, complete sequence.	375	2.9e-30	0.344
aostB5-F-a-17h07.r1	2013	11	Low complex		sp|P02459|CO2A1_BOVIN	1194..1901	3	747	203..440	Collagen alpha-1(II) chain precursor (Fragments).	181	8.6e-10	0.286	gi|108673306|gb|DQ534448_1.1|DQ534448_1	1191..1898	3	692	168..399	Lophopyrum elongatum clone G4-5 high molecular weight glutenin x-type subunit gene, complete cds.	309	8.6e-23	0.381
aostB5-F-a-20d11.r1	3504	26	Low complex		sp|P02457|CO1A1_CHICK	585..1289	3	1453	239..481	Collagen alpha-1(I) chain precursor.	159	5.2e-12	0.269	gi|46981760|gb|AY594356_1.1|AY594356_1	585..1295	3	750	181..434	Aegilops tauschii clone R1 HMW glutenin subunit Dtx1.5+Dty10 gene, complete cds.	297	8.1e-21	0.358
aostB5-F-a-09e01.f1	2796	27	Low complex		sp|Q9XSJ7|CO1A1_CANFA	96..1388	3	1460	745..1178	Collagen alpha-1(I) chain precursor.	163	5.1e-06	0.253	gi|46981760|gb|AY594356_1.1|AY594356_1	3..1301	3	750	244..670	Aegilops tauschii clone R1 HMW glutenin subunit Dtx1.5+Dty10 gene, complete cds.	327	2.6e-24	0.279
aostB5-F-a-20e12.r1	1224	28
aostB1-F-a-04a01.r1	2403	23
aostB5-F-a-08c08.f1	2251	15
aostB5-F-a-16c07.f1	1501	3												gi|18027726|gb|AF318317_1.1|AF318317_1	1117..1500	1	400	66..180	Homo sapiens pp10122 mRNA, complete cds.	211	1e-12	0.375
aostB4-F-a-07f04.f1	2345	10
aostB4-F-a-12f06.r1	2022	12												gi|76582884|gb|CP000125_408.1|CP000125_408	263..1939	-2	1153	270..814	Burkholderia pseudomallei 1710b chromosome II, complete sequence.	150	6.8e-05	0.266
aostB4-F-a-07e09.f1	1551	13
aostB4-G-a-03h04.f1	1697	13
aostB5-F-a-01d10.f1	2030	16			sp|P02457|CO1A1_CHICK	1333..1974	1	1453	333..546	Collagen alpha-1(I) chain precursor.	182	1.7e-09	0.286	gi|46981760|gb|AY594356_1.1|AY594356_1	1225..1974	1	750	185..442	Aegilops tauschii clone R1 HMW glutenin subunit Dtx1.5+Dty10 gene, complete cds.	282	1.1e-19	0.351
aostB5-F-a-08e01.r1	1789	19
aostB5-G-a-22e01.f1	1866	71
aostB4-F-a-05f01.r1	2493	98
aostB5-F-a-17b10.f1	2466	313
aostB5-F-a-09f07.r1	4093	277
aostB5-F-a-20a11.r1	3470	337
aostB5-F-a-07e08.f1	20	1
aostB5-F-a-21c08.r1	21	1
aostB5-F-a-01g06.f1	22	1
aostB5-F-a-13e01.f1	24	1
aostB4-F-a-10h07.f1	25	1
aostB4-F-a-11h11.f1	26	1
aostB5-F-a-07a02.r1	27	1
aostB5-F-a-13h05.r1	27	1
aostB4-F-a-01d07.r1	27	1
aostB4-F-a-09b07.f1	27	1
aostB5-F-a-11g01.f1	28	1
aostB4-F-a-05h11.r1	28	1
aostB1-F-a-05g02.r1	29	1
aostB4-F-a-12c04.r1	29	1
aostB5-F-a-13b09.f1	30	1
aostB5-F-a-17f04.f1	32	1
aostB5-F-a-11a04.r1	33	1
aostB5-F-a-16a09.r1	33	1
aostB5-F-a-06f11.r1	34	1
aostB5-F-a-13e02.f1	34	1
aostB5-F-a-21c07.f1	34	1
aostB5-F-a-06g06.r1	35	1
aostB5-F-a-20f02.r1	35	1
aostB4-F-a-06g03.f1	36	1
aostB5-F-a-13a02.f1	37	1
aostB5-F-a-21e09.r1	37	1
aostB5-F-a-30g07.f1	37	1
aostB5-F-a-05h05.f1	38	1
aostB5-F-a-30e11.f1	38	1
aostB4-G-a-03e01.f1	38	1
aostB5-F-a-07e03.f1	39	1
aostB5-G-a-22h09.f1	41	1
aostB5-F-a-09c10.r1	44	1
aostB5-F-a-16b04.f1	44	1
aostB5-F-a-13d02.f1	44	1
aostB5-F-a-16c02.r1	45	1
aostB5-F-a-09g02.r1	46	1
aostB4-F-a-08a11.r1	46	1
aostB4-F-a-11d09.f1	46	1
aostB5-F-a-13f03.f1	47	1
aostB4-F-a-06h11.r1	47	1
aostB5-F-a-13d07.f1	49	1
aostB1-F-a-04g05.r1	49	1
aostB2-F-a-04c09.f1	49	1
aostB5-F-a-02b01.f1	50	1
aostB5-F-a-10c02.r1	50	1
aostB5-F-a-11d01.r1	50	1
aostB5-F-a-13d09.f1	50	1
aostB5-G-a-23c11.f1	50	1
aostB5-F-a-07e08.r1	51	1
aostB5-F-a-18a03.r1	51	1
aostB5-G-a-23h10.f1	51	1
aostB4-G-a-02c06.f1	51	1
aostB4-F-a-07c10.f1	51	1
aostB5-F-a-05a11.r1	52	1
aostB5-F-a-05g04.f1	52	1
aostB5-F-a-26c02.f1	52	1
aostB4-F-a-10c10.f1	52	1
aostB5-F-a-13f09.f1	53	1
aostB5-G-a-22c12.r1	53	1
aostB5-F-a-30c06.f1	53	1
aostB5-F-a-05c06.f1	54	1
aostB5-F-a-13b06.f1	54	1
aostB2-F-a-04e08.f1	54	1
aostB5-F-a-13f10.f1	55	1
aostB5-F-a-21h10.r1	55	1
aostB5-G-a-22c09.f1	55	1
aostB5-F-a-29a06.f1	55	1
aostB4-G-a-03f01.f1	55	1
aostB5-F-a-11d09.r1	56	1
aostB5-F-a-13e05.f1	56	1
aostB5-F-a-16c01.r1	56	1
aostB5-F-a-30f11.f1	56	1
aostB5-F-a-16e06.r1	57	1
aostB5-F-a-16g09.r1	57	1
aostB5-F-a-19f07.f1	57	1
aostB5-G-a-22f10.f1	57	1
aostB1-F-a-03b09.f1	57	1
aostB4-F-a-01e03.r1	57	1
aostB4-G-a-03c12.f1	57	1
aostB5-G-a-22c10.f1	58	1
aostB1-F-a-03f11.f1	58	1
aostB5-F-a-17d01.f1	59	1
aostB5-F-a-18g09.f1	59	1
aostB5-F-a-26b12.f1	59	1
aostB4-F-a-09a12.f1	59	1
aostB4-G-a-02d03.f1	60	1
aostB5-F-a-13g09.r1	61	1
aostB5-F-a-20c10.r1	61	1
aostB5-G-a-22g11.r1	61	1
aostB5-F-a-26h11.f1	61	1
aostB2-F-a-04f06.f1	61	1
aostB5-F-a-05g08.f1	62	1
aostB5-F-a-19e03.f1	62	1
aostB4-G-a-02c05.r1	62	1
aostB4-F-a-05f08.r1	62	1
aostB5-F-a-06a08.f1	63	1
aostB5-F-a-08e08.r1	63	1
aostB5-F-a-13a11.f1	63	1
aostB5-F-a-21d07.r1	63	1
aostB4-F-a-06g03.r1	63	1
aostB11-F-a-01d11.f1	63	1
aostB5-F-a-08e06.r1	64	1
aostB5-F-a-17b04.f1	64	1
aostB5-G-a-22h08.f1	64	1
aostB4-G-a-02b11.f1	64	1
aostB4-F-a-05c01.r1	64	1
aostB4-F-a-09h05.f1	64	1
aostB11-F-a-01g02.f1	64	1
aostB5-F-a-06c02.r1	65	1
aostB5-F-a-08f10.f1	65	1
aostB5-F-a-09f08.f1	65	1
aostB5-F-a-10b04.f1	65	1
aostB5-F-a-16g02.r1	65	1
aostB5-F-a-01g10.f1	67	1
aostB5-F-a-29c10.f1	67	1
aostB4-F-a-08e04.r1	67	1
aostB4-F-a-11e11.f1	67	1
aostB5-G-a-22d07.f1	68	1
aostB2-F-a-04f10.f1	68	1
aostB5-F-a-13e10.f1	69	1
aostB5-F-a-16h04.r1	69	1
aostB5-F-a-19g04.f1	69	1
aostB5-G-a-22f08.f1	69	1
aostB5-F-a-29c05.f1	69	1
aostB4-F-a-05d12.f1	69	1
aostB11-F-a-01b04.f1	69	1
aostB5-F-a-18d03.r1	70	1
aostB5-F-a-16g08.r1	70	1
aostB5-G-a-22b05.f1	70	1
aostB4-F-a-01d12.r1	70	1
aostB4-F-a-09c07.f1	70	1
aostB4-F-a-10a02.f1	70	1
aostB4-F-a-11f06.f1	70	1
aostB4-F-a-11h03.f1	70	1
aostB5-F-a-05a08.r1	71	1
aostB5-F-a-19a11.r1	71	1
aostB5-F-a-18g07.f1	71	1
aostB5-F-a-20e07.f1	71	1
aostB5-F-a-20f12.r1	71	1
aostB5-G-a-22d07.r1	71	1
aostB5-F-a-29a05.r1	71	1
aostB4-F-a-04e11.f1	71	1
aostB4-F-a-08c09.f1	71	1
aostB4-F-a-10g02.f1	71	1
aostB11-F-a-01d11.r1	71	1
aostB4-F-a-12f08.r1	71	1
aostB5-F-a-01e09.f1	72	1
aostB5-F-a-18a12.f1	72	1
aostB5-F-a-20e07.r1	72	1
aostB1-F-a-05h10.f1	72	1
aostB4-F-a-08a07.r1	72	1
aostB5-F-a-16a04.f1	73	1
aostB5-F-a-16e03.f1	73	1
aostB5-F-a-19c07.r1	73	1
aostB5-F-a-19h04.f1	73	1
aostB5-F-a-20g07.f1	73	1
aostB5-G-a-22d12.f1	73	1
aostB5-G-a-22g10.r1	73	1
aostB4-F-a-04d11.f1	73	1
aostB4-F-a-05e11.r1	73	1
aostB4-F-a-05g06.f1	73	1
aostB4-F-a-06h05.r1	73	1
aostB4-F-a-08d04.r1	73	1
aostB4-F-a-12e08.r1	73	1
aostB5-F-a-01g10.r1	74	1
aostB5-F-a-11f10.r1	74	1
aostB5-F-a-18g06.r1	74	1
aostB5-F-a-18f08.f1	74	1
aostB5-F-a-19c06.f1	74	1
aostB5-F-a-21d09.f1	74	1
aostB5-G-a-23a09.f1	74	1
aostB1-F-a-05f11.f1	74	1
aostB4-F-a-01f10.r1	74	1
aostB5-F-a-05e08.r1	75	1
aostB5-F-a-07g02.f1	75	1			sp|Q96N68|CR015_HUMAN	1..75	-1	181	132..158	Uncharacterized protein C18orf15.	108	9.9e-06	0.667	gi|40556853|gb|AY512913_1.1|AY512913_1	1..75	-1	133	32..56	Mus musculus clone NIA:K0221A09 unknown mRNA.	111	6.9e-05	0.68
aostB5-F-a-18b03.r1	75	1												gi|28802466|gb|AX647827_1.1|AX647827_1	7..75	1	298	121..143	Sequence 2019 from Patent EP1270724.	109	0.00051	0.783
aostB5-F-a-18h04.r1	75	1
aostB5-G-a-22e09.f1	75	1
aostB5-F-a-29e09.f1	75	1
aostB1-F-a-05h06.r1	75	1
aostB1-F-a-04c12.r1	75	1
aostB4-G-a-03f10.f1	75	1
aostB5-F-a-01g03.r1	76	1
aostB5-F-a-06e05.r1	76	1
aostB5-F-a-13g10.f1	76	1
aostB5-F-a-05e01.f1	77	1
aostB5-F-a-13e01.r1	77	1
aostB5-F-a-16d04.r1	77	1
aostB5-F-a-18d06.f1	77	1
aostB5-F-a-20a02.f1	77	1
aostB4-F-a-09b11.f1	77	1
aostB4-F-a-11e12.f1	77	1
aostB5-F-a-21d10.r1	78	1
aostB4-F-a-11d04.f1	78	1
aostB5-F-a-16g08.f1	79	1
aostB5-F-a-13c02.f1	79	1
aostB5-G-a-22f08.r1	79	1
aostB4-F-a-01a07.r1	79	1
aostB4-F-a-12b01.r1	79	1
aostB5-F-a-07g12.f1	80	1
aostB5-F-a-21d09.r1	80	1
aostB5-G-a-22c12.f1	80	1
aostB5-F-a-30a11.f1	80	1
aostB4-F-a-01a12.r1	80	1
aostB5-F-a-16e02.r1	81	1
aostB5-F-a-16h08.r1	81	1
aostB5-F-a-19c11.r1	81	1
aostB2-F-a-04b03.r1	81	1
aostB4-G-a-02c11.r1	81	1
aostB5-F-a-11d06.r1	82	1
aostB5-F-a-17c03.f1	82	1
aostB4-F-a-06c08.r1	82	1												gi|9447|gb|X61045_1.1|X61045_1	1..69	1	149	54..76	Hydra N-COL 1 mRNA for mini-collagen.	81	0.00078	0.609
aostB5-F-a-08e02.r1	83	1
aostB5-F-a-08f02.r1	83	1
aostB5-F-a-11g12.r1	83	1
aostB5-F-a-18b08.r1	83	1
aostB5-F-a-21g08.r1	83	1
aostB5-F-a-30e12.f1	83	1
aostB4-F-a-07d02.r1	83	1
aostB5-F-a-07h02.r1	84	1
aostB5-F-a-07h03.f1	84	1
aostB5-F-a-08e04.r1	84	1
aostB5-F-a-08g08.r1	84	1
aostB5-F-a-11b10.r1	84	1
aostB5-F-a-18g12.r1	84	1
aostB5-F-a-20a02.r1	84	1
aostB4-G-a-03h02.f1	84	1
aostB4-F-a-05f05.r1	84	1
aostB5-F-a-08a01.f1	85	1
aostB5-F-a-13h12.f1	85	1
aostB5-F-a-29h08.f1	85	1
aostB4-F-a-11b08.f1	85	1
aostB5-F-a-10e09.f1	86	1
aostB5-F-a-18c07.f1	86	1
aostB5-G-a-23d01.r1	87	1
aostB5-F-a-30d08.f1	87	1
aostB4-F-a-10b02.f1	87	1
aostB4-F-a-12g12.r1	87	1
aostB5-F-a-01d11.f1	88	1
aostB5-F-a-08h06.f1	88	1
aostB5-F-a-16f04.r1	88	1
aostB5-F-a-21g12.f1	88	1
aostB5-F-a-29g11.r1	88	1
aostB1-F-a-03g12.f1	88	1
aostB4-G-a-03d07.r1	88	1
aostB11-F-a-01a11.r1	88	1												gi|4884787|gb|AF128862_1.1|AF128862_1	1..81	1	103	10..36	Cloning vector pHIND2.2, complete sequence.	101	0.0008	0.704
aostB4-F-a-12a08.r1	88	1
aostB5-F-a-05f09.r1	89	1
aostB5-F-a-13g05.f1	89	1
aostB5-F-a-21c02.r1	89	1
aostB1-F-a-04g01.r1	89	1
aostB4-F-a-09f07.f1	89	1
aostB5-F-a-21c05.r1	90	1
aostB4-F-a-08f05.r1	90	1
aostB11-F-a-01a06.r1	90	1
aostB5-F-a-10b02.f1	91	1
aostB5-F-a-30c10.f1	91	1
aostB4-G-a-02d01.r1	91	1			sp|Q9Z1S5|SEPT3_MOUSE	1..90	1	465	372..413	Neuronal-specific septin-3.	128	6.2e-07	0.595	gi|854065|gb|X83413_100.1|X83413_100	1..90	1	413	233..262	Human herpesvirus-6 (HHV-6) U1102, variant A DNA, complete virion genome.	156	6.8e-09	0.867
aostB4-F-a-05b12.r1	91	1
aostB5-F-a-06g06.f1	92	1
aostB5-F-a-11h11.r1	92	1
aostB5-F-a-30h12.f1	92	1
aostB1-F-a-05f04.r1	92	1
aostB5-F-a-08g09.f1	93	1
aostB5-F-a-17b06.r1	93	1
aostB5-F-a-25c05.f1	93	1
aostB5-F-a-07h11.r1	94	1
aostB5-F-a-08f01.r1	94	1
aostB5-F-a-13f06.f1	94	1
aostB5-F-a-16b10.r1	94	1
aostB5-F-a-16f01.r1	94	1
aostB5-F-a-06d01.r1	95	1
aostB5-F-a-09e03.r1	95	1
aostB5-F-a-20a09.r1	95	1
aostB4-G-a-02e10.f1	95	1			sp|Q03751|CSP_DROME	38..94	-2	249	114..135	Cysteine string protein.	115	4.8e-06	0.682	gi|1480863|gb|U63332_1.1|U63332_1	35..94	-2	46	15..34	Human super cysteine rich protein mRNA, partial cds.	159	5.5e-10	0.9
aostB5-F-a-13d05.f1	96	1
aostB5-F-a-06b11.f1	97	1
aostB5-F-a-18h12.r1	97	1
aostB11-F-a-01b08.r1	97	1
aostB5-F-a-06a12.r1	98	1
aostB5-F-a-16d01.f1	98	1
aostB5-F-a-30f09.f1	98	1			sp|P0AEE3|DEGS_ECOLI	2..97	-2	355	289..320	Protease degS precursor (EC 3.4.21.-).	132	1.5e-07	0.781	gi|26110244|gb|AE014075_3899.1|AE014075_3899	2..97	-2	355	289..320	Escherichia coli CFT073, complete genome.	137	6.2e-07	0.812
aostB1-F-a-05a08.f1	98	1
aostB5-F-a-02a12.f1	99	1
aostB5-F-a-13f08.f1	99	1
aostB5-F-a-21b03.r1	99	1
aostB5-F-a-05c12.r1	100	1
aostB5-F-a-07a05.f1	100	1
aostB5-F-a-16a04.r1	100	1
aostB5-F-a-16g06.r1	100	1
aostB5-F-a-29f11.f1	100	1
aostB2-F-a-04a06.r1	100	1
aostB4-F-a-05h01.r1	101	1
aostB4-F-a-06a02.r1	101	1
aostB5-F-a-07d03.r1	102	1
aostB5-F-a-21e11.r1	102	1
aostB4-F-a-07e11.f1	102	1
aostB4-F-a-07f09.r1	102	1
aostB4-F-a-08g04.f1	102	1
aostB4-F-a-12f09.r1	102	1
aostB5-F-a-08b03.f1	103	1
aostB4-F-a-01a03.r1	103	1
aostB11-F-a-01f01.f1	103	1
aostB1-F-a-04c04.r1	104	1
aostB5-F-a-11e09.f1	105	1
aostB5-F-a-11h08.r1	105	1
aostB2-F-a-04h02.r1	105	1
aostB4-F-a-08e05.f1	105	1
aostB4-F-a-11c04.f1	105	1
aostB4-F-a-11d07.f1	105	1
aostB5-F-a-01f10.f1	106	1
aostB11-F-a-01d04.r1	106	1
aostB5-F-a-16a05.r1	107	1
aostB1-F-a-05b12.r1	107	1
aostB4-F-a-07b03.f1	107	1
aostB5-F-a-18f10.r1	108	1
aostB5-F-a-16d02.r1	108	1
aostB5-F-a-29g01.r1	108	1
aostB4-F-a-05d09.f1	108	1
aostB4-F-a-12e09.r1	108	1
aostB5-F-a-06h03.r1	109	1
aostB5-F-a-10g08.r1	109	1
aostB5-F-a-16g03.r1	109	1
aostB5-F-a-05a07.f1	110	1
aostB5-F-a-10g08.f1	110	1
aostB5-F-a-17e03.r1	110	1
aostB5-F-a-19f05.r1	110	1
aostB5-G-a-23c02.f1	110	1
aostB4-F-a-06e07.f1	110	1
aostB1-F-a-05c12.f1	111	1
aostB4-F-a-05c12.r1	111	1
aostB4-F-a-09b08.f1	111	1
aostB4-F-a-12f07.r1	112	1
aostB5-F-a-13c04.r1	113	1
aostB5-F-a-21g08.f1	113	1
aostB5-F-a-26c10.f1	113	1
aostB1-F-a-05g05.f1	113	1
aostB2-F-a-04a12.r1	113	1
aostB4-G-a-03f08.f1	114	1
aostB5-F-a-29g03.f1	115	1
aostB1-F-a-03g08.f1	115	1
aostB1-F-a-04c05.r1	115	1
aostB2-F-a-04f12.r1	115	1
aostB4-G-a-02h08.r1	115	1
aostB11-F-a-01h03.f1	115	1
aostB5-F-a-08h12.f1	116	1
aostB5-F-a-10e07.f1	116	1
aostB5-F-a-16g06.f1	116	1			sp|P04929|HRPX_PLALO	19..114	-3	351	217..250	Histidine-rich glycoprotein precursor.	179	8.9e-13	0.706	gi|28828387|gb|AC117070_32.2|AC117070_32	19..114	-3	233	114..145	Dictyostelium discoideum chromosome 2 map 2097701-2233941 strain AX4, complete sequence.	197	5e-14	0.75
aostB5-F-a-13c11.f1	116	1
aostB5-F-a-13h09.f1	116	1
aostB5-G-a-23g02.f1	116	1
aostB4-F-a-01d01.r1	116	1
aostB5-F-a-06f07.f1	117	1
aostB5-F-a-16e11.r1	117	1
aostB5-G-a-22a06.f1	117	1
aostB4-F-a-05h09.r1	117	1
aostB4-F-a-07a04.f1	117	1
aostB4-F-a-07e11.r1	117	1
aostB4-F-a-06e07.r1	118	1
aostB5-F-a-16b08.r1	119	1
aostB5-F-a-20f10.f1	119	1
aostB5-F-a-25d02.f1	119	1			sp|Q02722|Q300_MOUSE	70..117	-3	77	26..41	Protein Q300.	90	0.00081	0.875	gi|74186537|gb|AK158980_1.1|AK158980_1	10..114	-3	137	98..135	Mus musculus visual cortex cDNA, RIKEN full-length enriched library, clone:K530023J01 product:hypothetical protein, full insert sequence.	104	0.00039	0.553
aostB11-F-a-01c02.r1	120	1
aostB5-F-a-13e09.f1	121	1
aostB5-F-a-26c03.f1	121	1
aostB5-F-a-07a04.f1	122	1
aostB5-F-a-25e10.f1	122	1
aostB5-F-a-11b01.r1	123	1
aostB5-F-a-05d02.f1	124	1
aostB5-F-a-10g11.r1	124	1
aostB5-F-a-16d09.f1	124	1
aostB5-F-a-13g07.f1	124	1
aostB1-F-a-05f09.f1	124	1
aostB1-F-a-04f01.r1	124	1
aostB4-G-a-02e06.f1	124	1
aostB4-F-a-06a11.r1	124	1
aostB5-F-a-01d11.r1	125	1
aostB5-F-a-08g08.f1	125	1
aostB5-F-a-20a10.r1	125	1
aostB4-F-a-12a06.r1	125	1
aostB5-F-a-13g08.f1	126	1
aostB5-F-a-16b09.r1	126	1
aostB5-F-a-20f06.f1	126	1
aostB4-F-a-07d08.r1	126	1
aostB4-F-a-07e03.f1	126	1
aostB5-F-a-19h07.r1	127	1
aostB5-F-a-29b12.r1	127	1
aostB5-G-a-23h02.r1	128	1
aostB5-F-a-19b06.f1	129	1
aostB5-G-a-22f04.f1	129	1
aostB4-F-a-05b12.f1	129	1
aostB4-F-a-10c12.f1	130	1
aostB5-F-a-05a12.f1	131	1
aostB1-F-a-05a02.f1	131	1
aostB4-F-a-08c03.r1	131	1
aostB5-F-a-06c09.r1	132	1
aostB5-F-a-16b02.r1	132	1
aostB5-G-a-22d10.f1	132	1
aostB1-F-a-05b12.f1	132	1
aostB4-G-a-02a04.f1	132	1
aostB5-F-a-07b08.r1	133	1
aostB5-F-a-16b07.r1	133	1												gi|53133808|gb|AJ720574_1.1|AJ720574_1	7..129	-2	385	322..362	Gallus gallus mRNA for hypothetical protein, clone 20j11.	136	9.4e-07	0.585
aostB4-F-a-08e11.f1	133	1			sp|Q6C4D4|DBP2_YARLI	24..92	3	552	497..519	ATP-dependent RNA helicase DBP2 (EC 3.6.1.-).	106	0.00017	0.87	gi|37595919|gb|AY329370_1.1|AY329370_1	13..90	1	320	92..117	Mus musculus TOX (Tox) mRNA, complete cds.	108	0.00065	0.808
aostB5-F-a-19c08.f1	134	1
aostB5-F-a-21e08.f1	134	1
aostB1-F-a-03g02.f1	134	1
aostB4-G-a-03e04.r1	134	1
aostB5-F-a-02a09.f1	135	1												gi|28799531|gb|AX646913_1.1|AX646913_1	1..111	-1	319	137..176	Sequence 1105 from Patent EP1270724.	118	5.9e-05	0.585
aostB5-F-a-05b11.r1	135	1
aostB5-F-a-16c10.f1	135	1
aostB5-F-a-16b06.r1	135	1												gi|24982927|gb|AE015451_1445.1|AE015451_1445	34..123	1	393	358..387	Pseudomonas putida KT2440 complete genome.	131	2.1e-10	0.867
aostB5-F-a-19h07.f1	135	1
aostB1-F-a-05e02.f1	135	1
aostB4-G-a-03f12.f1	135	1
aostB4-F-a-08f05.f1	135	1			sp|O96614|SER1_GALME	3..134	3	115	44..87	Sericin-1 (Silk gum protein 1) (Fragment).	125	1.4e-07	0.636	gi|3916718|gb|AF095241_1.1|AF095241_1	3..134	3	115	44..87	Galleria mellonella sericin-1 (Ser-1) mRNA, partial cds.	125	2.1e-06	0.636
aostB5-F-a-07h01.r1	136	1
aostB4-F-a-01a05.r1	136	1												gi|26349837|gb|AK082647_1.1|AK082647_1	15..134	3	147	68..106	Mus musculus 0 day neonate cerebellum cDNA, RIKEN full-length enriched library, clone:C230076M22 product:hypothetical protein, full insert sequence.	153	2.3e-09	0.825
aostB4-F-a-07f07.f1	136	1												gi|59717963|gb|AE004969_595.1|AE004969_595	13..135	1	756	144..184	Neisseria gonorrhoeae FA 1090, complete genome.	123	6.2e-05	0.634
aostB5-F-a-06a08.r1	137	1
aostB5-F-a-18f02.f1	138	1
aostB2-F-a-04b05.r1	138	1
aostB4-F-a-05a09.r1	138	1
aostB5-F-a-18h01.r1	139	1
aostB5-F-a-18d12.f1	139	1
aostB4-F-a-01g01.r1	139	1
aostB4-G-a-02d08.f1	139	1
aostB5-F-a-25d03.f1	140	1
aostB5-F-a-10e07.r1	141	1
aostB5-F-a-10f05.r1	141	1
aostB5-F-a-18g04.f1	141	1
aostB4-F-a-06f03.f1	141	1
aostB5-F-a-16h12.r1	143	1
aostB5-F-a-17g07.f1	143	1
aostB4-F-a-05c12.f1	143	1
aostB5-F-a-13d10.f1	144	1
aostB5-F-a-29e11.f1	144	1
aostB5-F-a-25d05.f1	145	1
aostB4-F-a-11c03.f1	145	1			sp|P52727|MTA_SPAAU	2..109	2	60	7..47	Metallothionein A (MT A).	92	0.00048	0.512	gi|23505099|gb|AL929357_40.1|AL929357_40	4..108	-2	3381	2994..3028	Plasmodium falciparum strain 3D7, chromosome 9; segment 3/5.	141	4.3e-06	0.629
aostB5-F-a-06g11.r1	147	1			sp|P04929|HRPX_PLALO	29..118	2	351	218..247	Histidine-rich glycoprotein precursor.	168	1.5e-11	0.733	gi|28828387|gb|AC117070_32.2|AC117070_32	29..121	2	233	125..155	Dictyostelium discoideum chromosome 2 map 2097701-2233941 strain AX4, complete sequence.	185	9.3e-13	0.774
aostB5-F-a-30e06.f1	147	1
aostB5-F-a-10b07.f1	148	1
aostB5-F-a-13h05.f1	148	1			sp|P36079|YKI3_YEAST	26..133	2	204	4..37	Hypothetical 23.7 kDa protein in MDH1-VMA5 intergenic region.	93	0.00087	0.417	gi|28802480|gb|AX647833_1.1|AX647833_1	3..137	-3	529	424..472	Sequence 2025 from Patent EP1270724.	152	3e-08	0.592
aostB5-F-a-19e03.r1	148	1
aostB2-F-a-04c10.f1	148	1
aostB5-F-a-20c05.r1	149	1
aostB5-G-a-22d02.r1	149	1
aostB5-F-a-30f06.f1	149	1
aostB5-F-a-16f10.r1	150	1
aostB5-F-a-20g09.r1	150	1
aostB5-F-a-11c11.r1	151	1
aostB5-F-a-16e05.r1	152	1
aostB1-F-a-04c07.r1	153	1
aostB11-F-a-01c02.f1	153	1
aostB5-F-a-07c04.f1	154	1
aostB4-F-a-04c01.f1	155	1												gi|74178756|gb|AK157281_1.1|AK157281_1	5..151	2	187	17..68	Mus musculus activated spleen cDNA, RIKEN full-length enriched library, clone:F830209E13 product:hypothetical Phenylalanine-rich region profile containing protein, full insert sequence.	115	2.7e-05	0.462
aostB5-F-a-01h11.r1	156	1
aostB5-F-a-11d02.f1	157	1			sp|Q4K5U1|RS20_PSEF5	1..78	1	92	67..92	30S ribosomal protein S20.	121	4.2e-07	0.885	gi|68346928|gb|CP000076_5240.1|CP000076_5240	1..78	1	92	67..92	Pseudomonas fluorescens Pf-5, complete genome.	121	6.1e-06	0.885
aostB5-F-a-16b05.r1	157	1
aostB5-F-a-06a03.r1	158	1
aostB5-F-a-08g06.f1	158	1
aostB5-G-a-22g02.f1	158	1
aostB5-F-a-17g11.r1	159	1
aostB4-F-a-05b07.r1	159	1
aostB4-F-a-05c03.r1	159	1
aostB4-F-a-06h09.r1	159	1
aostB4-F-a-07g10.f1	159	1
aostB4-F-a-08d06.f1	159	1
aostB4-F-a-05c09.f1	160	1
aostB5-F-a-01f11.f1	161	1
aostB5-F-a-07e12.f1	161	1
aostB5-F-a-19d12.r1	163	1
aostB5-F-a-08f11.f1	164	1												gi|24346031|gb|AE014299_538.1|AE014299_538	8..163	2	717	640..690	Shewanella oneidensis MR-1, complete genome.	134	4.1e-06	0.519
aostB5-F-a-19b09.f1	164	1			sp|P06333|TCB1_RABIT	33..140	3	319	60..95	T-cell receptor beta chain ANA 11.	108	5.1e-05	0.5	gi|66267505|gb|BC095744_1.1|BC095744_1	25..159	1	428	382..426	Danio rerio zgc:112304, mRNA (cDNA clone MGC:112304 IMAGE:7256300), complete cds.	160	2.9e-09	0.556
aostB5-F-a-20h07.f1	164	1
aostB5-F-a-20b09.f1	165	1
aostB1-F-a-05a10.r1	165	1
aostB4-F-a-06b02.r1	165	1
aostB5-F-a-06d06.f1	166	1
aostB5-F-a-26e04.f1	166	1
aostB5-F-a-29d10.r1	166	1
aostB5-F-a-01c04.f1	167	1
aostB5-F-a-05h11.r1	167	1												gi|8493519|gb|S79410_1.1|S79410_1	8..148	2	143	64..109	Mus musculus nuclear localization signal binding protein (spot-1) mRNA, complete cds.	120	7.7e-06	0.468
aostB5-F-a-20c10.f1	167	1
aostB1-F-a-04c06.r1	167	1
aostB5-F-a-06g12.f1	169	1
aostB5-F-a-21d08.f1	169	1
aostB5-G-a-22f09.f1	169	1			sp|Q9Z1S5|SEPT3_MOUSE	24..164	3	465	359..410	Neuronal-specific septin-3.	109	7.3e-05	0.462	gi|37654236|gb|AY383665_1.1|AY383665_1	56..163	-1	103	61..95	Rattus norvegicus LRRGT00010 mRNA, complete cds.	145	1.7e-08	0.667
aostB4-G-a-02d02.r1	169	1			sp|P04487|RNB_HHV11	20..97	-1	161	131..156	RNA-binding protein (Vmw21).	87	6.9e-08	0.615	gi|59569|gb|X14112_75.1|X14112_75	20..97	-1	161	131..156	Human herpesvirus 1 complete genome.	87	1e-06	0.615
aostB5-F-a-07b06.f1	170	1
aostB1-F-a-03d08.f1	170	1
aostB1-F-a-04h06.r1	170	1
aostB4-G-a-02a06.r1	170	1
aostB4-F-a-06e11.r1	170	1
aostB5-F-a-13e11.r1	171	1												gi|66267505|gb|BC095744_1.1|BC095744_1	14..163	2	428	374..423	Danio rerio zgc:112304, mRNA (cDNA clone MGC:112304 IMAGE:7256300), complete cds.	157	6e-09	0.48
aostB5-F-a-13a12.f1	171	1
aostB1-F-a-04a06.r1	172	1
aostB5-F-a-05g05.f1	174	1
aostB4-F-a-04b12.f1	175	1
aostB5-F-a-01e06.r1	176	1
aostB5-F-a-11g12.f1	176	1
aostB5-F-a-26e06.f1	176	1
aostB4-F-a-05d12.r1	176	1			sp|Q09669|ADH4_SCHPO	3..176	-1	422	226..283	Alcohol dehydrogenase 4 (EC 1.1.1.1) (Alcohol dehydrogenase IV).	127	7e-07	0.448	gi|71146406|gb|CP000083_1392.1|CP000083_1392	3..176	-1	386	182..239	Colwellia psychrerythraea 34H, complete genome.	191	8.7e-13	0.621
aostB5-F-a-05c07.f1	177	1
aostB5-F-a-13d11.r1	177	1
aostB5-F-a-29e10.r1	177	1
aostB5-F-a-10h05.f1	178	1			sp|Q3SX41|CROP_BOVIN	1..132	1	432	243..290	Cisplatin resistance-associated overexpressed protein.	106	0.00014	0.542	gi|28829018|gb|AC116982_34.2|AC116982_34	14..115	2	1845	585..618	Dictyostelium discoideum chromosome 2 map 3622643-3879522 strain AX4, complete sequence.	125	0.00011	0.735
aostB5-F-a-26b07.f1	178	1			sp|Q5T200|ZC313_HUMAN	2..175	-1	1668	691..748	Zinc finger CCCH domain-containing protein 13.	107	0.00058	0.448	gi|67678309|gb|BC096985_1.1|BC096985_1	3..176	-3	434	248..307	Danio rerio zgc:113884, mRNA (cDNA clone MGC:113884 IMAGE:7439737), complete cds.	133	2.5e-06	0.45
aostB2-F-a-04d08.f1	178	1
aostB4-F-a-07g08.r1	178	1
aostB4-F-a-08d04.f1	178	1			sp|P71243|WCAL_ECOLI	38..175	-1	406	344..389	Putative colanic acid biosynthesis glycosyl transferase wcaL (EC 2.-.-.-).	120	3.8e-06	0.63	gi|12516235|gb|AE005174_2870.2|AE005174_2870	38..175	-1	406	344..389	Escherichia coli O157:H7 EDL933, complete genome.	120	5.6e-05	0.63
aostB5-F-a-06g10.f1	179	1
aostB5-F-a-06g11.f1	179	1
aostB4-F-a-05h06.f1	179	1
aostB4-F-a-07c07.f1	179	1
aostB5-F-a-18d07.r1	180	1
aostB5-F-a-13f11.f1	180	1
aostB5-F-a-05a07.r1	181	1
aostB5-F-a-08b02.r1	181	1
aostB4-F-a-09f09.f1	181	1
aostB11-F-a-01h03.r1	181	1
aostB5-F-a-09b05.f1	184	1
aostB5-F-a-11b01.f1	184	1
aostB5-F-a-29b06.f1	184	1
aostB5-F-a-13e08.f1	185	1
aostB4-G-a-02a11.f1	185	1
aostB4-F-a-05g09.r1	185	1												gi|26335699|gb|AK043445_1.1|AK043445_1	15..104	-1	145	80..109	Mus musculus 7 days neonate cerebellum cDNA, RIKEN full-length enriched library, clone:A730096C04 product:hypothetical Bipartite nuclear localization signal/Glutamic acid-rich region profile/Lysine-rich region profile/Arginine-rich region profile containing protein, full insert sequence.	112	5.4e-05	0.767
aostB4-F-a-06a11.f1	185	1
aostB4-F-a-08g11.r1	185	1
aostB5-F-a-17g06.r1	186	1
aostB1-F-a-04f12.r1	186	1
aostB5-F-a-11f03.f1	187	1
aostB5-F-a-11e02.r1	188	1
aostB4-F-a-07e06.f1	189	1
aostB5-F-a-09e09.f1	191	1												gi|53792541|gb|AP003537_10.3|AP003537_10	12..143	3	94	10..58	Oryza sativa (japonica cultivar-group) genomic DNA, chromosome 1, BAC clone:B1140D12.	104	0.00038	0.551
aostB5-F-a-16a12.r1	191	1
aostB5-G-a-23d10.r1	191	1
aostB5-F-a-21c05.f1	192	1
aostB5-F-a-21g04.f1	192	1
aostB4-F-a-08e08.f1	192	1
aostB5-F-a-08g04.r1	194	1
aostB5-F-a-29a10.r1	194	1
aostB5-F-a-17c06.r1	195	1
aostB5-F-a-26e10.f1	195	1
aostB4-F-a-06d03.f1	196	1
aostB11-F-a-01a10.f1	196	1
aostB5-F-a-08g05.r1	197	1
aostB5-G-a-22d09.f1	197	1
aostB4-F-a-07f01.f1	197	1
aostB11-F-a-01g11.r1	197	1
aostB5-F-a-05c04.r1	198	1
aostB5-F-a-07d07.f1	198	1
aostB5-F-a-08a05.r1	198	1
aostB5-F-a-10b07.r1	198	1
aostB5-F-a-19d10.f1	198	1
aostB5-F-a-20a06.r1	198	1
aostB1-F-a-04b12.r1	198	1			sp|Q4PCV8|RNA14_USTMA	48..164	-2	945	50..88	mRNA 3'-end-processing protein RNA14.	141	7e-08	0.795	gi|16414414|gb|AL596170_123.1|AL596170_123	48..170	-2	882	227..267	Listeria innocua Clip11262 complete genome, segment 8/12.	151	8.1e-08	0.805
aostB4-G-a-03e04.f1	198	1
aostB5-F-a-05b12.f1	199	1												gi|49647546|gb|CR382129_422.1|CR382129_422	4..177	-2	713	457..518	Yarrowia lipolytica chromosome C of strain CLIB122 of Yarrowia lipolytica.	123	6e-05	0.468
aostB5-F-a-07b08.f1	199	1
aostB4-G-a-02g09.f1	199	1
aostB4-F-a-06a07.f1	200	1
aostB5-F-a-05g04.r1	201	1			sp|P08675|CSP_PLACL	8..193	-3	378	211..273	Circumsporozoite protein precursor (CS).	116	9.2e-06	0.477	gi|28799531|gb|AX646913_1.1|AX646913_1	14..196	2	319	148..205	Sequence 1105 from Patent EP1270724.	189	7e-13	0.574
aostB5-F-a-19c03.f1	201	1
aostB1-F-a-05c04.r1	201	1
aostB4-G-a-03c12.r1	201	1												gi|12856908|gb|AK017591_1.1|AK017591_1	54..197	-2	408	127..174	Mus musculus 8 days embryo whole body cDNA, RIKEN full-length enriched library, clone:5730420G12 product:weakly similar to KIAA0765 PROTEIN (HRIHFB2091 PROTEIN) (FRAGMENT) [Homo sapiens], full insert sequence.	120	5.7e-05	0.5
aostB2-F-a-04b10.f1	202	1			sp|Q5T200|ZC313_HUMAN	49..201	1	1668	674..725	Zinc finger CCCH domain-containing protein 13.	137	3.6e-07	0.673	gi|55728414|gb|CR858742_1.1|CR858742_1	37..201	1	774	688..743	Pongo pygmaeus mRNA; cDNA DKFZp469G0339 (from clone DKFZp469G0339).	143	4.8e-07	0.661
aostB4-F-a-01c08.r1	202	1												gi|18027390|gb|AF289593_1.1|AF289593_1	51..179	-3	135	88..132	Homo sapiens clone pp7683 unknown mRNA.	119	1e-05	0.489
aostB4-F-a-10e01.f1	202	1
aostB5-F-a-16a01.r1	203	1
aostB5-F-a-26g01.f1	203	1
aostB5-F-a-08f01.f1	204	1
aostB5-F-a-25h09.f1	204	1
aostB2-F-a-04c03.f1	204	1
aostB5-F-a-11d03.r1	205	1
aostB5-F-a-21b08.r1	205	1
aostB4-F-a-08e08.r1	205	1
aostB5-F-a-16a11.f1	206	1
aostB5-F-a-05a03.r1	207	1
aostB5-F-a-25g03.f1	207	1
aostB4-F-a-05c05.r1	208	1			sp|Q98CZ2|UREE_RHILO	18..143	3	196	152..193	Urease accessory protein ureE.	138	6.6e-09	0.5	gi|854065|gb|X83413_100.1|X83413_100	5..202	-1	413	92..161	Human herpesvirus-6 (HHV-6) U1102, variant A DNA, complete virion genome.	219	8.8e-16	0.557
aostB5-F-a-17b11.f1	209	1
aostB5-F-a-20c12.r1	209	1
aostB5-F-a-10a03.r1	210	1												gi|29339414|gb|AE015928_2104.1|AE015928_2104	64..183	1	897	806..845	Bacteroides thetaiotaomicron VPI-5482, complete genome.	104	0.00055	0.4
aostB5-F-a-21e04.f1	210	1												gi|1333847|gb|X14898_1.1|X14898_1	138..209	-2	285	252..275	Hamster p7 preinsertion DNA.	116	7.8e-05	0.917
aostB1-F-a-05b07.f1	210	1
aostB4-F-a-11h12.f1	210	1												gi|91681433|gb|CP000283_495.1|CP000283_495	21..167	3	577	528..576	Rhodopseudomonas palustris BisB5, complete genome.	120	9.7e-05	0.49
aostB5-F-a-09a05.f1	211	1
aostB5-F-a-13h12.r1	211	1
aostB5-F-a-19d03.f1	211	1
aostB5-G-a-22g11.f1	211	1
aostB1-F-a-05f08.r1	212	1												gi|28799531|gb|AX646913_1.1|AX646913_1	18..209	3	319	161..236	Sequence 1105 from Patent EP1270724.	135	8.2e-07	0.382
aostB1-F-a-04a05.r1	212	1
aostB4-F-a-06h05.f1	212	1
aostB4-F-a-05h02.f1	214	1
aostB5-F-a-16d10.f1	215	1
aostB5-F-a-21g10.r1	215	1												gi|86567580|gb|CP000249_1994.1|CP000249_1994	10..141	-3	205	12..55	Frankia sp. CcI3, complete genome.	113	6.5e-05	0.568
aostB4-F-a-04a03.f1	215	1
aostB4-F-a-05b07.f1	215	1			sp|P21260|YPRO_OWEFU	60..140	-1	141	35..61	Hypothetical proline-rich protein (Fragment).	167	5.2e-12	0.926	gi|66775520|gb|DQ017909_1.1|DQ017909_1	69..197	-1	647	220..262	Chlamydomonas reinhardtii hydroxyproline-rich glycoprotein GAS31 precursor (GAS31) gene, complete cds.	169	7.6e-15	0.628
aostB5-G-a-22f02.r1	217	1
aostB4-F-a-05d07.f1	217	1
aostB4-F-a-05h04.f1	217	1
aostB5-F-a-09d12.r1	218	1
aostB5-F-a-05f07.r1	219	1
aostB5-F-a-08h01.r1	219	1			sp|P93329|NO20_MEDTR	18..155	-2	268	133..177	Early nodulin 20 precursor (N-20).	104	9.8e-05	0.522	gi|55664875|gb|AY653733_610.1|AY653733_610	11..151	-3	332	200..253	Acanthamoeba polyphaga mimivirus, complete genome.	126	8.5e-06	0.556
aostB4-F-a-09g10.f1	219	1
aostB5-F-a-09h08.f1	220	1
aostB5-F-a-21c07.r1	220	1
aostB5-G-a-23a12.f1	221	1
aostB5-F-a-30h11.f1	221	1
aostB5-F-a-01g02.f1	223	1
aostB5-F-a-17b05.r1	223	1												gi|46519499|gb|AY528864_170.1|AY528864_170	22..201	1	144	56..112	Macaca mulatta rhadinovirus, complete genome.	72	0.00033	0.4
aostB5-F-a-02a03.r1	224	1			sp|O10341|Y091_NPVOP	8..112	-2	279	35..69	Hypothetical 29.3 kDa protein (ORF92).	113	1e-05	0.6	gi|89345112|gb|CP000267_1553.1|CP000267_1553	8..115	-2	475	264..299	Rhodoferax ferrireducens DSM 15236, complete genome.	122	4.2e-05	0.611
aostB4-F-a-05g09.f1	224	1
aostB4-F-a-07h05.f1	224	1
aostB2-F-a-04c07.r1	225	1
aostB4-F-a-06d03.r1	225	1			sp|P00722|BGAL_ECOLI	125..223	2	1023	5..37	Beta-galactosidase (EC 3.2.1.23) (Lactase).	118	2.2e-05	0.697	gi|37496515|gb|AJ509853_1.1|AJ509853_1	77..223	2	126	27..75	Cloning vector pUvBBAC.	193	1.4e-13	0.755
aostB5-F-a-05h06.r1	226	1
aostB5-G-a-22f09.r1	226	1			sp|Q9Z1S5|SEPT3_MOUSE	7..132	1	465	369..413	Neuronal-specific septin-3.	106	0.00015	0.522	gi|26342444|gb|AK052205_1.1|AK052205_1	15..131	-3	122	9..46	Mus musculus 13 days embryo heart cDNA, RIKEN full-length enriched library, clone:D330008I21 product:hypothetical protein, full insert sequence.	140	5.7e-08	0.59
aostB2-F-a-04e06.r1	226	1
aostB4-F-a-12a04.r1	226	1
aostB5-F-a-07b03.r1	227	1
aostB5-F-a-21c12.f1	227	1
aostB5-G-a-23f05.r1	227	1												gi|34102169|gb|AE016825_861.1|AE016825_861	9..161	-1	936	1..50	Chromobacterium violaceum ATCC 12472, complete genome.	197	1.1e-12	0.686
aostB5-F-a-07b03.f1	228	1			sp|Q00725|SGS4_DROME	23..226	-3	297	71..136	Salivary glue protein Sgs-4 precursor.	115	7.5e-06	0.455	gi|28380492|gb|AE003524_22.5|AE003524_22	6..203	-2	926	280..348	Drosophila melanogaster chromosome 3L, section 61 of 83 of the complete sequence.	122	0.00011	0.472
aostB4-F-a-07b07.f1	228	1
aostB5-F-a-16e10.r1	229	1
aostB5-G-a-23b02.r1	229	1
aostB5-F-a-29b08.f1	229	1
aostB5-G-a-22g01.r1	230	1
aostB5-F-a-11e07.r1	232	1
aostB5-F-a-16a07.r1	232	1
aostB4-F-a-05a10.f1	233	1			sp|Q96N68|CR015_HUMAN	35..169	-2	181	128..173	Uncharacterized protein C18orf15.	120	5.3e-07	0.458	gi|854065|gb|X83413_100.1|X83413_100	32..181	-2	413	90..141	Human herpesvirus-6 (HHV-6) U1102, variant A DNA, complete virion genome.	183	8.1e-12	0.635
aostB5-F-a-21c04.f1	234	1
aostB5-G-a-22e09.r1	234	1
aostB1-F-a-04f10.r1	234	1
aostB4-F-a-09g11.f1	234	1												gi|13422356|gb|AE005783_9.1|AE005783_9	13..234	1	122	36..109	Caulobacter crescentus CB15 section 109 of 359 of the complete genome.	175	1.2e-11	0.514
aostB4-F-a-12h07.r1	234	1
aostB5-F-a-05b07.f1	235	1
aostB5-F-a-19d09.f1	235	1
aostB5-G-a-23g06.r1	235	1												gi|28802466|gb|AX647827_1.1|AX647827_1	14..223	2	298	65..136	Sequence 2019 from Patent EP1270724.	115	0.00011	0.347
aostB5-F-a-26c06.f1	235	1
aostB1-F-a-05h08.r1	235	1
aostB5-F-a-21e06.f1	236	1
aostB5-F-a-09d04.r1	237	1
aostB5-F-a-29g09.r1	237	1			sp|P06333|TCB1_RABIT	1..111	1	319	58..98	T-cell receptor beta chain ANA 11.	125	7e-07	0.61	gi|9104819|gb|AE003849_51.1|AE003849_51	1..111	1	121	56..92	Xylella fastidiosa 9a5c, complete genome.	207	4.7e-15	0.946
aostB1-F-a-03d03.f1	237	1
aostB5-F-a-06b04.f1	239	1
aostB5-F-a-20e04.f1	239	1			sp|Q9Z1S5|SEPT3_MOUSE	62..211	-2	465	375..416	Neuronal-specific septin-3.	100	0.00069	0.32	gi|28802466|gb|AX647827_1.1|AX647827_1	17..238	-2	298	102..176	Sequence 2019 from Patent EP1270724.	229	2.2e-17	0.467
aostB4-F-a-05d03.r1	239	1												gi|28802466|gb|AX647827_1.1|AX647827_1	3..215	-1	298	65..141	Sequence 2019 from Patent EP1270724.	271	7.8e-22	0.558
aostB11-F-a-01h11.f1	239	1
aostB5-F-a-20g01.f1	240	1												gi|26335699|gb|AK043445_1.1|AK043445_1	1..72	-1	145	85..108	Mus musculus 7 days neonate cerebellum cDNA, RIKEN full-length enriched library, clone:A730096C04 product:hypothetical Bipartite nuclear localization signal/Glutamic acid-rich region profile/Lysine-rich region profile/Arginine-rich region profile containing protein, full insert sequence.	101	0.0008	0.833
aostB5-F-a-26b04.f1	240	1												gi|23615318|gb|AL844509_167.1|AL844509_167	30..218	3	906	69..131	Plasmodium falciparum 3D7 chromosome 13, *** SEQUENCING IN PROGRESS ***, 33 ordered pieces.	128	2.4e-05	0.381
aostB4-F-a-08h01.f1	240	1
aostB5-G-a-23c03.f1	241	1
aostB5-F-a-11a10.r1	242	1
aostB5-F-a-01h10.f1	243	1
aostB5-F-a-21c01.f1	243	1
aostB5-F-a-08c07.r1	244	1
aostB5-F-a-19g10.r1	245	1
aostB4-F-a-08c05.f1	245	1
aostB5-F-a-17f10.f1	246	1
aostB1-F-a-05c07.r1	246	1
aostB5-F-a-08b04.f1	247	1												gi|18027726|gb|AF318317_1.1|AF318317_1	3..239	3	400	81..164	Homo sapiens pp10122 mRNA, complete cds.	145	1.1e-07	0.321
aostB5-F-a-09f12.f1	247	1
aostB4-F-a-01e08.r1	247	1												gi|28799531|gb|AX646913_1.1|AX646913_1	7..240	-2	319	143..221	Sequence 1105 from Patent EP1270724.	212	1.4e-15	0.468
aostB4-F-a-08g09.r1	247	1
aostB5-F-a-01g12.f1	248	1
aostB5-G-a-22c06.r1	249	1
aostB5-F-a-05b05.f1	250	1
aostB5-F-a-16f02.r1	250	1
aostB5-F-a-21e03.r1	250	1
aostB5-F-a-08f08.f1	251	1
aostB5-G-a-23f07.r1	251	1
aostB4-F-a-11a02.f1	252	1
aostB4-F-a-07c08.f1	253	1												gi|21928439|gb|AB065580_1.1|AB065580_1	16..237	1	346	69..134	Homo sapiens gene for seven transmembrane helix receptor, complete cds, isolate:CBRC7TM_143.	119	5.5e-05	0.432
aostB5-F-a-16f10.f1	254	1			sp|Q8K4G1|LTBP4_MOUSE	15..224	-1	1666	483..555	Latent-transforming growth factor beta-binding protein 4 precursor (LTBP-4).	187	1.7e-12	0.507	gi|2231329|gb|U77049_1.1|U77049_1	15..236	-1	224	134..203	Ovis aries bactinecin 11 (Bac11) gene, exon 4, and complete cds.	189	3.7e-13	0.587
aostB5-F-a-18a11.f1	254	1
aostB4-F-a-05a05.r1	254	1
aostB5-F-a-01h05.f1	255	1			sp|Q06666|T2_MOUSE	30..209	-2	185	104..164	Octapeptide-repeat protein T2.	139	5e-09	0.492	gi|28801114|gb|AX647397_1.1|AX647397_1	15..167	-2	234	144..195	Sequence 1589 from Patent EP1270724.	164	1.6e-10	0.673
aostB5-F-a-18d09.f1	255	1
aostB1-F-a-05f04.f1	255	1			sp|Q9R0I7|YLPM1_MOUSE	8..247	-3	1386	499..574	YLP motif-containing protein 1 (Nuclear protein ZAP3).	119	2.5e-05	0.415	gi|26349837|gb|AK082647_1.1|AK082647_1	39..218	-2	147	55..114	Mus musculus 0 day neonate cerebellum cDNA, RIKEN full-length enriched library, clone:C230076M22 product:hypothetical protein, full insert sequence.	206	6e-15	0.754
aostB4-F-a-06f12.f1	255	1
aostB5-G-a-23c09.f1	256	1
aostB4-F-a-07c07.r1	256	1			sp|P17483|HXB4_HUMAN	63..230	3	251	39..98	Homeobox protein Hox-B4 (Hox-2F) (Hox-2.6).	128	1.7e-07	0.483	gi|6808023|gb|AL137449_1.1|AL137449_1	63..230	3	246	34..93	Homo sapiens mRNA; cDNA DKFZp434G0128 (from clone DKFZp434G0128); partial cds.	128	2.3e-06	0.483
aostB5-F-a-18g03.r1	257	1												gi|46447723|gb|AE017286_66.1|AE017286_66	29..235	2	470	289..357	Desulfovibrio vulgaris subsp. vulgaris str. Hildenborough plasmid pDV, complete sequence.	117	0.00015	0.42
aostB5-F-a-19f03.f1	257	1
aostB4-F-a-05h08.f1	257	1
aostB11-F-a-01h06.f1	258	1
aostB5-F-a-11h09.f1	259	1												gi|34535830|gb|AK128451_1.1|AK128451_1	28..222	-2	368	2..59	Homo sapiens cDNA FLJ46594 fis, clone THYMU3045692.	121	3.7e-05	0.409
aostB5-F-a-21g04.r1	259	1
aostB5-F-a-18e01.r1	260	1
aostB4-F-a-08h08.f1	260	1
aostB5-F-a-09g12.f1	261	1
aostB5-F-a-09h07.f1	261	1
aostB5-F-a-20g01.r1	261	1
aostB5-F-a-07g09.f1	262	1
aostB4-F-a-06a04.r1	262	1			sp|Q8N2M8|SFR16_HUMAN	4..252	-2	659	343..428	Splicing factor, arginine/serine-rich 16 (Suppressor of white-apricot homolog 2).	107	0.00019	0.326	gi|112361536|gb|DQ826744_20.1|DQ826744_20	6..260	-3	531	413..495	Consortium cosmid clone pGZ1 biotin synthase, hypothetical protein, endoribonuclease, ABC-transporter substrate-binding protein, 4-chlorobenzoyl-CoA ligase (fcbA), 4-chlorobenzoyl-CoA dehalogenase (fcbB), transcriptional regulator tetR family, acetoin dehydrogenase alpha-subunit, pyruvate dehydrogenase beta-subunit, asparaginase, phospholipase, istB-like ATP-binding protein, molybdopterin dehydro…	186	6.6e-12	0.512
aostB5-F-a-30f08.f1	263	1
aostB5-F-a-13g03.r1	264	1
aostB4-F-a-08a11.f1	266	1			sp|Q9JL26|FMNL_MOUSE	63..242	-1	1094	525..581	Formin-like protein 1 (Formin-related protein).	103	0.00095	0.4	gi|33147025|gb|AP005783_6.3|AP005783_6	69..263	-1	684	39..96	Oryza sativa (japonica cultivar-group) genomic DNA, chromosome 7, BAC clone:OSJNBb0095H08.	112	0.00086	0.455
aostB5-G-a-23e11.r1	267	1
aostB5-F-a-01c02.f1	268	1			sp|Q06084|PARC_TRYBB	84..266	3	145	57..116	Procyclic form-specific polypeptide B-alpha precursor (Procyclin) (PARP B-alpha) (PSSA-1).	237	2e-19	0.672	gi|11610622|gb|AF255385_1.1|AF255385_1	42..266	3	823	116..189	Rattus norvegicus GABA-A epsilon subunit splice variant mRNA, partial cds.	252	1.1e-18	0.573
aostB5-F-a-16a02.r1	269	1
aostB5-G-a-22h09.r1	269	1
aostB4-F-a-09d08.f1	269	1
aostB4-F-a-01c01.r1	270	1
aostB5-F-a-16c05.f1	271	1												gi|28802486|gb|AX647835_1.1|AX647835_1	117..242	3	302	64..105	Sequence 2027 from Patent EP1270724.	120	3.2e-05	0.452
aostB5-G-a-22e04.f1	272	1
aostB5-F-a-17g05.r1	273	1
aostB4-G-a-03b12.r1	273	1
aostB5-F-a-09h11.f1	274	1
aostB5-F-a-21h08.f1	274	1			sp|Q08170|SFRS4_HUMAN	6..272	3	494	178..262	Splicing factor, arginine/serine-rich 4 (Pre-mRNA-splicing factor SRP75) (SRP001LB).	102	0.00046	0.281	gi|9104819|gb|AE003849_51.1|AE003849_51	9..269	3	121	15..101	Xylella fastidiosa 9a5c, complete genome.	211	1.8e-15	0.46
aostB5-F-a-19f04.f1	275	1												gi|9946571|gb|AE004091_691.2|AE004091_691	2..259	-2	4180	3202..3278	Pseudomonas aeruginosa PAO1, complete genome.	221	1.8e-14	0.512
aostB5-F-a-20g05.r1	275	1
aostB5-F-a-20g04.r1	276	1
aostB4-G-a-02g06.f1	276	1
aostB4-G-a-02f01.r1	277	1
aostB5-F-a-05d02.r1	278	1
aostB5-F-a-16e07.f1	278	1
aostB5-G-a-23f02.f1	278	1
aostB1-F-a-03h04.f1	278	1
aostB2-F-a-04a10.f1	278	1												gi|91698735|gb|CP000316_3597.1|CP000316_3597	39..269	-1	1041	595..676	Polaromonas sp. JS666, complete genome.	118	0.00033	0.415
aostB4-F-a-01a06.r1	278	1
aostB5-F-a-16d07.f1	279	1
aostB5-F-a-29h05.r1	279	1			sp|O10341|Y091_NPVOP	15..278	-2	279	34..119	Hypothetical 29.3 kDa protein (ORF92).	120	1.8e-06	0.341	gi|15213204|gb|AY043265_80.1|AY043265_80	15..275	-2	234	74..148	Epiphyas postvittana nucleopolyhedrovirus, complete genome.	152	3.2e-09	0.425
aostB5-F-a-18b12.f1	280	1
aostB5-G-a-22a05.f1	280	1
aostB5-G-a-23h08.f1	280	1												gi|76578881|gb|CP000124_1571.1|CP000124_1571	27..248	-3	853	73..145	Burkholderia pseudomallei 1710b chromosome I, complete sequence.	207	7.8e-14	0.676
aostB5-F-a-25c09.f1	280	1												gi|52427847|gb|CP000010_2666.1|CP000010_2666	42..215	-3	122	41..97	Burkholderia mallei ATCC 23344 chromosome 1, complete sequence.	149	6.6e-09	0.552
aostB4-F-a-08g11.f1	280	1			sp|Q9Z1S5|SEPT3_MOUSE	158..259	-1	465	372..409	Neuronal-specific septin-3.	146	7.4e-09	0.658	gi|66267505|gb|BC095744_1.1|BC095744_1	159..278	3	428	378..418	Danio rerio zgc:112304, mRNA (cDNA clone MGC:112304 IMAGE:7256300), complete cds.	228	9.9e-17	0.902
aostB5-F-a-07c01.r1	281	1
aostB5-F-a-01c05.f1	283	1
aostB5-F-a-13h04.f1	283	1
aostB5-G-a-22e05.r1	283	1
aostB4-F-a-11f04.f1	284	1
aostB5-F-a-06h06.r1	285	1
aostB5-G-a-23e09.r1	285	1			sp|P87179|YB1E_SCHPO	8..259	-3	374	155..238	Serine-rich protein C30B4.01c precursor.	116	8.9e-06	0.393	gi|13421889|gb|AE005742_15.1|AE005742_15	9..275	3	642	176..267	Caulobacter crescentus CB15 section 68 of 359 of the complete genome.	135	2.7e-06	0.323
aostB1-F-a-05h03.f1	285	1
aostB4-F-a-12d04.r1	286	1												gi|40043996|gb|AX886636_1.1|AX886636_1	10..156	1	59	2..50	Sequence 2499 from Patent EP1033401.	147	1.1e-08	0.469
aostB5-F-a-07g03.f1	287	1
aostB5-F-a-21c02.f1	288	1												gi|26349837|gb|AK082647_1.1|AK082647_1	51..281	-2	147	67..147	Mus musculus 0 day neonate cerebellum cDNA, RIKEN full-length enriched library, clone:C230076M22 product:hypothetical protein, full insert sequence.	163	2.1e-10	0.512
aostB5-F-a-08g10.r1	289	1
aostB5-G-a-23g02.r1	289	1
aostB4-F-a-06c01.f1	289	1
aostB5-F-a-09b02.f1	290	1
aostB5-F-a-16h02.r1	290	1			sp|Q02766|COX1_PLAFA	168..290	3	476	348..388	Cytochrome c oxidase subunit 1 (EC 1.9.3.1) (Cytochrome c oxidase polypeptide I).	130	4.1e-07	0.634	gi|2897832|gb|AB000134_1.1|AB000134_1	60..290	3	303	181..254	Prorocentrum micans mitochondrial DNA for cytochrome oxidase subunit I, partial cds.	184	2e-12	0.571
aostB5-F-a-25d06.f1	290	1
aostB5-F-a-19f01.f1	291	1
aostB5-F-a-20h06.r1	292	1
aostB5-F-a-06e09.f1	293	1			sp|Q9Z1S5|SEPT3_MOUSE	109..291	-3	465	365..426	Neuronal-specific septin-3.	112	3.5e-05	0.441	gi|66267505|gb|BC095744_1.1|BC095744_1	149..292	2	428	373..421	Danio rerio zgc:112304, mRNA (cDNA clone MGC:112304 IMAGE:7256300), complete cds.	174	8.4e-11	0.592
aostB5-F-a-19f07.r1	293	1												gi|92897236|gb|AC124952_29.15|AC124952_29	24..278	-1	201	53..138	Medicago truncatula clone mth2-24m24, complete sequence.	103	0.00089	0.398
aostB5-F-a-29f01.f1	293	1
aostB4-F-a-07h05.r1	293	1												gi|59717963|gb|AE004969_595.1|AE004969_595	70..210	1	756	140..186	Neisseria gonorrhoeae FA 1090, complete genome.	145	2.9e-07	0.66
aostB5-F-a-09b04.r1	294	1			sp|Q9JKS6|PCLO_RAT	3..281	-2	5085	390..483	Protein piccolo (Aczonin) (Multidomain presynaptic cytomatrix protein).	132	3.9e-06	0.33	gi|66570962|gb|AJ786604_1.1|AJ786604_1	1..288	-1	1739	707..812	Plasmodium reichenowi msp1 gene for merzoite surface protein 1.	152	1.4e-07	0.358
aostB5-G-a-22d09.r1	294	1
aostB5-F-a-29e08.f1	294	1
aostB5-F-a-07c05.f1	295	1
aostB4-F-a-04a08.f1	295	1
aostB4-F-a-07c02.r1	295	1
aostB5-G-a-23b01.f1	296	1
aostB4-F-a-06a03.f1	296	1
aostB5-F-a-17e04.r1	298	1
aostB5-F-a-19g09.f1	298	1
aostB5-F-a-25e06.f1	298	1
aostB4-F-a-08c04.f1	299	1
aostB5-F-a-20f12.f1	300	1
aostB5-F-a-25g01.f1	301	1
aostB4-F-a-06g01.r1	301	1												gi|28855092|gb|AE016853_4595.1|AE016853_4595	111..293	-3	203	138..198	Pseudomonas syringae pv. tomato str. DC3000 complete genome.	122	5.3e-06	0.393
aostB5-F-a-05c06.r1	302	1
aostB5-F-a-20a09.f1	302	1
aostB4-G-a-02d05.r1	302	1
aostB5-F-a-21d01.r1	303	1												gi|28802466|gb|AX647827_1.1|AX647827_1	113..235	2	298	96..136	Sequence 2019 from Patent EP1270724.	126	6.9e-06	0.512
aostB5-F-a-07e09.f1	304	1
aostB5-F-a-19a01.f1	304	1
aostB5-G-a-22d04.f1	304	1												gi|52427847|gb|CP000010_2666.1|CP000010_2666	100..234	-2	122	39..83	Burkholderia mallei ATCC 23344 chromosome 1, complete sequence.	107	0.00019	0.533
aostB11-F-a-01d07.r1	304	1
aostB5-F-a-01c01.f1	305	1			sp|P83211|HSP1_MURBR	30..296	3	107	20..107	Sperm protamine P1 precursor.	149	4.4e-10	0.479	gi|23504623|gb|AL929352_53.1|AL929352_53	73..303	-3	736	119..207	Plasmodium falciparum strain 3D7, chromosome 5, segment 2/4.	238	2.9e-17	0.756
aostB5-F-a-19b09.r1	305	1
aostB5-G-a-22c06.f1	305	1												gi|28802466|gb|AX647827_1.1|AX647827_1	7..297	-3	298	46..147	Sequence 2019 from Patent EP1270724.	162	6.5e-10	0.314
aostB2-F-a-04g01.r1	305	1
aostB5-F-a-17g08.f1	306	1
aostB4-F-a-07d04.f1	306	1
aostB5-F-a-06a04.r1	307	1
aostB5-F-a-13h11.f1	307	1
aostB5-F-a-18g08.r1	308	1			sp|P05790|FIBH_BOMMO	3..296	-1	5263	4440..4532	Fibroin heavy chain precursor (Fib-H) (H-fibroin).	126	1.8e-05	0.444	gi|109456088|gb|CP000362_2561.1|CP000362_2561	11..301	-2	752	10..105	Roseobacter denitrificans OCh 114, complete genome.	266	3e-20	0.619
aostB5-F-a-19d02.r1	308	1
aostB5-F-a-17g06.f1	308	1
aostB4-F-a-04a06.f1	309	1
aostB4-F-a-07h04.f1	309	1
aostB4-F-a-11c05.f1	309	1
aostB5-F-a-16f04.f1	310	1
aostB5-F-a-18c05.r1	310	1			sp|P03835|INSG_ECOLI	19..276	-2	442	288..374	Transposase insG for insertion sequence element IS4.	184	5e-13	0.46	gi|56179916|gb|AE017340_1794.1|AE017340_1794	4..291	-2	441	281..378	Idiomarina loihiensis L2TR, complete genome.	217	1.8e-15	0.48
aostB5-G-a-22e06.f1	310	1
aostB4-G-a-02c03.r1	310	1
aostB5-G-a-22e05.f1	311	1
aostB5-F-a-29g02.r1	311	1												gi|89952237|gb|CP000282_2988.1|CP000282_2988	145..279	1	667	55..99	Saccharophagus degradans 2-40, complete genome.	120	0.00012	0.511
aostB1-F-a-05c06.r1	311	1
aostB5-F-a-01a01.f1	312	1
aostB4-G-a-02d02.f1	314	1
aostB4-F-a-05d09.r1	314	1
aostB5-F-a-07a03.r1	315	1
aostB5-G-a-22b11.r1	316	1
aostB5-F-a-06a07.r1	317	1												gi|60360350|gb|AK220356_1.1|AK220356_1	68..289	2	1183	862..916	Mus musculus premature mRNA for mKIAA0865 protein.	116	0.00063	0.427
aostB5-F-a-07a08.f1	318	1
aostB4-F-a-01a09.r1	318	1			sp|P08675|CSP_PLACL	21..305	3	378	173..274	Circumsporozoite protein precursor (CS).	114	1.5e-05	0.423	gi|28799531|gb|AX646913_1.1|AX646913_1	27..317	-2	319	107..220	Sequence 1105 from Patent EP1270724.	184	2.6e-12	0.426
aostB4-G-a-02f01.f1	320	1
aostB5-F-a-17d12.r1	321	1
aostB5-G-a-22h02.f1	321	1
aostB4-F-a-07g04.f1	321	1
aostB5-F-a-19g12.f1	322	1			sp|Q95JC9|PRP_PIG	153..320	-3	676	613..670	Basic proline-rich protein precursor [Contains: Proline-rich peptide SP-A (PRP-SP-A); Proline-rich peptide SP-B (PRP-SP-B); Parotid hormone (PH-Ab)].	128	1.1e-06	0.483	gi|15145793|gb|AY035847_1.1|AY035847_1	153..320	-3	566	503..554	Sus scrofa clone TP23 basic proline-rich protein mRNA, complete cds.	129	1e-05	0.5
aostB1-F-a-05d02.r1	322	1
aostB5-G-a-23h09.r1	323	1												gi|5733571|gb|AF157706_90.1|AF157706_90	9..305	-1	1520	837..934	Human herpesvirus 6B strain Z29, complete genome.	119	0.00039	0.4
aostB5-G-a-22f01.f1	324	1
aostB4-F-a-10b06.f1	324	1
aostB5-F-a-21g07.f1	325	1			sp|Q5U405|TMPSD_MOUSE	46..264	-2	543	20..92	Transmembrane protease, serine 13 (EC 3.4.21.-) (Mosaic serine protease) (Membrane-type mosaic serine protease).	101	0.00065	0.395
aostB5-G-a-22b11.f1	325	1
aostB1-F-a-04e01.r1	325	1
aostB5-F-a-06e04.r1	326	1
aostB5-F-a-09b03.r1	326	1
aostB5-F-a-05h02.f1	327	1
aostB5-F-a-13e12.r1	327	1
aostB5-F-a-20b08.f1	327	1
aostB5-F-a-20c05.f1	327	1
aostB5-F-a-29b05.r1	327	1
aostB11-F-a-01f12.r1	328	1
aostB5-F-a-10b03.f1	329	1
aostB5-F-a-19c08.r1	329	1												gi|70905640|gb|CP000081_51.1|CP000081_51	26..298	2	1435	951..1049	Leishmania major chromosome 35, complete sequence.	117	0.0006	0.452
aostB5-F-a-21a04.f1	329	1
aostB5-F-a-29b06.r1	329	1
aostB5-F-a-29c07.r1	329	1
aostB4-F-a-01g08.r1	329	1												gi|28802466|gb|AX647827_1.1|AX647827_1	14..208	2	298	85..149	Sequence 2019 from Patent EP1270724.	158	1.8e-09	0.388
aostB4-F-a-08d11.f1	329	1
aostB2-F-a-04g11.r1	330	1												gi|112361536|gb|DQ826744_20.1|DQ826744_20	38..325	2	531	406..501	Consortium cosmid clone pGZ1 biotin synthase, hypothetical protein, endoribonuclease, ABC-transporter substrate-binding protein, 4-chlorobenzoyl-CoA ligase (fcbA), 4-chlorobenzoyl-CoA dehalogenase (fcbB), transcriptional regulator tetR family, acetoin dehydrogenase alpha-subunit, pyruvate dehydrogenase beta-subunit, asparaginase, phospholipase, istB-like ATP-binding protein, molybdopterin dehydro…	209	2.1e-14	0.52
aostB4-F-a-06e03.r1	330	1			sp|Q5ZMJ9|SRRM1_CHICK	1..303	-1	888	337..441	Serine/arginine repetitive matrix protein 1.	121	8.8e-06	0.367	gi|52076107|gb|AP006162_20.2|AP006162_20	52..330	-1	540	334..422	Oryza sativa (japonica cultivar-group) genomic DNA, chromosome 9, BAC clone:B1331F11.	130	7.2e-06	0.396
aostB1-F-a-05c08.r1	331	1
aostB4-F-a-10b01.f1	331	1			sp|Q9GZW5|SCND2_HUMAN	9..299	-3	306	174..280	SCAN domain-containing protein 2.	100	0.00035	0.361	gi|85773184|gb|CP000251_243.1|CP000251_243	1..321	1	808	629..730	Anaeromyxobacter dehalogenans 2CP-C, complete genome.	134	4.8e-06	0.422
aostB5-F-a-13b10.r1	332	1
aostB4-F-a-12d03.r1	333	1
aostB5-F-a-08b04.r1	334	1
aostB5-G-a-23e01.r1	336	1
aostB5-F-a-29g03.r1	336	1												gi|28802466|gb|AX647827_1.1|AX647827_1	1..330	1	298	22..141	Sequence 2019 from Patent EP1270724.	136	5.3e-07	0.32
aostB5-F-a-20b04.r1	337	1			sp|Q9Z1S5|SEPT3_MOUSE	196..273	1	465	372..397	Neuronal-specific septin-3.	106	0.00015	0.654	gi|8493519|gb|S79410_1.1|S79410_1	39..272	-3	143	63..130	Mus musculus nuclear localization signal binding protein (spot-1) mRNA, complete cds.	159	5.7e-10	0.449
aostB4-G-a-03e08.f1	337	1
aostB5-F-a-25h08.f1	338	1
aostB1-F-a-05b08.r1	339	1
aostB5-G-a-23b03.f1	340	1			sp|P47068|BBC1_YEAST	193..318	-2	1157	698..742	Myosin tail region-interacting protein MTI1 (Protein BBC1).	128	4.6e-12	0.578	gi|42733849|gb|AC116979_87.3|AC116979_87	73..324	-2	642	455..534	Dictyostelium discoideum chromosome 2 map 6445720-6776760 strain AX4, complete sequence.	161	4.3e-09	0.506
aostB5-F-a-25c11.f1	340	1
aostB5-F-a-26a10.f1	340	1			sp|Q96N68|CR015_HUMAN	51..203	-3	181	128..162	Uncharacterized protein C18orf15.	92	0.00083	0.49	gi|34535830|gb|AK128451_1.1|AK128451_1	25..333	1	368	128..242	Homo sapiens cDNA FLJ46594 fis, clone THYMU3045692.	256	3e-20	0.426
aostB5-F-a-09h04.r1	341	1
aostB5-F-a-17c02.f1	341	1
aostB5-F-a-06c11.r1	342	1
aostB5-F-a-01h05.r1	343	1			sp|Q9TUC3|HSP1_SMIGR	180..323	3	62	13..60	Sperm protamine P1.	98	0.00011	0.479	gi|37722505|gb|AY150217_73.1|AY150217_73	189..329	-3	253	119..166	Ambystoma tigrinum stebbensi virus, complete genome.	108	0.00045	0.521
aostB5-F-a-09e03.f1	345	1												gi|28802466|gb|AX647827_1.1|AX647827_1	1..345	-1	298	26..140	Sequence 2019 from Patent EP1270724.	198	4.2e-14	0.356
aostB5-F-a-21g01.f1	345	1			sp|P04929|HRPX_PLALO	18..326	3	351	70..173	Histidine-rich glycoprotein precursor.	124	1.1e-06	0.299	gi|71914413|gb|CP000088_275.1|CP000088_275	5..295	2	302	145..248	Thermobifida fusca YX, complete genome.	160	1.1e-09	0.356
aostB5-F-a-26g03.f1	345	1
aostB5-F-a-21c03.f1	346	1
aostB1-F-a-04g02.r1	346	1												gi|25553654|gb|AP003913_14.3|AP003913_14	21..344	-3	253	66..176	Oryza sativa (japonica cultivar-group) genomic DNA, chromosome 8, BAC clone:OJ1484_G09.	111	0.00021	0.36
aostB5-F-a-16a03.r1	347	1			sp|P53353|ASPX_VULVU	14..328	2	349	138..242	Sperm acrosomal protein FSA-ACR.1 precursor (Fragment).	98	0.00068	0.34	gi|7300427|gb|AE003723_18.5|AE003723_18	5..346	2	950	287..400	Drosophila melanogaster chromosome 3R, section 61 of 118 of the complete sequence.	142	7.6e-07	0.43
aostB1-F-a-03e03.f1	347	1			sp|Q8IYB3|SRRM1_HUMAN	16..342	-3	904	596..699	Serine/arginine repetitive matrix protein 1 (Ser/Arg-related nuclear matrix protein) (SR-related nuclear matrix protein of 160 kDa) (SRm160).	126	2.7e-06	0.385	gi|49647546|gb|CR382129_422.1|CR382129_422	38..340	-2	713	446..551	Yarrowia lipolytica chromosome C of strain CLIB122 of Yarrowia lipolytica.	169	7.2e-10	0.472
aostB11-F-a-01d10.f1	347	1
aostB5-G-a-22b04.r1	348	1
aostB5-F-a-25b06.f1	348	1
aostB1-F-a-03h12.f1	349	1			sp|P60369|KR103_HUMAN	5..307	2	221	42..146	Keratin-associated protein 10-3 (Keratin-associated protein 10.3) (High sulfur keratin-associated protein 10.3) (Keratin-associated protein 18-3) (Keratin-associated protein 18.3).	118	1.6e-06	0.287	gi|28799531|gb|AX646913_1.1|AX646913_1	84..347	3	319	136..220	Sequence 1105 from Patent EP1270724.	255	3.9e-20	0.511
aostB5-F-a-19g07.f1	351	1
aostB5-F-a-20c11.f1	351	1
aostB5-F-a-29c08.f1	351	1
aostB5-F-a-11e06.r1	352	1			sp|P54639|CYSP4_DICDI	4..309	-2	442	288..390	Cysteine proteinase 4 precursor (EC 3.4.22.-).	172	9.9e-12	0.39	gi|28799531|gb|AX646913_1.1|AX646913_1	1..318	1	319	44..170	Sequence 1105 from Patent EP1270724.	231	1.3e-17	0.48
aostB5-F-a-19e02.f1	352	1
aostB4-F-a-05g04.r1	353	1
aostB5-F-a-06d11.r1	354	1												gi|71360908|gb|AJ786317_27.1|AJ786317_27	112..321	-1	125	1..68	Streptomyces fradiae putative neomycin biosynthetic gene cluster, strain ATCC 10745.	102	0.00062	0.366
aostB5-F-a-10a06.f1	354	1
aostB5-F-a-21e07.f1	354	1
aostB5-F-a-05f04.f1	355	1
aostB5-F-a-18d09.r1	355	1			sp|Q8R4X3|RBM12_MOUSE	205..354	1	1002	703..752	RNA-binding protein 12 (RNA-binding motif protein 12) (SH3/WW domain anchor protein in the nucleus) (SWAN).	109	0.0002	0.54	gi|31324614|gb|AY226099_1.1|AY226099_1	8..352	2	1032	691..798	Rattus norvegicus swan mRNA, complete cds.	154	4.8e-08	0.393
aostB4-F-a-07c03.f1	355	1
aostB4-F-a-10b04.f1	355	1
aostB5-F-a-01e06.f1	357	1
aostB5-G-a-22f01.r1	357	1
aostB4-F-a-08b04.f1	357	1			sp|Q28181|CNGB1_BOVIN	25..288	1	1394	370..464	240 kDa protein of rod photoreceptor CNG-channel [Contains: Glutamic acid-rich protein (GARP); Cyclic nucleotide-gated cation channel 4 (CNG channel 4) (CNG-4) (Cyclic nucleotide-gated cation channel modulatory subunit)].	126	4.5e-06	0.389	gi|17221648|gb|AB062669_1.1|AB062669_1	11..286	2	685	448..543	Cucurbita maxima CmMP73 mRNA for preproMP73, complete cds.	158	1e-08	0.5
aostB11-F-a-01a08.r1	357	1			sp|P27884|CAC1A_RABIT	54..284	3	2424	2309..2398	Voltage-dependent P/Q-type calcium channel subunit alpha-1A (Voltage- gated calcium channel subunit alpha Cav2.1) (Calcium channel, L type, alpha-1 polypeptide isoform 4) (Brain calcium channel I) (BI).	111	0.00032	0.389	gi|91681412|gb|CP000283_474.1|CP000283_474	6..353	3	697	53..165	Rhodopseudomonas palustris BisB5, complete genome.	122	7.4e-05	0.339
aostB5-F-a-10g07.f1	358	1
aostB5-F-a-21b05.f1	358	1			sp|O14686|MLL2_HUMAN	142..357	1	5262	606..679	Myeloid/lymphoid or mixed-lineage leukemia protein 2 (ALL1-related protein).	144	3.3e-12	0.545	gi|76262845|gb|DQ158083_1.1|DQ158083_1	21..356	-3	397	168..279	Streptococcus equi subsp. equi collagen-like protein G (sclG) gene, complete cds.	248	3.7e-19	0.446
aostB4-F-a-07g06.r1	358	1
aostB5-F-a-06g09.f1	359	1												gi|854065|gb|X83413_100.1|X83413_100	159..269	-1	413	82..122	Human herpesvirus-6 (HHV-6) U1102, variant A DNA, complete virion genome.	127	1e-05	0.634
aostB5-F-a-11a04.f1	359	1
aostB5-G-a-22h01.r1	359	1
aostB1-F-a-05h10.r1	359	1
aostB5-F-a-06c06.r1	360	1
aostB5-G-a-23a10.f1	360	1												gi|20907943|gb|AE008384_3255.1|AE008384_3255	119..310	-3	113	40..100	Methanosarcina mazei strain Goe1, complete genome.	105	0.0003	0.375
aostB5-F-a-16a02.f1	361	1			sp|P89479|RNB_HHV2H	146..274	2	151	106..148	Probable RNA-binding protein.	101	5.4e-05	0.512	gi|108463397|gb|CP000113_6455.1|CP000113_6455	140..289	2	157	5..51	Myxococcus xanthus DK 1622, complete genome.	103	0.00048	0.56
aostB5-F-a-17h10.r1	361	1			sp|P29230|VLPC_MYCHR	14..292	2	160	71..155	Variant surface antigen C precursor (VlpC prolipoprotein).	105	2e-05	0.415	gi|58426882|gb|AE013598_2665.1|AE013598_2665	23..196	-1	479	5..62	Xanthomonas oryzae pv. oryzae KACC10331, complete genome.	199	2e-13	0.672
aostB2-F-a-04d02.f1	362	1												gi|108780027|gb|CP000308_2116.1|CP000308_2116	1..360	1	948	744..875	Yersinia pestis Antiqua, complete genome.	166	2.2e-09	0.449
aostB4-F-a-10h02.f1	362	1
aostB5-F-a-13h06.r1	363	1
aostB5-G-a-23f01.f1	363	1
aostB5-F-a-16f03.f1	365	1
aostB1-F-a-05h03.r1	366	1
aostB5-F-a-06g02.r1	367	1
aostB5-F-a-18g04.r1	367	1
aostB5-F-a-19c07.f1	367	1												gi|49647546|gb|CR382129_422.1|CR382129_422	9..353	-3	713	446..563	Yarrowia lipolytica chromosome C of strain CLIB122 of Yarrowia lipolytica.	161	5.2e-09	0.398
aostB5-F-a-25h02.f1	367	1
aostB4-F-a-07c06.f1	367	1			sp|P05227|HRP1_PLAFA	13..360	1	332	80..184	Histidine-rich protein precursor (Clone PFHRP-II).	148	2.3e-09	0.408	gi|60592125|gb|AY816291_1.1|AY816291_1	13..360	1	221	30..146	Plasmodium falciparum isolate Phil9 histidine-rich protein II (HRPII) gene, exon 2 and partial cds.	158	7.4e-10	0.379
aostB5-G-a-23e11.f1	368	1
aostB5-F-a-19a05.f1	369	1
aostB5-G-a-22a12.f1	369	1												gi|24984096|gb|AE015451_2506.1|AE015451_2506	5..124	2	331	271..311	Pseudomonas putida KT2440 complete genome.	139	3.2e-07	0.61
aostB4-G-a-02g06.r1	369	1
aostB4-G-a-03e03.r1	369	1			sp|Q06666|T2_MOUSE	5..343	2	185	23..148	Octapeptide-repeat protein T2.	147	7.3e-10	0.375	gi|28799109|gb|AX646725_1.1|AX646725_1	3..368	-2	346	24..156	Sequence 917 from Patent EP1270724.	218	4.8e-16	0.353
aostB4-F-a-11g09.f1	369	1
aostB4-F-a-06a04.f1	370	1			sp|Q8BTI8|SRRM2_MOUSE	7..354	1	2703	569..686	Serine/arginine repetitive matrix protein 2.	139	3.9e-07	0.377	gi|112361536|gb|DQ826744_20.1|DQ826744_20	37..276	1	531	447..528	Consortium cosmid clone pGZ1 biotin synthase, hypothetical protein, endoribonuclease, ABC-transporter substrate-binding protein, 4-chlorobenzoyl-CoA ligase (fcbA), 4-chlorobenzoyl-CoA dehalogenase (fcbB), transcriptional regulator tetR family, acetoin dehydrogenase alpha-subunit, pyruvate dehydrogenase beta-subunit, asparaginase, phospholipase, istB-like ATP-binding protein, molybdopterin dehydro…	213	7.9e-15	0.561
aostB4-F-a-08g12.r1	370	1
aostB5-F-a-05g06.r1	371	1
aostB5-F-a-08h10.f1	371	1
aostB5-F-a-18f11.r1	371	1
aostB5-F-a-06d08.r1	372	1			sp|P47179|DAN4_YEAST	72..365	-2	1161	195..292	Cell wall protein DAN4 precursor.	114	6.9e-05	0.343
aostB5-F-a-06d11.f1	372	1
aostB5-F-a-18f08.r1	372	1												gi|28802388|gb|AX647797_1.1|AX647797_1	34..372	1	310	79..185	Sequence 1989 from Patent EP1270724.	140	2.1e-07	0.362
aostB5-F-a-29d02.f1	372	1
aostB5-F-a-10c10.f1	373	1												gi|87280848|gb|DQ382345_1.1|DQ382345_1	7..300	1	2201	268..381	Mus musculus polycystic kidney disease 1-like 3 variant 1a (Pkd1l3) mRNA, complete cds, alternatively spliced.	136	9.2e-06	0.44
aostB5-F-a-20b08.r1	375	1
aostB5-F-a-20c12.f1	375	1
aostB4-F-a-10e03.f1	375	1
aostB5-F-a-06a06.r1	376	1			sp|P60370|KR105_HUMAN	6..371	-3	271	86..216	Keratin-associated protein 10-5 (Keratin-associated protein 10.5) (High sulfur keratin-associated protein 10.5) (Keratin-associated protein 18-5) (Keratin-associated protein 18.5).	128	2.2e-07	0.304	gi|28799531|gb|AX646913_1.1|AX646913_1	53..376	-1	319	143..251	Sequence 1105 from Patent EP1270724.	249	1.7e-19	0.456
aostB5-F-a-08d11.f1	376	1
aostB5-F-a-13b07.f1	376	1
aostB5-G-a-23h05.r1	376	1
aostB1-F-a-05e01.r1	376	1
aostB1-F-a-03f10.f1	376	1
aostB4-F-a-06f05.r1	376	1												gi|59717705|gb|AE004969_337.1|AE004969_337	127..237	-2	85	16..52	Neisseria gonorrhoeae FA 1090, complete genome.	139	7.4e-08	0.784
aostB4-F-a-09c11.f1	376	1
aostB5-F-a-21b06.f1	377	1
aostB5-F-a-20d09.r1	378	1
aostB5-F-a-21g06.f1	379	1
aostB5-F-a-05g12.f1	380	1
aostB5-F-a-29f06.r1	381	1
aostB5-F-a-05h10.f1	382	1
aostB5-F-a-10h07.f1	382	1
aostB5-F-a-29b05.f1	382	1			sp|Q8BTI8|SRRM2_MOUSE	95..364	2	2703	548..628	Serine/arginine repetitive matrix protein 2.	135	1e-06	0.433	gi|55715698|gb|BC085950_1.1|BC085950_1	8..358	2	418	140..255	Rattus norvegicus similar to RIKEN cDNA 1700026P10, mRNA (cDNA clone MGC:95218 IMAGE:7132484), complete cds.	185	4.9e-12	0.436
aostB5-F-a-29b08.r1	382	1												gi|111152828|gb|CT573213_5803.2|CT573213_5803	33..356	-3	791	280..400	Frankia alni str. ACN14A chromosome, complete sequence.	138	1.7e-06	0.331
aostB4-F-a-07d03.f1	382	1
aostB4-F-a-12g03.r1	382	1
aostB4-F-a-05a04.r1	383	1
aostB11-F-a-01g10.r1	383	1
aostB2-F-a-04e01.f1	384	1
aostB4-F-a-08c07.r1	384	1
aostB5-F-a-08f08.r1	385	1
aostB5-F-a-21c09.f1	386	1			sp|Q9FPQ6|GP1_CHLRE	88..216	1	555	329..369	Vegetative cell wall protein gp1 precursor (Hydroxyproline-rich glycoprotein 1).	117	1.3e-05	0.581	gi|2879805|gb|AL021813_16.1|AL021813_16	73..222	1	1611	1052..1101	S.pombe chromosome I cosmid c23A1.	125	0.0001	0.529
aostB4-F-a-08a08.r1	386	1
aostB5-F-a-18g10.r1	387	1
aostB4-F-a-07h03.f1	387	1
aostB5-F-a-06h10.f1	388	1
aostB5-F-a-11b08.r1	388	1
aostB5-F-a-13d02.r1	388	1												gi|23498926|gb|AL844506_222.1|AL844506_222	51..359	-3	418	59..160	Plasmodium falciparum 3D7 chromosome 7, *** SEQUENCING IN PROGRESS ***, 12 ordered pieces.	208	1.5e-14	0.457
aostB5-F-a-18h03.r1	388	1
aostB5-F-a-20a03.r1	388	1			sp|Q9BQ66|KR412_HUMAN	25..348	-2	201	22..135	Keratin-associated protein 4-12 (Keratin-associated protein 4.12) (Ultrahigh sulfur keratin-associated protein 4.12).	125	1.6e-07	0.304	gi|74143312|gb|AK004258_1.1|AK004258_1	25..348	-2	195	36..145	Mus musculus 18-day embryo whole body cDNA, RIKEN full-length enriched library, clone:1110054P19 product:hypothetical protein, full insert sequence.	135	2e-07	0.325
aostB5-F-a-05b11.f1	389	1												gi|74200233|gb|AK136299_1.1|AK136299_1	258..383	-1	138	10..48	Mus musculus 15 days embryo male testis cDNA, RIKEN full-length enriched library, clone:8030403N14 product:hypothetical Histidine-rich region profile containing protein, full insert sequence.	102	0.00063	0.476
aostB5-F-a-21b11.f1	389	1
aostB5-F-a-25a05.f1	389	1
aostB1-F-a-05a05.f1	389	1			sp|Q13029|PRDM2_HUMAN	2..340	-2	1718	957..1083	PR domain zinc finger protein 2 (PR domain-containing protein 2) (Retinoblastoma protein-interacting zinc-finger protein) (Zinc finger protein RIZ) (MTE-binding protein) (MTB-ZF) (GATA-3-binding protein G3B).	114	0.00011	0.378	gi|49647546|gb|CR382129_422.1|CR382129_422	2..385	-2	713	441..567	Yarrowia lipolytica chromosome C of strain CLIB122 of Yarrowia lipolytica.	188	6.5e-12	0.427
aostB4-F-a-07d03.r1	389	1												gi|51536335|gb|AP006446_4.3|AP006446_4	51..338	3	245	28..124	Oryza sativa (japonica cultivar-group) genomic DNA, chromosome 9, BAC clone:B1097H10.	108	0.00042	0.384
aostB5-F-a-01e03.f1	390	1
aostB5-F-a-21h08.r1	390	1
aostB5-F-a-08h05.r1	391	1
aostB5-F-a-20e08.f1	391	1
aostB4-F-a-06h06.r1	391	1			sp|Q28298|RRBP1_CANFA	60..383	-3	1534	603..715	Ribosome-binding protein 1 (180 kDa ribosome receptor) (RRp).	165	3.6e-10	0.327	gi|46447723|gb|AE017286_66.1|AE017286_66	92..388	-1	470	249..357	Desulfovibrio vulgaris subsp. vulgaris str. Hildenborough plasmid pDV, complete sequence.	171	2.2e-10	0.44
aostB5-G-a-23b10.r1	392	1
aostB4-F-a-01h05.r1	392	1
aostB4-F-a-07f02.r1	392	1			sp|Q9Z1S5|SEPT3_MOUSE	13..204	1	465	345..415	Neuronal-specific septin-3.	148	4.5e-09	0.423	gi|28802466|gb|AX647827_1.1|AX647827_1	31..234	1	298	37..108	Sequence 2019 from Patent EP1270724.	217	4.1e-16	0.528
aostB5-F-a-05h07.r1	393	1
aostB5-F-a-05g01.r1	395	1												gi|34534847|gb|AK127783_1.1|AK127783_1	10..252	-3	211	104..187	Homo sapiens cDNA FLJ45884 fis, clone OCBBF3021166.	114	5.6e-05	0.395
aostB5-F-a-06c07.r1	395	1
aostB4-F-a-01e04.r1	395	1												gi|3676826|gb|AF092449_1.1|AF092449_1	1..384	1	412	224..340	Heterodera glycines mucin-like protein (svg-1) mRNA, complete cds.	158	4.2e-09	0.346
aostB4-G-a-02e11.r1	395	1
aostB4-F-a-07e05.f1	396	1
aostB4-F-a-09g03.f1	396	1
aostB5-G-a-22g07.f1	397	1
aostB5-F-a-29d10.f1	397	1
aostB4-G-a-03g07.f1	398	1
aostB4-G-a-02a03.r1	399	1												gi|51589494|gb|BX936398_1878.1|BX936398_1878	7..81	1	80	23..47	Yersinia pseudotuberculosis IP32953 genome, complete sequence.	89	3.6e-08	0.68
aostB5-F-a-01c08.f1	400	1
aostB5-F-a-05e01.r1	400	1
aostB5-F-a-06b09.f1	400	1
aostB5-F-a-09d06.f1	400	1			sp|P25129|COATA_BPPF1	82..228	-2	437	267..315	Probable coat protein A precursor.	137	6.3e-08	0.569	gi|28800635|gb|AX647245_1.1|AX647245_1	78..338	-3	329	53..139	Sequence 1437 from Patent EP1270724.	166	5.4e-13	0.449
aostB4-G-a-03e05.r1	400	1
aostB4-F-a-07d11.r1	400	1
aostB5-F-a-09e12.f1	401	1
aostB5-F-a-17d12.f1	401	1
aostB5-F-a-10f08.f1	402	1
aostB11-F-a-01a04.f1	402	1			sp|Q8WV24|PHLA1_HUMAN	32..178	2	259	183..234	Pleckstrin homology-like domain family A member 1 (T-cell death- associated gene 51 protein) (Apoptosis-associated nuclear protein) (Proline- and histidine-rich protein) (Proline- and glutamine-rich protein) (PQ-rich protein).	78	0.0003	0.34
aostB4-F-a-05h12.r1	403	1
aostB5-F-a-10h02.f1	404	1
aostB5-F-a-29a10.f1	404	1
aostB5-F-a-05d01.r1	405	1
aostB5-F-a-17c08.f1	405	1
aostB5-F-a-29c08.r1	405	1			sp|Q9VT65|CANB_DROME	47..325	-3	925	92..194	Calpain B (EC 3.4.22.-) (Calcium-activated neutral proteinase B) (CANP B) [Contains: Calpain B catalytic subunit 1; Calpain B catalytic subunit 2].	123	5.7e-06	0.311	gi|28800826|gb|AX647303_1.1|AX647303_1	13..330	1	415	86..192	Sequence 1495 from Patent EP1270724.	141	3.1e-07	0.364
aostB4-G-a-03b05.f1	405	1
aostB4-F-a-07e02.f1	405	1
aostB5-F-a-26a04.f1	406	1
aostB4-G-a-02h01.r1	406	1
aostB5-F-a-21d12.f1	407	1			sp|P13055|E75BB_DROME	125..373	-2	1412	265..358	Ecdysone-induced protein 75B isoform B (E75-C).	138	2.4e-07	0.381	gi|33300406|gb|Z81579_3.1|Z81579_3	90..329	3	212	63..138	Caenorhabditis elegans Cosmid R13H4, complete sequence.	150	5.1e-09	0.417
aostB5-F-a-21f03.f1	407	1
aostB5-F-a-25e05.f1	408	1
aostB5-F-a-29e09.r1	408	1												gi|34533145|gb|AK126604_1.1|AK126604_1	104..394	2	210	61..157	Homo sapiens cDNA FLJ44641 fis, clone BRACE2030039.	104	0.0008	0.306
aostB5-F-a-16d03.f1	410	1
aostB5-F-a-29h09.r1	410	1
aostB5-F-a-06h08.f1	411	1			sp|Q8VE97|SFRS4_MOUSE	6..410	3	489	184..321	Splicing factor, arginine/serine-rich 4.	164	8.6e-11	0.338	gi|45872604|gb|BC068213_1.1|BC068213_1	6..410	3	568	232..364	Xenopus tropicalis splicing factor, arginine/serine-rich 4, mRNA (cDNA clone MGC:76055 IMAGE:5307339), complete cds.	190	2.6e-12	0.353
aostB5-F-a-09g11.f1	412	1												gi|28799531|gb|AX646913_1.1|AX646913_1	7..408	1	319	45..179	Sequence 1105 from Patent EP1270724.	218	3.2e-16	0.404
aostB5-F-a-16b10.f1	412	1
aostB5-G-a-22b08.r1	412	1
aostB4-F-a-08d11.r1	412	1
aostB5-F-a-10g09.r1	413	1
aostB5-G-a-22d02.f1	414	1
aostB5-G-a-23a03.f1	414	1			sp|Q9FPQ6|GP1_CHLRE	4..297	-1	555	88..180	Vegetative cell wall protein gp1 precursor (Hydroxyproline-rich glycoprotein 1).	112	4.4e-05	0.367	gi|63101686|gb|BC094832_1.1|BC094832_1	25..414	-1	321	86..214	Homo sapiens atonal homolog 8 (Drosophila), mRNA (cDNA clone MGC:104829 IMAGE:6292270), complete cds.	123	1.7e-05	0.343
aostB2-F-a-04e12.r1	414	1			sp|Q02817|MUC2_HUMAN	8..394	2	5179	4057..4197	Mucin-2 precursor (Intestinal mucin-2).	132	4.1e-06	0.326	gi|28828351|gb|AC116032_5.2|AC116032_5	20..289	2	1297	526..619	Dictyostelium discoideum chromosome 2 map 4158743-4189373 strain AX4, complete sequence.	147	3.4e-07	0.372
aostB5-G-a-22b07.r1	415	1
aostB5-F-a-21g07.r1	416	1			sp|Q9Z1S5|SEPT3_MOUSE	182..331	-2	465	360..412	Neuronal-specific septin-3.	153	1.3e-09	0.528	gi|66267505|gb|BC095744_1.1|BC095744_1	180..338	3	428	372..424	Danio rerio zgc:112304, mRNA (cDNA clone MGC:112304 IMAGE:7256300), complete cds.	222	4.5e-16	0.623
aostB1-F-a-04g04.r1	416	1												gi|12856908|gb|AK017591_1.1|AK017591_1	110..391	2	408	73..164	Mus musculus 8 days embryo whole body cDNA, RIKEN full-length enriched library, clone:5730420G12 product:weakly similar to KIAA0765 PROTEIN (HRIHFB2091 PROTEIN) (FRAGMENT) [Homo sapiens], full insert sequence.	147	6.7e-08	0.415
aostB4-G-a-02c05.f1	416	1			sp|P06333|TCB1_RABIT	39..197	3	319	47..99	T-cell receptor beta chain ANA 11.	116	6.8e-06	0.436	gi|34535830|gb|AK128451_1.1|AK128451_1	41..211	2	368	42..102	Homo sapiens cDNA FLJ46594 fis, clone THYMU3045692.	148	4.2e-08	0.484
aostB4-F-a-06f02.f1	416	1			sp|P43974|Y258_HAEIN	15..104	-1	330	2..31	Putative glycosyl transferase HI0258 (EC 2.-.-.-).	132	1.3e-07	0.833	gi|28799531|gb|AX646913_1.1|AX646913_1	5..289	2	319	60..158	Sequence 1105 from Patent EP1270724.	160	1.4e-09	0.438
aostB5-F-a-05c08.f1	417	1
aostB5-F-a-10g11.f1	417	1
aostB4-G-a-02b04.f1	417	1												gi|85773184|gb|CP000251_243.1|CP000251_243	11..409	2	808	318..449	Anaeromyxobacter dehalogenans 2CP-C, complete genome.	118	0.00025	0.358
aostB5-F-a-20h06.f1	419	1
aostB5-G-a-23f10.f1	419	1			sp|P38898|YH17_YEAST	19..267	1	153	5..91	Putative uncharacterized protein YHR217C.	110	6e-06	0.352	gi|551324|gb|U00029_15.1|U00029_15	19..267	1	153	5..91	Saccharomyces cerevisiae chromosome VIII cosmid 9177.	110	8.8e-05	0.352
aostB1-F-a-05d11.r1	420	1
aostB4-F-a-10f05.f1	421	1
aostB5-F-a-06c06.f1	422	1
aostB5-F-a-06b02.f1	423	1
aostB5-F-a-16b09.f1	423	1			sp|Q9LR47|IP5P3_ARATH	59..346	-3	609	226..307	Type I inositol-1,4,5-trisphosphate 5-phosphatase CVP2 (EC 3.1.3.56) (Cotyledon vascular pattern 2 protein).	135	1.7e-07	0.495	gi|8778727|gb|AC005106_12.2|AC005106_12	59..346	-3	609	226..307	Genomic sequence for Arabidopsis thaliana BAC T25N20 from chromosome I, complete sequence.	135	2.6e-06	0.495
aostB1-F-a-05e10.f1	423	1
aostB4-G-a-03e01.r1	423	1
aostB4-F-a-11b03.f1	423	1
aostB5-F-a-01f03.f1	424	1
aostB5-F-a-06d08.f1	424	1
aostB5-F-a-19f11.f1	424	1
aostB5-F-a-20a10.f1	424	1
aostB5-F-a-29d04.f1	424	1
aostB11-F-a-01e10.r1	424	1
aostB4-F-a-11e04.f1	425	1			sp|Q473Q8|UREE_RALEJ	78..194	-1	221	169..206	Urease accessory protein ureE.	152	2.2e-10	0.615	gi|20372975|gb|AB073680_1.1|AB073680_1	205..327	1	538	291..331	Turbo marmoratus mRNA for nacrein, complete cds.	199	5.6e-29	0.829
aostB5-F-a-30d06.f1	426	1
aostB1-F-a-05h05.f1	426	1			sp|Q9BYQ5|KR415_HUMAN	45..422	-2	193	46..175	Keratin-associated protein 4-15 (Keratin-associated protein 4.15) (Ultrahigh sulfur keratin-associated protein 4.15) (Fragment).	124	2e-07	0.276	gi|74143312|gb|AK004258_1.1|AK004258_1	81..383	-2	195	51..154	Mus musculus 18-day embryo whole body cDNA, RIKEN full-length enriched library, clone:1110054P19 product:hypothetical protein, full insert sequence.	139	7.4e-08	0.343
aostB5-F-a-10a04.r1	427	1
aostB5-G-a-23f10.r1	427	1												gi|29610786|gb|BA000030_7124.2|BA000030_7124	20..358	-1	692	465..585	Streptomyces avermitilis MA-4680 genomic DNA, complete genome.	117	0.00026	0.402
aostB4-G-a-02c01.f1	427	1												gi|76885847|gb|DQ203855_36.1|DQ203855_36	29..319	2	248	136..220	Burkholderia cepacia phage Bcep176, complete genome.	124	6.8e-06	0.408
aostB5-F-a-06d05.r1	428	1
aostB5-G-a-22d03.f1	428	1
aostB5-F-a-18b04.r1	429	1
aostB5-F-a-29e11.r1	429	1
aostB1-F-a-05f06.r1	429	1
aostB5-F-a-18b08.f1	430	1			sp|Q6AYK1|RNPS1_RAT	192..416	-3	305	70..138	RNA-binding protein with serine-rich domain 1.	97	0.00074	0.413
aostB5-F-a-29e05.f1	430	1
aostB5-F-a-05h11.f1	431	1
aostB5-F-a-10c11.f1	431	1			sp|Q12816|TROP_HUMAN	110..424	2	1387	881..985	Trophinin (MAGE-D3 antigen).	106	0.0006	0.362	gi|89179375|gb|AC183434_4.1|AC183434_4	137..421	-2	576	19..113	Asparagus officinalis clone 025-106C13, *** SEQUENCING IN PROGRESS ***, 13 unordered pieces.	163	2.3e-09	0.358
aostB5-F-a-11h08.f1	431	1
aostB5-F-a-21e07.r1	431	1
aostB4-F-a-08d01.f1	431	1
aostB5-F-a-05g01.f1	432	1
aostB1-F-a-03b07.f1	432	1
aostB5-F-a-21f09.f1	433	1
aostB4-F-a-07g11.f1	433	1
aostB5-F-a-05e11.r1	434	1
aostB4-G-a-03e11.r1	434	1
aostB11-F-a-01a03.f1	434	1
aostB5-F-a-29d03.f1	436	1			sp|Q8BTI8|SRRM2_MOUSE	4..423	-2	2703	601..746	Serine/arginine repetitive matrix protein 2.	152	1.6e-08	0.301	gi|473161|gb|Z26947_1.1|Z26947_1	21..410	-3	229	64..197	S.muris mRNA for microneme antigen.	156	1.2e-09	0.289
aostB1-F-a-05d07.f1	436	1
aostB4-F-a-05d06.r1	436	1
aostB5-F-a-05h06.f1	437	1
aostB4-F-a-04g09.f1	437	1
aostB4-F-a-06d06.r1	437	1			sp|Q6NGN2|IF2_CORDI	16..435	1	953	158..290	Translation initiation factor IF-2.	106	0.00038	0.306	gi|111152651|gb|CT573213_5626.2|CT573213_5626	13..369	1	1021	198..312	Frankia alni str. ACN14A chromosome, complete sequence.	118	0.00032	0.355
aostB4-F-a-11f12.f1	437	1
aostB5-F-a-11d03.f1	438	1			sp|Q8IN81|FRU_DROME	208..384	-1	955	34..93	Sex determination protein fruitless.	103	0.00083	0.35	gi|85861127|gb|BT024450_1.1|BT024450_1	169..384	-1	960	34..106	Drosophila melanogaster GH19932 full insert cDNA.	116	0.0005	0.342
aostB5-F-a-11h09.r1	439	1
aostB4-F-a-07c02.f1	439	1			sp|Q9BYQ3|KRA93_HUMAN	62..361	2	159	31..125	Keratin-associated protein 9-3 (Keratin-associated protein 9.3) (Ultrahigh sulfur keratin-associated protein 9.3).	114	2.3e-06	0.333	gi|854065|gb|X83413_100.1|X83413_100	170..397	2	413	74..150	Human herpesvirus-6 (HHV-6) U1102, variant A DNA, complete virion genome.	185	4.9e-12	0.462
aostB5-F-a-01h06.f1	440	1
aostB5-F-a-29b02.r1	440	1			sp|P06333|TCB1_RABIT	223..420	1	319	20..89	T-cell receptor beta chain ANA 11.	109	4e-05	0.371	gi|28802466|gb|AX647827_1.1|AX647827_1	206..436	-2	298	72..148	Sequence 2019 from Patent EP1270724.	198	4.3e-14	0.469
aostB1-F-a-04b06.r1	440	1
aostB2-F-a-04e04.f1	442	1
aostB4-F-a-04d08.f1	442	1
aostB5-F-a-29g02.f1	444	1
aostB1-F-a-03b12.f1	444	1
aostB4-G-a-03h07.r1	444	1
aostB5-F-a-10d07.r1	445	1
aostB5-F-a-18e03.r1	445	1
aostB4-G-a-03c02.f1	445	1
aostB5-F-a-19d05.f1	446	1			sp|P53556|BIOF_BACSU	135..410	3	389	76..166	8-amino-7-oxononanoate synthase (EC 2.3.1.47) (AONS) (8-amino-7- ketopelargonate synthase) (7-keto-8-amino-pelargonic acid synthetase) (7-KAP synthetase) (L-alanine--pimelyl CoA ligase).	173	5.9e-12	0.446	gi|110282033|gb|CP000383_2927.1|CP000383_2927	24..446	3	374	20..170	Cytophaga hutchinsonii ATCC 33406, complete genome.	241	1.7e-18	0.395
aostB4-F-a-11f08.f1	446	1
aostB11-F-a-01d10.r1	446	1
aostB4-F-a-07b03.r1	447	1												gi|854065|gb|X83413_100.1|X83413_100	39..170	3	413	110..153	Human herpesvirus-6 (HHV-6) U1102, variant A DNA, complete virion genome.	111	0.00055	0.409
aostB4-F-a-07f02.f1	447	1
aostB5-F-a-08b05.f1	448	1
aostB4-G-a-02g04.f1	448	1
aostB5-F-a-06b11.r1	449	1
aostB1-F-a-04g11.r1	449	1
aostB5-G-a-22b12.r1	450	1												gi|38350697|gb|AY388570_1.1|AY388570_1	14..121	-3	157	39..74	Culex pipiens quinquefasciatus isolate CQ_GQP_1 putative GQP-rich salivary protein mRNA, complete cds.	104	0.00038	0.5
aostB5-F-a-01f08.f1	451	1			sp|Q9Z1S5|SEPT3_MOUSE	199..375	-2	465	373..424	Neuronal-specific septin-3.	108	0.00028	0.407	gi|66267505|gb|BC095744_1.1|BC095744_1	180..440	3	428	335..419	Danio rerio zgc:112304, mRNA (cDNA clone MGC:112304 IMAGE:7256300), complete cds.	143	2e-07	0.396
aostB1-F-a-03g10.f1	451	1
aostB5-F-a-09e04.r1	452	1
aostB5-F-a-18b07.f1	452	1												gi|108461262|gb|CP000113_4483.1|CP000113_4483	38..451	-2	3292	287..424	Myxococcus xanthus DK 1622, complete genome.	200	2.4e-12	0.367
aostB5-F-a-20f01.r1	453	1			sp|Q28983|ZAN_PIG	57..407	3	2476	552..671	Zonadhesin precursor.	108	0.00069	0.289	gi|28802388|gb|AX647797_1.1|AX647797_1	7..396	-1	310	5..125	Sequence 1989 from Patent EP1270724.	120	3.4e-05	0.336
aostB2-F-a-04d08.r1	453	1
aostB4-F-a-05g01.r1	453	1			sp|P06333|TCB1_RABIT	94..354	-1	319	48..122	T-cell receptor beta chain ANA 11.	124	9e-07	0.368	gi|28799531|gb|AX646913_1.1|AX646913_1	20..451	2	319	102..248	Sequence 1105 from Patent EP1270724.	237	3.1e-18	0.377
aostB4-F-a-08a06.r1	453	1
aostB5-F-a-01h10.r1	454	1
aostB5-F-a-09b05.r1	454	1
aostB5-F-a-17c02.r1	455	1
aostB5-F-a-07d12.r1	456	1												gi|75705445|gb|CP000121_28.1|CP000121_28	7..174	-1	217	13..68	Anabaena variabilis ATCC 29413 plasmid C, complete sequence.	121	9.5e-06	0.464
aostB5-F-a-17h10.f1	456	1												gi|58426882|gb|AE013598_2665.1|AE013598_2665	103..417	1	479	3..106	Xanthomonas oryzae pv. oryzae KACC10331, complete genome.	125	2.1e-05	0.371
aostB5-F-a-13d07.r1	457	1												gi|4996085|gb|AB021506_107.1|AB021506_107	335..454	2	115	4..43	Human herpesvirus 6B DNA, complete genome, strain: HST.	107	0.00019	0.675
aostB5-G-a-23e02.f1	457	1			sp|P43493|THCC_RHOER	54..329	3	106	9..103	Rhodocoxin.	171	2e-12	0.379	gi|71062444|gb|CP000084_622.1|CP000084_622	33..326	3	106	3..102	Candidatus Pelagibacter ubique HTCC1062, complete genome.	175	1.1e-11	0.39
aostB5-F-a-01c02.r1	459	1
aostB5-F-a-01d04.f1	459	1
aostB5-F-a-05d09.r1	459	1
aostB5-F-a-06g09.r1	459	1
aostB1-F-a-03e07.f1	459	1
aostB4-F-a-06c07.r1	459	1												gi|2315676|gb|AF016672_7.3|AF016672_7	61..291	1	378	76..169	Caenorhabditis elegans cosmid F56D12, complete sequence.	124	1.8e-05	0.447
aostB5-F-a-06f07.r1	460	1
aostB5-F-a-07c03.r1	460	1												gi|76154119|gb|AY809737_1.1|AY809737_1	33..323	3	128	1..96	Schistosoma japonicum SJCHGC07801 protein mRNA, partial cds.	109	0.00011	0.439
aostB5-F-a-17d04.r1	460	1
aostB5-G-a-22d11.f1	460	1												gi|83574798|gb|CP000230_544.1|CP000230_544	53..445	-1	551	425..549	Rhodospirillum rubrum ATCC 11170, complete genome.	202	1.3e-13	0.351
aostB4-F-a-08f10.r1	460	1
aostB5-F-a-09b04.f1	461	1
aostB5-F-a-11g11.r1	461	1
aostB5-G-a-23c02.r1	461	1
aostB5-G-a-23h04.r1	461	1
aostB11-F-a-01f07.r1	461	1												gi|18027726|gb|AF318317_1.1|AF318317_1	123..335	-1	400	148..215	Homo sapiens pp10122 mRNA, complete cds.	124	2e-05	0.37
aostB5-F-a-17e04.f1	462	1
aostB5-F-a-20d03.f1	462	1
aostB2-F-a-04b07.r1	462	1
aostB4-F-a-01h08.r1	462	1
aostB5-F-a-05c08.r1	463	1
aostB5-F-a-08e06.f1	463	1
aostB5-F-a-29c09.f1	463	1
aostB4-F-a-05h08.r1	464	1
aostB5-F-a-05d03.r1	465	1			sp|Q9UQ35|SRRM2_HUMAN	47..436	2	2752	597..725	Serine/arginine repetitive matrix protein 2 (Serine/arginine-rich splicing factor-related nuclear matrix protein of 300 kDa) (Ser/Arg- related nuclear matrix protein) (SR-related nuclear matrix protein of 300 kDa) (Splicing coactivator subunit SRm300) (300 kDa nuclear matrix antigen).	128	5.7e-06	0.346	gi|438836|gb|L19046_1.1|L19046_1	47..169	-3	196	20..64	Plasmodium falciparum merozoite surface antigen 2 (MSA-2) gene, partial cds.	162	2.7e-10	0.778
aostB5-F-a-18h04.f1	466	1
aostB5-G-a-22a06.r1	466	1
aostB4-G-a-02e12.f1	466	1			sp|Q70E73|RAPH1_HUMAN	161..406	-1	1302	691..776	Ras-associated and pleckstrin homology domains-containing protein 1 (RAPH1) (Lamellipodin) (Proline-rich EVH1 ligand 2) (PREL-2) (Protein RMO1) (Amyotrophic lateral sclerosis 2 chromosomal region candidate 9 gene protein).	100	1.2e-06	0.333	gi|57229582|gb|AE017350_233.1|AE017350_233	134..424	-1	1776	1109..1193	Cryptococcus neoformans var. neoformans JEC21 chromosome 10, complete sequence.	107	7.3e-08	0.34
aostB4-F-a-07a11.r1	466	1
aostB5-F-a-11c12.r1	467	1
aostB5-F-a-29h05.f1	467	1
aostB2-F-a-04c06.f1	467	1												gi|1418980|gb|Z75519_1.1|Z75519_1	109..420	-3	162	68..160	L.esculentum partial mRNA (clone SEND32).	159	5.7e-10	0.433
aostB4-F-a-04g07.f1	467	1
aostB5-F-a-05f11.r1	468	1
aostB5-F-a-09f10.f1	468	1
aostB5-F-a-09f06.r1	469	1			sp|P22808|VND_DROME	241..429	1	723	656..714	Homeobox protein vnd (Protein ventral nervous system defective) (Homeobox protein NK-2).	129	9.8e-07	0.508	gi|28802114|gb|AX647697_1.1|AX647697_1	297..425	-3	227	161..206	Sequence 1889 from Patent EP1270724.	158	7.4e-10	0.532
aostB5-F-a-01a11.f1	470	1
aostB5-F-a-21d06.f1	470	1												gi|19881573|gb|AC090482_3.3|AC090482_3	73..276	-3	191	66..133	Genomic sequence for Oryza sativa, Nipponbare strain, clone OSJNBa0015I18, from chromosome 10, complete sequence.	110	0.00022	0.423
aostB4-F-a-07f03.f1	471	1
aostB5-F-a-08g06.r1	472	1			sp|Q80W00|PP1RA_MOUSE	7..273	-2	888	636..728	Serine/threonine-protein phosphatase 1 regulatory subunit 10 (MHC class I region proline-rich protein CAT53).	128	1.6e-06	0.417	gi|74211438|gb|AK145485_1.1|AK145485_1	7..273	-2	880	628..720	Mus musculus blastocyst blastocyst cDNA, RIKEN full-length enriched library, clone:I1C0004A05 product:protein phosphatase 1, regulatory subunit 10, full insert sequence.	128	2.3e-05	0.417
aostB5-F-a-11b03.f1	473	1
aostB4-G-a-02b12.r1	473	1
aostB4-F-a-04g05.f1	473	1
aostB4-F-a-09a10.f1	473	1
aostB5-F-a-06d04.f1	474	1
aostB5-F-a-09h06.f1	475	1
aostB4-F-a-07h12.f1	475	1												gi|49328797|gb|AE017355_1313.1|AE017355_1313	3..389	-3	712	369..491	Bacillus thuringiensis serovar konkukian str. 97-27, complete genome.	139	1.2e-06	0.374
aostB11-F-a-01f12.f1	475	1
aostB5-F-a-29g06.f1	476	1			sp|P08394|EX5B_ECOLI	11..127	-2	1180	3..41	Exodeoxyribonuclease V beta chain (EC 3.1.11.5) (Exodeoxyribonuclease V 135 kDa polypeptide).	120	1.6e-05	0.641	gi|46914553|gb|CR378672_250.1|CR378672_250	11..127	-2	1227	26..64	Photobacterium profundum SS9; segment 10/12.	143	8.9e-07	0.692
aostB5-F-a-30f01.f1	476	1
aostB5-F-a-20g02.f1	478	1
aostB4-G-a-03e02.f1	478	1			sp|Q8N8D1|PDCD7_HUMAN	14..277	2	485	77..157	Programmed cell death protein 7 (ES18) (HES18).	110	6e-05	0.418	gi|57227139|gb|AE017345_341.1|AE017345_341	47..301	2	498	318..394	Cryptococcus neoformans var. neoformans JEC21 chromosome 5, complete sequence.	143	2.5e-07	0.447
aostB1-F-a-05e01.f1	479	1
aostB4-F-a-08e09.r1	479	1
aostB5-F-a-06f05.r1	480	1
aostB5-F-a-26h09.f1	480	1
aostB5-F-a-05b03.f1	481	1
aostB1-F-a-05a10.f1	482	1
aostB4-F-a-07a02.r1	482	1
aostB5-G-a-23g01.r1	483	1
aostB5-F-a-29h11.r1	483	1
aostB4-F-a-07d10.f1	483	1			sp|O01159|RSP7_CAEEL	38..478	-3	452	265..416	Probable splicing factor, arginine/serine-rich 7 (p54).	170	1.7e-11	0.346	gi|83616161|gb|DQ319895_1.1|DQ319895_1	32..478	-3	718	212..362	Babesia bovis anonymous antigen-2 mRNA, complete cds.	200	3.3e-13	0.316
aostB5-G-a-23b01.r1	484	1
aostB2-F-a-04h11.f1	484	1												gi|42733676|gb|AC116920_31.3|AC116920_31	5..442	-1	3095	1749..1906	Dictyostelium discoideum chromosome 2 map 4415041-4520361 strain AX4, complete sequence.	258	1.5e-18	0.406
aostB4-F-a-11a03.f1	484	1
aostB5-F-a-05e02.f1	485	1
aostB1-F-a-05c03.f1	485	1			sp|Q9UQ35|SRRM2_HUMAN	5..481	-2	2752	805..947	Serine/arginine repetitive matrix protein 2 (Serine/arginine-rich splicing factor-related nuclear matrix protein of 300 kDa) (Ser/Arg- related nuclear matrix protein) (SR-related nuclear matrix protein of 300 kDa) (Splicing coactivator subunit SRm300) (300 kDa nuclear matrix antigen).	124	1.5e-05	0.325	gi|49647546|gb|CR382129_422.1|CR382129_422	41..478	-2	713	446..589	Yarrowia lipolytica chromosome C of strain CLIB122 of Yarrowia lipolytica.	197	7e-13	0.412
aostB5-F-a-08g05.f1	486	1
aostB5-F-a-21e03.f1	486	1
aostB5-G-a-22a01.f1	486	1												gi|85773184|gb|CP000251_243.1|CP000251_243	84..485	3	808	208..346	Anaeromyxobacter dehalogenans 2CP-C, complete genome.	120	0.00015	0.393
aostB5-F-a-16f12.f1	487	1			sp|P21997|SSGP_VOLCA	243..485	3	485	235..308	Sulfated surface glycoprotein 185 precursor (SSG 185).	152	1.7e-09	0.439	gi|41583525|gb|AE017198_1153.1|AE017198_1153	89..484	2	509	221..361	Lactobacillus johnsonii NCC 533, complete genome.	179	3.3e-11	0.31
aostB5-F-a-17f08.r1	487	1
aostB5-G-a-22g09.f1	488	1
aostB4-F-a-07h10.f1	488	1
aostB4-F-a-09e04.f1	488	1												gi|28802466|gb|AX647827_1.1|AX647827_1	22..204	-3	298	81..143	Sequence 2019 from Patent EP1270724.	155	4e-09	0.413
aostB5-F-a-06e04.f1	489	1
aostB5-F-a-19c03.r1	489	1			sp|P02840|SGS3_DROME	67..438	1	307	64..203	Salivary glue protein Sgs-3 precursor.	108	0.00076	0.35	gi|13881441|gb|AE000516_1850.2|AE000516_1850	104..484	2	1105	457..584	Mycobacterium tuberculosis CDC1551, complete genome.	181	6.9e-11	0.386
aostB5-F-a-19g04.r1	489	1												gi|21106246|gb|AE011643_5.1|AE011643_5	36..236	-2	193	3..69	Xanthomonas axonopodis pv. citri str. 306, section 21 of 469 of the complete genome.	136	1.6e-07	0.448
aostB5-F-a-19g09.r1	489	1
aostB5-G-a-22f06.r1	489	1												gi|85776670|gb|CP000251_3729.1|CP000251_3729	2..349	-3	245	92..206	Anaeromyxobacter dehalogenans 2CP-C, complete genome.	156	1.2e-09	0.368
aostB5-F-a-05f04.r1	490	1
aostB5-F-a-05g08.r1	491	1			sp|Q9UQ35|SRRM2_HUMAN	68..460	-2	2752	580..705	Serine/arginine repetitive matrix protein 2 (Serine/arginine-rich splicing factor-related nuclear matrix protein of 300 kDa) (Ser/Arg- related nuclear matrix protein) (SR-related nuclear matrix protein of 300 kDa) (Splicing coactivator subunit SRm300) (300 kDa nuclear matrix antigen).	117	8.6e-05	0.351	gi|85773184|gb|CP000251_243.1|CP000251_243	68..469	-2	808	629..768	Anaeromyxobacter dehalogenans 2CP-C, complete genome.	132	7.9e-06	0.359
aostB5-F-a-05d03.f1	492	1
aostB2-F-a-04h02.f1	492	1			sp|P53353|ASPX_VULVU	88..459	-1	349	127..252	Sperm acrosomal protein FSA-ACR.1 precursor (Fragment).	146	4e-09	0.317	gi|28801719|gb|AX647595_1.1|AX647595_1	88..390	1	286	176..280	Sequence 1787 from Patent EP1270724.	163	4e-10	0.343
aostB4-F-a-09e01.f1	492	1			sp|Q8BTI8|SRRM2_MOUSE	8..490	2	2703	558..716	Serine/arginine repetitive matrix protein 2.	186	3.9e-12	0.359	gi|34534585|gb|AK127601_1.1|AK127601_1	6..365	3	415	194..318	Homo sapiens cDNA FLJ45698 fis, clone FEBRA2017811.	242	2.4e-18	0.384
aostB4-F-a-11e09.f1	492	1												gi|28802096|gb|AX647691_1.1|AX647691_1	5..280	-3	218	33..127	Sequence 1883 from Patent EP1270724.	153	2.5e-09	0.392
aostB4-F-a-08f08.r1	493	1
aostB4-F-a-11a09.f1	493	1			sp|Q9Z1S5|SEPT3_MOUSE	247..417	1	465	365..423	Neuronal-specific septin-3.	142	2e-08	0.459	gi|854065|gb|X83413_100.1|X83413_100	247..435	1	413	107..168	Human herpesvirus-6 (HHV-6) U1102, variant A DNA, complete virion genome.	242	2.3e-18	0.587
aostB5-F-a-16h08.f1	494	1
aostB1-F-a-05h02.r1	494	1
aostB1-F-a-03a01.f1	494	1
aostB5-F-a-08a06.r1	495	1
aostB5-F-a-29c06.f1	496	1			sp|Q88VK7|IF2_LACPL	15..386	-3	858	135..256	Translation initiation factor IF-2.	144	2.9e-08	0.336	gi|33086524|gb|AY325173_1.1|AY325173_1	3..386	-3	628	433..558	Rattus norvegicus Aa2-050 mRNA, complete cds.	206	6.1e-14	0.336
aostB4-F-a-01d05.r1	496	1
aostB4-F-a-04f02.f1	496	1
aostB5-F-a-11a10.f1	497	1			sp|P52755|QID3_TRIHA	360..461	-1	143	41..74	Cell wall protein qid3 precursor.	130	4.6e-08	0.676	gi|23497718|gb|AE014826_56.1|AE014826_56	378..482	-1	2104	1249..1282	Plasmodium falciparum 3D7 chromosome 14 section 11 of 13 of the complete sequence.	163	1.2e-08	0.8
aostB5-F-a-20g02.r1	497	1
aostB5-G-a-22c09.r1	497	1
aostB4-F-a-08g02.r1	497	1												gi|13881441|gb|AE000516_1850.2|AE000516_1850	39..494	3	1105	458..620	Mycobacterium tuberculosis CDC1551, complete genome.	213	2.7e-14	0.374
aostB5-F-a-18e02.f1	498	1
aostB5-F-a-25a07.f1	498	1
aostB1-F-a-04e07.r1	498	1
aostB5-F-a-01h06.r1	499	1
aostB5-F-a-11h04.f1	499	1												gi|74056982|gb|CP000116_1469.1|CP000116_1469	5..190	-1	234	2..63	Thiobacillus denitrificans ATCC 25259, complete genome.	127	2.6e-06	0.468
aostB5-F-a-19b02.r1	499	1
aostB5-F-a-19f03.r1	499	1
aostB5-F-a-06d10.f1	500	1
aostB5-F-a-20g09.f1	500	1
aostB4-F-a-04c09.f1	500	1
aostB5-F-a-20e08.r1	501	1												gi|56206957|gb|AL669947_1.14|AL669947_1	31..339	1	2493	2314..2406	Mouse DNA sequence from clone RP23-434D24 on chromosome 1 Contains two novel genes and two CpG islands, complete sequence.	123	0.00026	0.379
aostB5-F-a-09f03.f1	502	1
aostB5-F-a-20d05.r1	502	1												gi|76580341|gb|CP000124_1052.1|CP000124_1052	30..395	3	918	416..539	Burkholderia pseudomallei 1710b chromosome I, complete sequence.	132	9.1e-06	0.392
aostB5-G-a-22a05.r1	502	1
aostB5-F-a-29b04.f1	502	1
aostB1-F-a-05c08.f1	502	1			sp|Q9Z1S5|SEPT3_MOUSE	265..414	1	465	362..414	Neuronal-specific septin-3.	145	9.5e-09	0.545	gi|66267505|gb|BC095744_1.1|BC095744_1	256..411	-2	428	373..422	Danio rerio zgc:112304, mRNA (cDNA clone MGC:112304 IMAGE:7256300), complete cds.	221	5.9e-16	0.692
aostB5-F-a-06g04.r1	503	1
aostB4-G-a-03d03.r1	503	1
aostB1-F-a-05d05.f1	505	1			sp|P06333|TCB1_RABIT	198..434	-3	319	48..122	T-cell receptor beta chain ANA 11.	128	3.3e-07	0.395	gi|854065|gb|X83413_100.1|X83413_100	109..456	1	413	115..228	Human herpesvirus-6 (HHV-6) U1102, variant A DNA, complete virion genome.	230	5.2e-17	0.454
aostB5-F-a-05h10.r1	506	1
aostB5-F-a-10b10.f1	506	1												gi|37498972|gb|AY326316_1.1|AY326316_1	31..318	-3	364	134..231	Streptococcus equi collagen-like protein 3 (Scl3C) gene, complete cds.	148	4.1e-08	0.431
aostB5-G-a-22g03.f1	506	1												gi|24349996|gb|AE014299_3608.1|AE014299_3608	3..368	3	345	92..211	Shewanella oneidensis MR-1, complete genome.	179	1.3e-11	0.392
aostB1-F-a-05a05.r1	506	1			sp|Q13029|PRDM2_HUMAN	2..433	2	1718	951..1083	PR domain zinc finger protein 2 (PR domain-containing protein 2) (Retinoblastoma protein-interacting zinc-finger protein) (Zinc finger protein RIZ) (MTE-binding protein) (MTB-ZF) (GATA-3-binding protein G3B).	125	7.1e-06	0.349	gi|49647546|gb|CR382129_422.1|CR382129_422	48..497	3	713	432..571	Yarrowia lipolytica chromosome C of strain CLIB122 of Yarrowia lipolytica.	183	2.2e-11	0.387
aostB4-F-a-08a02.f1	506	1												gi|40456135|gb|AY261359_8.1|AY261359_8	124..432	-3	267	68..166	Bovine herpesvirus 5 strain SV507/99, complete genome.	113	0.00015	0.35
aostB2-F-a-04g12.f1	507	1
aostB4-F-a-08f01.f1	507	1
aostB4-F-a-10e05.f1	507	1												gi|83637310|gb|CP000155_6358.1|CP000155_6358	2..505	-3	310	124..290	Hahella chejuensis KCTC 2396, complete genome.	236	3.9e-18	0.345
aostB5-G-a-22d10.r1	508	1
aostB5-F-a-21g10.f1	509	1
aostB5-G-a-22f04.r1	509	1												gi|110819932|gb|CP000431_3380.1|CP000431_3380	47..406	-2	303	1..126	Rhodococcus sp. RHA1, complete genome.	115	0.00082	0.346
aostB5-F-a-19b01.r1	511	1
aostB4-F-a-06a08.f1	511	1
aostB5-F-a-08e04.f1	512	1
aostB5-F-a-21g12.r1	512	1			sp|Q9JIK1|MUCDL_RAT	5..511	-2	862	466..625	Mucin and cadherin-like protein precursor (Mu-protocadherin) (GP100).	123	5.1e-06	0.287	gi|7300427|gb|AE003723_18.5|AE003723_18	1..504	-3	950	287..450	Drosophila melanogaster chromosome 3R, section 61 of 118 of the complete sequence.	188	9.7e-12	0.357
aostB5-F-a-11b08.f1	513	1
aostB5-F-a-17a04.f1	513	1
aostB5-F-a-29a07.r1	513	1			sp|Q476K0|SELU_RALEJ	1..255	1	366	171..256	tRNA 2-selenouridine synthase (EC 2.9.1.-) (Selenophosphate-dependent tRNA 2-selenouridine synthase).	112	2.4e-05	0.356	gi|77543977|gb|CP000142_276.2|CP000142_276	1..408	1	344	171..306	Pelobacter carbinolicus DSM 2380, complete genome.	237	3.1e-18	0.419
aostB5-F-a-08a12.f1	514	1			sp|Q6N5L3|CLPP_RHOPA	329..460	2	212	1..44	ATP-dependent Clp protease proteolytic subunit (EC 3.4.21.92) (Endopeptidase Clp).	162	1.8e-11	0.705	gi|39649880|gb|BX572602_192.1|BX572602_192	329..460	2	212	1..44	Rhodopseudomonas palustris CGA009 complete genome; segment 10/16.	162	2.7e-10	0.705
aostB5-F-a-09f05.f1	514	1												gi|41399246|gb|AE016958_4314.1|AE016958_4314	1..222	1	588	515..588	Mycobacterium avium subsp. paratuberculosis str. k10, complete genome.	231	1.1e-16	0.649
aostB5-F-a-08f07.r1	514	1
aostB4-G-a-02h02.r1	514	1
aostB4-G-a-03f02.r1	514	1
aostB5-F-a-16g04.f1	515	1
aostB5-F-a-21d03.f1	515	1
aostB1-F-a-04b08.r1	515	1
aostB5-F-a-09f12.r1	516	1
aostB5-G-a-22d03.r1	516	1
aostB4-G-a-02e06.r1	516	1												gi|18027726|gb|AF318317_1.1|AF318317_1	23..469	2	400	71..217	Homo sapiens pp10122 mRNA, complete cds.	123	2.6e-05	0.279
aostB4-G-a-03b05.r1	517	1												gi|74190779|gb|AK147851_1.1|AK147851_1	255..398	3	120	58..107	Mus musculus melanocyte cDNA, RIKEN full-length enriched library, clone:G270069C18 product:hypothetical Cysteine-rich region profile/Valine-rich region profile containing protein, full insert sequence.	127	1.4e-06	0.48
aostB4-F-a-05d10.r1	517	1
aostB5-F-a-01b08.f1	518	1			sp|Q9H7T3|CJ095_HUMAN	50..490	2	257	79..216	Protein C10orf95.	112	0.00014	0.336	gi|85774617|gb|CP000251_1676.1|CP000251_1676	77..370	2	677	6..107	Anaeromyxobacter dehalogenans 2CP-C, complete genome.	144	3.2e-07	0.471
aostB4-F-a-11f11.f1	518	1
aostB5-F-a-19e09.f1	519	1												gi|56178587|gb|AE017340_465.1|AE017340_465	1..411	-1	355	54..190	Idiomarina loihiensis L2TR, complete genome.	173	6.8e-11	0.328
aostB2-F-a-04e11.r1	519	1			sp|P20186|YT35_STRFR	145..387	-1	348	268..341	Hypothetical 35.5 kDa protein in transposon Tn4556.	110	0.00069	0.402	gi|57899042|gb|AP003578_3.1|AP003578_3	52..459	-1	157	13..147	Oryza sativa (japonica cultivar-group) genomic DNA, chromosome 1, PAC clone:P0682B08.	114	3.4e-05	0.321
aostB4-F-a-05e06.f1	520	1												gi|7290594|gb|AE003434_29.4|AE003434_29	413..520	-1	837	322..359	Drosophila melanogaster chromosome X, section 18 of 74 of the complete sequence.	119	0.0002	0.718
aostB4-F-a-08f06.r1	520	1			sp|P67853|HSP1_PHADO	49..174	-2	61	17..56	Sperm protamine P1.	93	0.00038	0.571
aostB5-F-a-10b09.f1	521	1
aostB5-F-a-17g05.f1	521	1
aostB5-F-a-21e09.f1	521	1
aostB1-F-a-05d08.f1	521	1			sp|Q02722|Q300_MOUSE	458..517	2	77	27..46	Protein Q300.	109	7.8e-06	0.8	gi|8493519|gb|S79410_1.1|S79410_1	406..516	-3	143	67..103	Mus musculus nuclear localization signal binding protein (spot-1) mRNA, complete cds.	165	1.3e-10	0.789
aostB5-F-a-18e07.r1	522	1			sp|Q29438|ODFP_BOVIN	376..522	-1	262	212..262	Outer dense fiber protein.	145	2.3e-09	0.49	gi|74354804|gb|BC102630_1.1|BC102630_1	376..522	-1	262	212..262	Bos taurus outer dense fiber gene, mRNA (cDNA clone MGC:127705 IMAGE:7963051), complete cds.	145	3.4e-08	0.49
aostB1-F-a-05a09.f1	522	1
aostB1-F-a-05d10.f1	523	1
aostB4-G-a-03h07.f1	524	1
aostB4-F-a-06e03.f1	524	1			sp|P06600|PRP33_DAUCA	27..329	3	211	105..191	Proline-rich 33 kDa extensin-related protein precursor (Fragment).	118	1.3e-06	0.324	gi|7321040|gb|AL050399_5.1|AL050399_5	3..368	3	219	43..176	Arabidopsis thaliana DNA chromosome 4, BAC clone F25E4 (ESSA project).	151	4e-09	0.355
aostB5-F-a-01h04.f1	525	1
aostB5-F-a-29a02.f1	525	1
aostB5-G-a-22h05.f1	527	1			sp|P04929|HRPX_PLALO	10..252	1	351	206..285	Histidine-rich glycoprotein precursor.	147	3.3e-09	0.37	gi|854065|gb|X83413_100.1|X83413_100	1..264	-3	413	87..172	Human herpesvirus-6 (HHV-6) U1102, variant A DNA, complete virion genome.	218	1.1e-15	0.5
aostB5-F-a-10h04.r1	528	1			sp|Q96N68|CR015_HUMAN	224..382	2	181	112..163	Uncharacterized protein C18orf15.	111	4.7e-05	0.455	gi|18027726|gb|AF318317_1.1|AF318317_1	43..528	1	400	69..229	Homo sapiens pp10122 mRNA, complete cds.	259	2.1e-20	0.379
aostB5-F-a-18h03.f1	529	1
aostB5-F-a-19e04.f1	529	1
aostB5-F-a-20d05.f1	529	1
aostB5-F-a-26f05.f1	529	1												gi|49328055|gb|AC108503_1.4|AC108503_1	14..505	2	579	409..561	Oryza sativa (japonica cultivar-group) chromosome 5 clone OJ1387_F08, complete sequence.	120	9.7e-05	0.327
aostB5-F-a-29d04.r1	529	1
aostB5-F-a-07c08.r1	530	1			sp|P13983|EXTN_TOBAC	9..512	3	620	305..474	Extensin precursor (Cell wall hydroxyproline-rich glycoprotein).	124	8.1e-06	0.297	gi|21756553|gb|AK096940_1.1|AK096940_1	2..367	2	226	87..203	Homo sapiens cDNA FLJ39621 fis, clone SMINT2001158.	233	8.3e-18	0.419
aostB5-F-a-19h03.f1	530	1												gi|72119046|gb|CP000090_1927.1|CP000090_1927	233..511	2	148	15..110	Ralstonia eutropha JMP134 chromosome 1, complete sequence.	142	3.6e-08	0.344
aostB4-F-a-05h05.r1	530	1
aostB5-F-a-10b11.r1	532	1
aostB5-F-a-11g02.f1	534	1												gi|34530691|gb|AK124805_1.1|AK124805_1	81..287	-2	189	77..150	Homo sapiens cDNA FLJ42815 fis, clone BRCAN2014143.	116	0.00033	0.36
aostB5-G-a-22d04.r1	534	1												gi|89332331|gb|AP008230_137.1|AP008230_137	51..470	-2	166	11..140	Desulfitobacterium hafniense Y51 genomic DNA, complete genome.	115	0.00017	0.3
aostB11-F-a-01c11.f1	534	1
aostB5-F-a-18f01.f1	535	1
aostB1-F-a-05c07.f1	535	1
aostB4-F-a-06d05.r1	535	1			sp|P06333|TCB1_RABIT	235..444	-2	319	48..122	T-cell receptor beta chain ANA 11.	123	7e-06	0.4	gi|28801588|gb|AX647549_1.1|AX647549_1	18..512	3	509	196..353	Sequence 1741 from Patent EP1270724.	209	2e-14	0.349
aostB4-F-a-07b05.f1	535	1												gi|52429606|gb|CP000010_2068.1|CP000010_2068	209..457	-1	142	2..84	Burkholderia mallei ATCC 23344 chromosome 1, complete sequence.	247	2.7e-19	0.663
aostB5-F-a-01b11.r1	536	1
aostB5-F-a-11d12.r1	538	1
aostB5-F-a-17f09.f1	539	1
aostB1-F-a-05f08.f1	539	1
aostB5-F-a-13d04.r1	540	1												gi|76581604|gb|CP000124_2452.1|CP000124_2452	1..468	-1	1018	615..781	Burkholderia pseudomallei 1710b chromosome I, complete sequence.	128	2.7e-05	0.293
aostB4-G-a-02e12.r1	540	1
aostB5-F-a-01a11.r1	541	1
aostB5-F-a-05h08.r1	541	1			sp|Q26366|VG_DROME	38..283	-1	453	150..224	Protein vestigial.	115	0.00035	0.293	gi|854065|gb|X83413_100.1|X83413_100	19..345	1	413	97..201	Human herpesvirus-6 (HHV-6) U1102, variant A DNA, complete virion genome.	237	8.6e-18	0.455
aostB5-F-a-20d01.f1	541	1												gi|28801719|gb|AX647595_1.1|AX647595_1	4..477	-2	286	125..281	Sequence 1787 from Patent EP1270724.	275	2.9e-22	0.424
aostB5-G-a-22a02.r1	541	1
aostB5-F-a-08a01.r1	542	1												gi|110824833|gb|CP000432_1069.1|CP000432_1069	129..413	3	335	216..314	Rhodococcus sp. RHA1 plasmid pRHL1, complete sequence.	116	0.00044	0.333
aostB5-F-a-29f04.f1	542	1
aostB5-F-a-08d04.r1	543	1
aostB1-F-a-05f12.r1	543	1
aostB2-F-a-04b07.f1	543	1
aostB2-F-a-04g06.f1	543	1
aostB5-F-a-29c12.f1	544	1
aostB5-F-a-29f06.f1	544	1			sp|P04731|MT1A_HUMAN	175..324	-2	61	2..51	Metallothionein-1A (MT-1A) (Metallothionein-IA) (MT-IA).	105	2.1e-05	0.472	gi|108461243|gb|CP000113_1938.1|CP000113_1938	169..318	-2	168	76..131	Myxococcus xanthus DK 1622, complete genome.	122	4.8e-06	0.357
aostB4-F-a-07a08.r1	544	1
aostB5-F-a-05d05.r1	545	1
aostB5-F-a-19d01.f1	545	1
aostB5-F-a-26c11.f1	545	1												gi|57900284|gb|AP003238_10.4|AP003238_10	172..489	-3	432	226..336	Oryza sativa (japonica cultivar-group) genomic DNA, chromosome 1, PAC clone:P0401G10.	122	0.00027	0.425
aostB5-F-a-29e07.f1	545	1
aostB5-F-a-05d09.f1	546	1
aostB5-F-a-17h06.f1	546	1			sp|Q18409|RSP6_CAEEL	76..489	1	179	49..175	Probable splicing factor, arginine/serine-rich 6 (RNA-binding protein srp-1) (CeSRp20).	139	5.1e-09	0.362	gi|2343283|gb|AF015297_1.1|AF015297_1	24..539	3	1500	783..957	Human herpesvirus 6 (strain Uganda-1102) IE2hom mRNA, complete cds.	182	7.8e-11	0.352
aostB1-F-a-05a01.r1	546	1												gi|28801439|gb|AX647499_1.1|AX647499_1	74..529	-3	788	464..619	Sequence 1691 from Patent EP1270724.	134	4.4e-06	0.317
aostB4-F-a-09f02.f1	547	1
aostB5-F-a-06g12.r1	548	1			sp|Q9M1G9|EXTN2_ARATH	11..532	2	743	470..635	Extensin-2 precursor (AtExt2) (Cell wall hydroxyproline-rich glycoprotein 1) (HRGP1).	158	7.8e-10	0.309	gi|12321180|gb|AC079829_11.6|AC079829_11	14..535	2	443	179..336	Arabidopsis thaliana chromosome 1 BAC F28B23 genomic sequence, complete sequence.	207	2.3e-14	0.339
aostB5-F-a-21e08.r1	548	1
aostB1-F-a-05b06.r1	548	1
aostB4-F-a-12a12.r1	548	1
aostB5-F-a-06e06.f1	549	1			sp|Q9BYQ8|KRA49_HUMAN	33..512	3	191	22..175	Keratin-associated protein 4-9 (Keratin-associated protein 4.9) (Ultrahigh sulfur keratin-associated protein 4.9) (Fragment).	125	7.9e-07	0.278	gi|41350581|gb|AY510124_1.1|AY510124_1	39..512	3	195	17..181	Capra hircus keratin associated protein 9.2 mRNA, complete cds.	140	5.9e-08	0.282
aostB5-F-a-21h09.f1	549	1												gi|82944103|gb|AP007255_163.1|AP007255_163	5..547	2	348	125..305	Magnetospirillum magneticum AMB-1 DNA, complete genome.	240	1.5e-18	0.355
aostB5-F-a-05b07.r1	550	1
aostB5-F-a-09a10.f1	550	1
aostB4-G-a-03g01.r1	550	1
aostB5-F-a-05g02.f1	551	1
aostB5-F-a-25b04.f1	551	1			sp|Q5R5Q2|SRRM1_PONPY	92..484	-2	917	594..726	Serine/arginine repetitive matrix protein 1.	134	3.8e-07	0.355	gi|12321185|gb|AC079829_20.6|AC079829_20	59..520	-2	760	95..260	Arabidopsis thaliana chromosome 1 BAC F28B23 genomic sequence, complete sequence.	141	7.8e-07	0.329
aostB5-F-a-10c12.f1	552	1
aostB5-F-a-11f11.r1	554	1												gi|48209903|gb|AC136471_8.1|AC136471_8	61..534	1	234	38..190	Solanum demissum chromosome 11 BAC PGEC561 genomic sequence, complete sequence.	133	5.2e-07	0.309
aostB5-F-a-19b01.f1	554	1
aostB4-G-a-03f08.r1	554	1			sp|O01761|UNC89_CAEEL	43..537	-3	8081	1430..1586	Muscle M-line assembly protein unc-89 (Uncoordinated protein 89).	122	0.001	0.266	gi|111152141|gb|CT573213_5116.2|CT573213_5116	180..554	-1	447	274..403	Frankia alni str. ACN14A chromosome, complete sequence.	193	7.9e-13	0.394
aostB4-F-a-07c12.f1	555	1
aostB5-F-a-01g08.f1	556	1
aostB5-F-a-06a07.f1	556	1
aostB5-F-a-10g09.f1	556	1
aostB5-F-a-21d12.r1	556	1
aostB5-F-a-08c02.r1	557	1
aostB5-F-a-21a06.r1	557	1
aostB5-F-a-29f03.r1	557	1												gi|85776964|gb|CP000251_4023.1|CP000251_4023	5..352	-2	326	163..272	Anaeromyxobacter dehalogenans 2CP-C, complete genome.	119	0.00069	0.333
aostB4-F-a-11h08.f1	557	1
aostB5-F-a-11c03.f1	558	1
aostB11-F-a-01f08.f1	558	1												gi|85773184|gb|CP000251_243.1|CP000251_243	175..486	-1	808	331..447	Anaeromyxobacter dehalogenans 2CP-C, complete genome.	121	0.00012	0.376
aostB5-F-a-17e11.f1	559	1
aostB5-G-a-23f01.r1	559	1
aostB4-F-a-06g02.r1	559	1
aostB5-F-a-21f02.r1	560	1												gi|50508930|gb|AP005869_21.3|AP005869_21	120..557	3	808	19..166	Oryza sativa (japonica cultivar-group) genomic DNA, chromosome 7, BAC clone:B1026C12.	124	0.00023	0.3
aostB4-F-a-07g04.r1	560	1												gi|21756553|gb|AK096940_1.1|AK096940_1	305..559	2	226	110..202	Homo sapiens cDNA FLJ39621 fis, clone SMINT2001158.	127	2.2e-06	0.368
aostB5-F-a-18g03.f1	561	1
aostB5-F-a-21g02.f1	561	1
aostB5-G-a-22b05.r1	561	1			sp|Q9H7T3|CJ095_HUMAN	62..469	-3	257	126..257	Protein C10orf95.	116	9.6e-05	0.361
aostB5-F-a-26h08.f1	561	1
aostB5-F-a-01e02.f1	562	1
aostB5-F-a-05e02.r1	562	1
aostB5-F-a-05f05.r1	562	1
aostB5-F-a-17f08.f1	562	1
aostB1-F-a-05c04.f1	562	1			sp|P28968|VGLX_EHV1B	100..375	-2	797	147..243	Glycoprotein X precursor.	122	0.00011	0.433	gi|6015487|gb|X01068_2.1|X01068_2	100..243	1	174	107..151	Bombyx mori Hc-B.13 gene for high-cysteine chorion protein.	114	0.00054	0.479
aostB1-F-a-04e08.r1	562	1
aostB5-F-a-01c08.r1	563	1												gi|5725516|gb|AF072686_1.1|AF072686_1	23..550	-2	1788	1116..1275	Oreochromis aureus vitellogenin gene, complete cds.	124	0.00079	0.295
aostB5-F-a-11c07.f1	563	1												gi|8885520|gb|AB029393_1.1|AB029393_1	12..548	3	2178	1225..1401	Streptococcus gordonii hsa gene for streptococcal hemagglutinin, complete cds.	135	4.8e-05	0.326
aostB5-F-a-20e10.r1	563	1			sp|Q9BYQ1|KRA95_HUMAN	12..281	3	111	13..111	Keratin-associated protein 9-5 (Keratin-associated protein 9.5) (Ultrahigh sulfur keratin-associated protein 9.5) (Fragment).	99	0.0001	0.34	gi|27316716|gb|AE015929_2249.1|AE015929_2249	7..444	-3	2310	109..255	Staphylococcus epidermidis ATCC 12228, complete genome.	126	0.00023	0.289
aostB5-F-a-06b01.r1	564	1
aostB5-F-a-18h05.f1	564	1
aostB5-F-a-29c12.r1	564	1			sp|P04929|HRPX_PLALO	34..483	1	351	90..232	Histidine-rich glycoprotein precursor.	154	5.6e-10	0.289	gi|34534753|gb|AK127721_1.1|AK127721_1	221..475	2	733	608..687	Homo sapiens cDNA FLJ45821 fis, clone NT2RP8001584.	186	1.1e-11	0.465
aostB11-F-a-01c11.r1	564	1
aostB5-F-a-10c09.f1	565	1												gi|85773184|gb|CP000251_243.1|CP000251_243	76..564	1	808	384..547	Anaeromyxobacter dehalogenans 2CP-C, complete genome.	126	0.00052	0.359
aostB4-F-a-07a05.f1	565	1												gi|28799531|gb|AX646913_1.1|AX646913_1	11..565	2	319	43..239	Sequence 1105 from Patent EP1270724.	360	2.9e-31	0.396
aostB5-F-a-18h06.r1	566	1			sp|P10863|TIR1_YEAST	107..535	2	254	89..230	Cold shock-induced protein TIR1 precursor (Serine-rich protein 1).	139	9.1e-09	0.419	gi|7300427|gb|AE003723_18.5|AE003723_18	16..549	1	950	273..452	Drosophila melanogaster chromosome 3R, section 61 of 118 of the complete sequence.	184	2.5e-11	0.417
aostB5-F-a-17d10.f1	566	1
aostB5-F-a-25b01.f1	567	1												gi|70905642|gb|CP000081_53.1|CP000081_53	46..558	-1	17392	2679..2830	Leishmania major chromosome 35, complete sequence.	158	3.8e-07	0.409
aostB5-F-a-26e03.f1	567	1
aostB5-F-a-13d10.r1	568	1			sp|P31134|POTG_ECOLI	6..236	-3	377	20..96	Putrescine transport ATP-binding protein potG.	170	1.2e-11	0.442	gi|14023908|gb|BA000012_2832.4|BA000012_2832	301..567	-2	273	171..259	Mesorhizobium loti MAFF303099 DNA, complete genome.	233	8.2e-18	0.539
aostB1-F-a-05d10.r1	568	1
aostB5-F-a-01a12.f1	569	1			sp|P14586|HRP3_PLAFS	508..564	1	82	18..38	Histidine-rich protein.	75	1.6e-05	0.524	gi|39652939|gb|BX572593_238.1|BX572593_238	508..567	1	94	68..88	Rhodopseudomonas palustris CGA009 complete genome; segment 1/16.	83	3.4e-05	0.571
aostB5-F-a-08d04.f1	569	1
aostB5-F-a-08g02.f1	569	1
aostB5-F-a-11g08.f1	569	1
aostB5-F-a-20e10.f1	569	1
aostB5-F-a-25e02.f1	569	1			sp|P87498|VIT1_CHICK	13..303	-3	1912	1134..1230	Vitellogenin-1 precursor (Vitellogenin I) (Minor vitellogenin) [Contains: Lipovitellin-1 (Lipovitellin I) (LVI); Phosvitin (PV); Lipovitellin-2 (Lipovitellin II) (LVII); YGP42].	177	2.4e-11	0.546	gi|27503875|gb|BC042244_1.1|BC042244_1	103..477	1	619	22..144	Xenopus laevis similar to nuclear receptor coactivator 5, mRNA (cDNA clone MGC:53372 IMAGE:5571248), complete cds.	193	1.5e-12	0.416
aostB5-F-a-29g04.f1	569	1
aostB4-G-a-03b11.f1	569	1
aostB4-F-a-12f12.r1	569	1
aostB5-F-a-01f05.f1	570	1
aostB4-G-a-03h10.r1	570	1
aostB5-F-a-17d08.f1	572	1												gi|28802466|gb|AX647827_1.1|AX647827_1	9..242	-1	298	86..159	Sequence 2019 from Patent EP1270724.	145	5.3e-08	0.372
aostB5-F-a-18f06.f1	572	1			sp|P04706|GLU2_MAIZE	43..318	-3	223	33..129	Glutelin-2 precursor (Zein-gamma) (27 kDa zein) (Alcohol-soluble reduced glutelin) (ASG) (Zein ZC2).	108	0.00082	0.354
aostB5-F-a-26d12.f1	572	1												gi|28802466|gb|AX647827_1.1|AX647827_1	117..275	-1	298	72..133	Sequence 2019 from Patent EP1270724.	194	2.7e-23	0.524
aostB1-F-a-05h05.r1	572	1
aostB4-F-a-08d02.f1	573	1												gi|89179375|gb|AC183434_4.1|AC183434_4	13..408	-1	576	9..140	Asparagus officinalis clone 025-106C13, *** SEQUENCING IN PROGRESS ***, 13 unordered pieces.	185	9.9e-12	0.295
aostB5-F-a-29e10.f1	575	1												gi|854065|gb|X83413_100.1|X83413_100	179..571	2	413	13..135	Human herpesvirus-6 (HHV-6) U1102, variant A DNA, complete virion genome.	158	4.4e-09	0.344
aostB5-F-a-05b05.r1	576	1
aostB5-F-a-08b12.f1	576	1
aostB5-F-a-20f02.f1	576	1
aostB4-F-a-10c02.f1	576	1
aostB5-F-a-17e01.r1	577	1
aostB4-F-a-07e12.r1	577	1
aostB4-F-a-06h06.f1	578	1												gi|76579711|gb|CP000124_2516.1|CP000124_2516	13..570	1	547	14..198	Burkholderia pseudomallei 1710b chromosome I, complete sequence.	147	1.1e-07	0.325
aostB11-F-a-01g12.r1	579	1
aostB1-F-a-05c12.r1	581	1
aostB1-F-a-05f03.r1	581	1
aostB4-G-a-02g07.f1	581	1
aostB5-F-a-07e01.f1	582	1												gi|89179375|gb|AC183434_4.1|AC183434_4	48..419	-2	576	9..132	Asparagus officinalis clone 025-106C13, *** SEQUENCING IN PROGRESS ***, 13 unordered pieces.	172	2.5e-10	0.298
aostB5-F-a-09g11.r1	582	1
aostB5-F-a-20h11.f1	582	1												gi|28802466|gb|AX647827_1.1|AX647827_1	281..577	-3	298	46..143	Sequence 2019 from Patent EP1270724.	282	5.3e-23	0.465
aostB4-F-a-05f08.f1	582	1
aostB5-F-a-19h04.r1	583	1
aostB4-G-a-02f12.f1	583	1
aostB5-F-a-25d10.f1	584	1												gi|52422133|gb|CP000011_1861.2|CP000011_1861	375..536	-1	266	103..155	Burkholderia mallei ATCC 23344 chromosome 2, complete sequence.	127	4.7e-05	0.556
aostB5-F-a-08b12.r1	585	1
aostB5-F-a-18f03.r1	585	1
aostB5-F-a-17h03.f1	585	1			sp|Q9UBB5|MBD2_HUMAN	28..132	1	411	56..95	Methyl-CpG-binding domain protein 2 (Methyl-CpG-binding protein MBD2) (Demethylase) (DMTase).	132	9.9e-07	0.725	gi|557920|gb|S71494_1.1|S71494_1	28..147	1	59	18..57	SmD homolog [mice, liver, mRNA Partial, 199 nt].	158	7.3e-10	0.775
aostB5-F-a-26d01.f1	585	1
aostB5-F-a-06h09.f1	586	1
aostB5-F-a-08f12.r1	586	1
aostB4-F-a-07e02.r1	586	1
aostB4-F-a-07g08.f1	586	1
aostB11-F-a-01g10.f1	586	1												gi|70905642|gb|CP000081_53.1|CP000081_53	15..584	3	17392	8843..9028	Leishmania major chromosome 35, complete sequence.	148	4.3e-06	0.29
aostB5-F-a-05g02.r1	587	1
aostB5-F-a-19h01.f1	587	1
aostB5-F-a-18b03.f1	588	1
aostB4-F-a-05h05.f1	588	1												gi|28802466|gb|AX647827_1.1|AX647827_1	393..584	3	298	75..139	Sequence 2019 from Patent EP1270724.	170	7.9e-11	0.433
aostB4-F-a-08b04.r1	588	1			sp|P37709|TRHY_RABIT	34..576	-1	1407	202..369	Trichohyalin.	174	3.5e-11	0.355	gi|51978231|gb|CP000001_447.1|CP000001_447	10..573	-1	1112	839..1022	Bacillus cereus E33L, complete genome.	233	1.9e-16	0.404
aostB4-F-a-04c11.f1	589	1			sp|P06333|TCB1_RABIT	401..538	-1	319	48..94	T-cell receptor beta chain ANA 11.	130	2.2e-06	0.49	gi|28802466|gb|AX647827_1.1|AX647827_1	361..582	1	298	65..140	Sequence 2019 from Patent EP1270724.	207	4.7e-15	0.436
aostB5-F-a-21g09.f1	590	1
aostB5-F-a-05h04.r1	591	1
aostB5-F-a-08g10.f1	591	1
aostB5-F-a-10b02.r1	591	1
aostB5-G-a-22e06.r1	591	1
aostB5-F-a-25b03.f1	591	1												gi|34530924|gb|AK124978_1.1|AK124978_1	32..481	2	322	4..147	Homo sapiens cDNA FLJ42988 fis, clone BRTHA2008955.	245	4.4e-19	0.373
aostB1-F-a-05c09.r1	591	1
aostB11-F-a-01f03.r1	591	1												gi|21748850|gb|AK090647_1.1|AK090647_1	109..585	1	353	48..199	Homo sapiens cDNA FLJ33328 fis, clone BRACE1000051, weakly similar to KERATIN, ULTRA HIGH-SULFUR MATRIX PROTEIN.	120	0.00093	0.315
aostB5-F-a-01d05.r1	592	1			sp|Q99102|MUC4_HUMAN	75..563	-3	610	73..245	Mucin-4 (Tracheobronchial mucin) (Fragment).	171	2.4e-11	0.392	gi|188882|gb|M64594_1.1|M64594_1	75..563	-3	610	73..245	Human tracheo-bronchial mucin (MUC4) mRNA, partial cds.	171	3.5e-10	0.392
aostB5-F-a-06e06.r1	592	1			sp|Q9BYR3|KRA44_HUMAN	121..591	1	166	3..150	Keratin-associated protein 4-4 (Keratin-associated protein 4.4) (Ultrahigh sulfur keratin-associated protein 4.4).	123	2.6e-07	0.281	gi|41350581|gb|AY510124_1.1|AY510124_1	13..591	1	195	4..186	Capra hircus keratin associated protein 9.2 mRNA, complete cds.	146	1.4e-08	0.28
aostB5-G-a-23d11.r1	592	1												gi|13424013|gb|AE005915_8.1|AE005915_8	223..588	-2	215	92..213	Caulobacter crescentus CB15 section 241 of 359 of the complete genome.	195	8.9e-14	0.361
aostB5-F-a-26f11.f1	592	1
aostB5-F-a-21b06.r1	593	1
aostB4-F-a-08c11.r1	593	1												gi|49646595|gb|CR382128_427.1|CR382128_427	345..593	-1	644	500..585	Yarrowia lipolytica chromosome B of strain CLIB122 of Yarrowia lipolytica.	168	7.9e-10	0.407
aostB4-F-a-08f06.f1	593	1
aostB5-F-a-26e09.f1	595	1
aostB2-F-a-04a08.r1	595	1
aostB2-F-a-04d07.f1	595	1
aostB5-F-a-08b03.r1	596	1
aostB1-F-a-03e08.f1	596	1
aostB4-G-a-03e11.f1	596	1
aostB4-F-a-08d06.r1	596	1			sp|P06333|TCB1_RABIT	291..557	3	319	46..120	T-cell receptor beta chain ANA 11.	112	0.00073	0.371	gi|40037024|gb|AX882216_1.1|AX882216_1	323..559	-2	307	3..84	Sequence 17121 from Patent EP1074617.	186	1.3e-12	0.415
aostB5-F-a-05a03.f1	597	1												gi|34536357|gb|AK128809_1.1|AK128809_1	9..194	-2	404	26..95	Homo sapiens cDNA FLJ45978 fis, clone PROST2007444.	140	3.8e-07	0.493
aostB5-F-a-29b01.r1	597	1												gi|38350697|gb|AY388570_1.1|AY388570_1	59..406	2	157	16..136	Culex pipiens quinquefasciatus isolate CQ_GQP_1 putative GQP-rich salivary protein mRNA, complete cds.	119	9.9e-06	0.358
aostB2-F-a-04a03.r1	597	1												gi|77965293|gb|CP000150_1100.1|CP000150_1100	366..593	-2	142	9..82	Burkholderia sp. 383 chromosome 3, complete sequence.	185	1e-12	0.592
aostB5-F-a-05b04.f1	598	1
aostB5-F-a-17c11.r1	598	1
aostB5-F-a-17b09.f1	599	1
aostB5-F-a-07b10.r1	600	1												gi|91682410|gb|CP000283_1472.1|CP000283_1472	4..294	1	265	166..261	Rhodopseudomonas palustris BisB5, complete genome.	148	1.6e-08	0.367
aostB5-F-a-09b02.r1	600	1
aostB5-F-a-21b11.r1	600	1
aostB5-F-a-01f03.r1	601	1
aostB5-F-a-05a10.r1	601	1												gi|58003223|gb|CP000009_2318.1|CP000009_2318	2..316	2	278	85..188	Gluconobacter oxydans 621H, complete genome.	224	7.4e-17	0.438
aostB5-F-a-18g01.f1	601	1			sp|P58840|ACROL_HUMAN	18..245	3	232	144..215	Putative acrosin-like protease (EC 3.4.21.-) (Fragment).	129	7e-07	0.382	gi|47678263|gb|CR456366_1.1|CR456366_1	18..245	3	421	333..404	Homo sapiens ACR full length open reading frame (ORF) cDNA clone (cDNA clone C22ORF:pGEM.ACR.V3).	130	2.5e-05	0.382
aostB5-F-a-30f02.f1	601	1
aostB4-F-a-08c05.r1	602	1
aostB2-F-a-04e04.r1	603	1
aostB5-F-a-07d02.f1	604	1
aostB5-F-a-19f11.r1	604	1
aostB5-F-a-21d03.r1	604	1			sp|P20186|YT35_STRFR	3..488	3	348	192..347	Hypothetical 35.5 kDa protein in transposon Tn4556.	128	5.4e-06	0.312	gi|85774617|gb|CP000251_1676.1|CP000251_1676	30..578	-3	677	390..562	Anaeromyxobacter dehalogenans 2CP-C, complete genome.	161	4.8e-09	0.386
aostB1-F-a-03c05.f1	604	1
aostB5-F-a-11c06.f1	605	1
aostB5-F-a-18g05.f1	605	1
aostB1-F-a-05h07.f1	605	1
aostB4-F-a-07c11.f1	605	1
aostB5-F-a-08d05.r1	606	1												gi|77969914|gb|CP000152_1176.1|CP000152_1176	156..605	-2	290	131..280	Burkholderia sp. 383 chromosome 2, complete sequence.	161	7.5e-10	0.272
aostB5-F-a-20h12.r1	606	1
aostB4-F-a-08b07.r1	606	1												gi|85773184|gb|CP000251_243.1|CP000251_243	6..521	-2	808	281..463	Anaeromyxobacter dehalogenans 2CP-C, complete genome.	128	0.00027	0.342
aostB5-F-a-02b04.f1	607	1
aostB5-F-a-05b03.r1	607	1
aostB5-G-a-23c10.f1	607	1
aostB5-G-a-22c07.r1	608	1
aostB4-F-a-01e06.r1	608	1
aostB4-F-a-08d01.r1	608	1
aostB5-F-a-01g08.r1	610	1
aostB4-F-a-08b03.r1	610	1
aostB2-F-a-04b05.f1	611	1			sp|P26410|HYPB_RHOCA	43..342	-3	335	7..104	Hydrogenase nickel incorporation protein hypB.	117	0.0002	0.284	gi|93003661|gb|AM259464_1.1|AM259464_1	50..379	-2	148	2..125	African swine fever virus partial B602L gene, isolate Nig 01.	179	4.3e-12	0.395
aostB5-F-a-05f11.f1	612	1												gi|91714203|gb|CP000302_832.1|CP000302_832	110..610	-3	235	64..230	Shewanella denitrificans OS217, complete genome.	160	4.5e-10	0.251
aostB5-F-a-20d01.r1	612	1
aostB4-F-a-09a11.f1	612	1
aostB4-F-a-10f12.f1	612	1			sp|P49756|RBM25_HUMAN	5..160	2	784	306..357	Probable RNA-binding protein 25 (RNA-binding motif protein 25) (RNA- binding region-containing protein 7) (Protein S164).	131	7.2e-06	0.519	gi|23496658|gb|AE014846_13.1|AE014846_13	5..145	2	1377	1173..1219	Plasmodium falciparum 3D7 chromosome 12, section 3 of 9 of the complete sequence.	134	6.4e-05	0.574
aostB5-F-a-06h12.r1	613	1
aostB5-G-a-23a11.f1	613	1
aostB5-F-a-08d09.r1	614	1
aostB5-F-a-16c12.f1	614	1
aostB5-F-a-05e11.f1	615	1
aostB5-F-a-06c09.f1	615	1
aostB5-F-a-10g05.f1	615	1												gi|22506915|gb|AF463413_1.1|AF463413_1	510..614	-2	482	440..474	Pfiesteria piscicida cytochrome oxidase subunit 1 (cox1) mRNA, partial cds; mitochondrial gene for mitochondrial product.	149	5.5e-08	0.8
aostB5-F-a-29a02.r1	615	1
aostB5-F-a-19f04.r1	616	1												gi|60491155|gb|CR626927_124.1|CR626927_124	3..191	-3	410	1..62	Bacteroides fragilis NCTC 9343, complete genome.	156	7.1e-09	0.46
aostB5-F-a-26c05.f1	616	1
aostB4-F-a-06e12.f1	616	1			sp|P15265|MCSP_MOUSE	156..329	3	143	11..74	Sperm mitochondrial-associated cysteine-rich protein.	144	1.5e-09	0.433	gi|58041004|gb|M29603_3.1|M29603_3	156..329	3	143	11..74	Mus musculus sperm mitochondria-associated cysteine-rich protein mRNA, complete cds.	144	2.2e-08	0.433
aostB5-F-a-19g12.r1	618	1
aostB5-F-a-07h05.f1	619	1
aostB5-F-a-19b04.r1	619	1
aostB5-G-a-22a08.f1	619	1												gi|15074593|gb|AL591788_14.1|AL591788_14	40..588	-2	630	446..628	Sinorhizobium meliloti 1021 complete chromosome; segment 7/12.	219	2.5e-15	0.321
aostB5-G-a-22c07.f1	619	1			sp|Q95ZG3|SPC97_DICDI	33..461	3	1177	1008..1150	Spindle pole body component 97 (Spc97) (DdSpc97).	300	9.3e-25	0.49	gi|28850298|gb|AC117080_22.2|AC117080_22	42..617	3	2472	954..1143	Dictyostelium discoideum chromosome 2 map complement(821514-735598) strain AX4, complete sequence.	396	2.3e-33	0.438
aostB4-G-a-03d03.f1	619	1
aostB4-F-a-06g02.f1	619	1
aostB5-F-a-13f04.r1	620	1
aostB5-F-a-20c03.f1	620	1
aostB5-G-a-23a03.r1	620	1
aostB4-F-a-10a06.f1	620	1
aostB5-F-a-05c07.r1	621	1												gi|21928439|gb|AB065580_1.1|AB065580_1	30..602	-2	346	42..235	Homo sapiens gene for seven transmembrane helix receptor, complete cds, isolate:CBRC7TM_143.	155	6.2e-09	0.328
aostB5-F-a-09d11.f1	621	1
aostB5-F-a-11d09.f1	621	1
aostB5-F-a-06b08.f1	622	1
aostB5-F-a-06d02.f1	622	1
aostB4-F-a-04d03.f1	622	1
aostB4-F-a-07d08.f1	622	1
aostB4-F-a-11d06.f1	623	1												gi|76579570|gb|CP000124_2523.1|CP000124_2523	88..591	1	636	460..633	Burkholderia pseudomallei 1710b chromosome I, complete sequence.	147	1.4e-07	0.367
aostB5-F-a-01f01.r1	624	1			sp|P47038|YJG4_YEAST	424..504	-1	131	54..80	Hypothetical 13.9 kDa protein in SMC3-MRPL8 intergenic region.	95	0.00091	0.481	gi|1480863|gb|U63332_1.1|U63332_1	442..543	-1	46	2..31	Human super cysteine rich protein mRNA, partial cds.	136	1.6e-07	0.559
aostB5-F-a-16e01.f1	624	1
aostB5-F-a-21b09.f1	624	1												gi|28802198|gb|AX647727_1.1|AX647727_1	80..454	2	239	2..131	Sequence 1919 from Patent EP1270724.	234	6.5e-18	0.381
aostB4-F-a-08d02.r1	624	1			sp|Q12816|TROP_HUMAN	1..576	-1	1387	807..1001	Trophinin (MAGE-D3 antigen).	127	0.00011	0.328	gi|89179375|gb|AC183434_4.1|AC183434_4	83..457	2	576	9..133	Asparagus officinalis clone 025-106C13, *** SEQUENCING IN PROGRESS ***, 13 unordered pieces.	162	3e-09	0.312
aostB5-F-a-18a01.r1	625	1
aostB5-F-a-18a11.r1	626	1
aostB5-G-a-22c08.r1	626	1
aostB5-F-a-01h11.f1	627	1
aostB5-F-a-09h11.r1	627	1			sp|Q9VT65|CANB_DROME	194..556	2	925	84..194	Calpain B (EC 3.4.22.-) (Calcium-activated neutral proteinase B) (CANP B) [Contains: Calpain B catalytic subunit 1; Calpain B catalytic subunit 2].	182	2.9e-12	0.389	gi|77819855|gb|DQ098930_1.1|DQ098930_1	251..478	2	569	1..77	Giardia intestinalis clone NJ1197 subtelomeric region (STR) 4 sequence.	253	4.3e-19	0.641
aostB5-F-a-05b08.f1	628	1
aostB5-F-a-18b10.f1	628	1												gi|34529193|gb|AK123603_1.1|AK123603_1	480..620	-3	143	65..115	Homo sapiens cDNA FLJ41609 fis, clone CTONG3001560.	128	1.1e-06	0.442
aostB1-F-a-05h02.f1	628	1
aostB5-F-a-06f10.r1	629	1
aostB5-F-a-06h08.r1	629	1			sp|P87179|YB1E_SCHPO	127..423	1	374	140..236	Serine-rich protein C30B4.01c precursor.	129	5.9e-06	0.374	gi|12850969|gb|AK013560_1.1|AK013560_1	31..519	1	193	3..159	Mus musculus adult male hippocampus cDNA, RIKEN full-length enriched library, clone:2900019J01 product:hypothetical Serine-rich region profile containing protein, full insert sequence.	143	2.8e-08	0.301
aostB5-G-a-22c05.r1	629	1
aostB4-G-a-03a09.f1	629	1
aostB11-F-a-01c06.f1	629	1
aostB4-G-a-02f06.r1	630	1
aostB4-G-a-02g11.r1	630	1
aostB4-F-a-09c04.f1	630	1
aostB5-F-a-06g01.r1	631	1
aostB4-F-a-06a03.r1	631	1
aostB4-F-a-06h03.f1	631	1			sp|P60372|KR104_HUMAN	38..628	2	401	46..240	Keratin-associated protein 10-4 (Keratin-associated protein 10.4) (High sulfur keratin-associated protein 10.4) (Keratin-associated protein 18-4) (Keratin-associated protein 18.4).	118	0.00021	0.263	gi|28802419|gb|AX647809_1.1|AX647809_1	26..631	2	348	1..194	Sequence 2001 from Patent EP1270724.	236	4e-18	0.379
aostB4-F-a-08f03.f1	631	1			sp|O13695|YEN1_SCHPO	4..480	-2	536	6..172	Hypothetical serine-rich protein C11G7.01 in chromosome I.	127	2.8e-05	0.347	gi|70905641|gb|CP000081_52.1|CP000081_52	1..612	-2	7194	5819..5994	Leishmania major chromosome 35, complete sequence.	195	1.7e-11	0.422
aostB5-F-a-01b12.f1	632	1												gi|59717705|gb|AE004969_337.1|AE004969_337	112..222	-3	85	17..53	Neisseria gonorrhoeae FA 1090, complete genome.	103	0.001	0.622
aostB5-F-a-08h09.f1	632	1
aostB5-F-a-21g06.r1	632	1												gi|28800515|gb|AX647205_1.1|AX647205_1	350..571	2	305	215..294	Sequence 1397 from Patent EP1270724.	111	0.00032	0.341
aostB1-F-a-05d03.r1	632	1
aostB4-G-a-02a11.r1	632	1			sp|Q9BYR4|KRA43_HUMAN	25..345	-3	98	5..97	Keratin-associated protein 4-3 (Keratin-associated protein 4.3) (Ultrahigh sulfur keratin-associated protein 4.3) (Fragment).	115	2.7e-06	0.3	gi|28829081|gb|AC115592_21.2|AC115592_21	25..600	-3	421	183..387	Dictyostelium discoideum chromosome 2 map 1-125959 strain AX4, complete sequence.	124	0.00082	0.266
aostB11-F-a-01a08.f1	632	1			sp|P50809|VE2_HPV36	65..619	-2	509	212..395	Regulatory protein E2.	128	1.9e-05	0.251	gi|85773184|gb|CP000251_243.1|CP000251_243	12..617	-1	808	328..535	Anaeromyxobacter dehalogenans 2CP-C, complete genome.	157	1.7e-08	0.303
aostB11-F-a-01d07.f1	632	1			sp|Q8K1I7|WASIP_MOUSE	194..631	2	493	155..302	Wiskott-Aldrich syndrome protein-interacting protein (WASP-interacting protein).	124	5.6e-05	0.31	gi|60678627|gb|AY937239_1.1|AY937239_1	215..631	2	2371	1411..1540	Chlamydomonas incerta plus agglutinin (SAG1) gene, partial cds.	134	0.00027	0.321
aostB5-F-a-20e03.r1	633	1												gi|56206957|gb|AL669947_1.14|AL669947_1	413..613	2	2493	2348..2406	Mouse DNA sequence from clone RP23-434D24 on chromosome 1 Contains two novel genes and two CpG islands, complete sequence.	144	1.5e-05	0.478
aostB5-F-a-21a05.f1	633	1
aostB2-F-a-04d07.r1	634	1
aostB4-F-a-01b04.r1	634	1
aostB4-G-a-02h08.f1	634	1
aostB4-F-a-07h08.f1	634	1
aostB5-G-a-22g01.f1	635	1			sp|Q61900|SMR1_MOUSE	259..414	-3	147	62..109	Submaxillary gland androgen-regulated protein 1 precursor (Salivary protein MSG1).	119	7.3e-07	0.491	gi|32394722|gb|AY126484_1.1|AY126484_1	248..397	2	462	224..273	Moira clotho bindin precursor, mRNA, partial cds.	181	1.7e-11	0.66
aostB1-F-a-03c06.f1	635	1
aostB2-F-a-04g02.r1	635	1
aostB4-F-a-05h12.f1	635	1
aostB5-F-a-20d07.r1	636	1
aostB5-F-a-21a08.f1	636	1
aostB5-F-a-21f03.r1	636	1
aostB5-G-a-22e07.f1	636	1
aostB5-F-a-06b07.r1	637	1
aostB5-F-a-11b11.r1	637	1
aostB5-F-a-20d02.r1	637	1			sp|Q12816|TROP_HUMAN	27..635	-3	1387	832..1034	Trophinin (MAGE-D3 antigen).	161	8.3e-10	0.32	gi|40035621|gb|AX880884_1.1|AX880884_1	27..635	-3	814	259..461	Sequence 15789 from Patent EP1074617.	163	3.8e-09	0.32
aostB5-G-a-23f03.r1	637	1												gi|13424361|gb|AE005942_5.1|AE005942_5	168..569	3	465	10..143	Caulobacter crescentus CB15 section 268 of 359 of the complete genome.	163	1.6e-09	0.377
aostB1-F-a-05f09.r1	637	1			sp|Q5YSC6|IF2_NOCFA	123..587	-3	969	61..217	Translation initiation factor IF-2.	133	1.1e-05	0.319	gi|34536289|gb|AK128756_1.1|AK128756_1	115..630	1	181	1..161	Homo sapiens cDNA FLJ44869 fis, clone BRAMY2015516.	179	4.2e-12	0.361
aostB2-F-a-04b02.f1	637	1			sp|P02457|CO1A1_CHICK	74..580	-1	1453	468..630	Collagen alpha-1(I) chain precursor.	138	3.4e-06	0.328	gi|49650619|gb|CR382131_1418.1|CR382131_1418	35..547	-1	279	56..221	Yarrowia lipolytica chromosome E of strain CLIB 122 of Yarrowia lipolytica.	155	3.1e-09	0.318
aostB4-F-a-01d06.r1	637	1
aostB11-F-a-01c06.r1	637	1												gi|110281596|gb|CP000383_2490.1|CP000383_2490	11..613	-1	2270	538..751	Cytophaga hutchinsonii ATCC 33406, complete genome.	211	1.1e-13	0.32
aostB4-F-a-07b02.f1	638	1
aostB5-F-a-01d04.r1	639	1
aostB5-F-a-06g10.r1	639	1
aostB5-F-a-06h10.r1	639	1
aostB5-F-a-10d07.f1	639	1
aostB5-F-a-20c08.f1	639	1												gi|28801719|gb|AX647595_1.1|AX647595_1	29..574	2	286	103..286	Sequence 1787 from Patent EP1270724.	274	3.8e-22	0.378
aostB5-G-a-23h09.f1	639	1
aostB5-F-a-11b06.r1	640	1			sp|O13695|YEN1_SCHPO	67..618	1	536	15..177	Hypothetical serine-rich protein C11G7.01 in chromosome I.	117	0.00055	0.348	gi|49238894|gb|BX897699_1368.1|BX897699_1368	4..546	1	257	7..197	Bartonella henselae strain Houston-1, complete genome.	176	8.7e-12	0.39
aostB1-F-a-03f09.f1	640	1												gi|28799544|gb|AX646917_1.1|AX646917_1	40..627	1	737	395..574	Sequence 1109 from Patent EP1270724.	151	6.5e-08	0.407
aostB4-F-a-01f08.r1	641	1			sp|Q8RPX9|UREE_RHILV	94..186	1	198	163..195	Urease accessory protein ureE.	127	1.5e-06	0.515	gi|17431096|gb|AL646053_627.1|AL646053_627	82..204	1	1379	654..691	Ralstonia solanacearum GMI1000 megaplasmid complete sequence.	133	0.00015	0.537
aostB4-F-a-06b06.r1	641	1
aostB4-F-a-12e05.r1	641	1
aostB1-F-a-05f06.f1	642	1
aostB4-F-a-01f11.r1	642	1
aostB5-F-a-11g03.f1	643	1
aostB5-F-a-08g09.r1	643	1
aostB5-F-a-09d10.r1	643	1
aostB5-F-a-10h07.r1	643	1
aostB5-F-a-18a06.f1	643	1			sp|P24856|ANP_NOTCO	5..607	2	790	193..393	Ice-structuring glycoprotein precursor (ISGP) (Antifreeze glycopeptide polyprotein) (AFGP polyprotein) [Contains: AFGP7 (AFGP 7); AFGP8 (AFGP 8); AFGP8-like] (Fragment).	181	3e-12	0.324	gi|70905619|gb|CP000081_30.1|CP000081_30	6..638	3	1514	242..444	Leishmania major chromosome 35, complete sequence.	209	1.1e-13	0.38
aostB5-F-a-06f02.f1	644	1												gi|110281290|gb|CP000383_2184.1|CP000383_2184	178..636	-3	435	177..330	Cytophaga hutchinsonii ATCC 33406, complete genome.	223	3.8e-16	0.308
aostB4-F-a-12c02.r1	644	1
aostB5-F-a-01h07.f1	645	1
aostB5-F-a-20e02.f1	645	1
aostB5-F-a-21f02.f1	645	1
aostB5-F-a-21h03.f1	645	1
aostB5-F-a-29b02.f1	645	1
aostB5-F-a-30a08.f1	645	1
aostB4-F-a-09c01.f1	645	1
aostB11-F-a-01e03.f1	645	1
aostB5-F-a-05c02.f1	646	1			sp|P09346|KNOB_PLAFG	177..386	-3	634	63..127	Knob-associated histidine-rich protein precursor (KAHRP) (KP).	128	2.6e-05	0.329	gi|21240652|gb|AC123513_3.1|AC123513_3	216..386	-3	233	80..135	Dictyostelium discoideum strain AX4 chromosome 2 map 2779865-2840915, *** SEQUENCING IN PROGRESS ***.	136	3.2e-06	0.404
aostB5-F-a-07c03.f1	646	1			sp|P53214|YG1F_YEAST	18..641	-3	551	101..293	Hypothetical 57.5 kDa protein in VMA7-RPS25A intergenic region.	147	2.2e-08	0.335	gi|70905641|gb|CP000081_52.1|CP000081_52	18..641	-3	7194	2474..2663	Leishmania major chromosome 35, complete sequence.	201	4.1e-12	0.413
aostB5-F-a-20h05.f1	646	1
aostB1-F-a-03b02.f1	646	1
aostB2-F-a-04g07.r1	646	1
aostB5-F-a-11e11.f1	647	1			sp|P02454|CO1A1_RAT	29..607	2	1453	457..657	Collagen alpha-1(I) chain precursor.	158	1.8e-09	0.36	gi|52139099|gb|BC082718_1.1|BC082718_1	29..613	2	1449	889..1085	Xenopus tropicalis hypothetical LOC496414, mRNA (cDNA clone MGC:88920 IMAGE:6999644), complete cds.	177	2.5e-10	0.35
aostB5-F-a-20d08.f1	647	1
aostB4-G-a-02h05.r1	647	1
aostB4-F-a-08e11.r1	647	1
aostB11-F-a-01h02.f1	647	1
aostB5-F-a-01c09.r1	648	1
aostB5-F-a-11f06.f1	648	1			sp|Q28298|RRBP1_CANFA	12..584	3	1534	538..728	Ribosome-binding protein 1 (180 kDa ribosome receptor) (RRp).	151	1.1e-08	0.231	gi|12856908|gb|AK017591_1.1|AK017591_1	260..607	-3	408	64..169	Mus musculus 8 days embryo whole body cDNA, RIKEN full-length enriched library, clone:5730420G12 product:weakly similar to KIAA0765 PROTEIN (HRIHFB2091 PROTEIN) (FRAGMENT) [Homo sapiens], full insert sequence.	133	2.2e-06	0.284
aostB5-F-a-16c06.f1	648	1
aostB4-F-a-06d06.f1	648	1
aostB1-F-a-03e09.f1	649	1			sp|P53214|YG1F_YEAST	24..635	-3	551	92..291	Hypothetical 57.5 kDa protein in VMA7-RPS25A intergenic region.	153	1.6e-09	0.343	gi|70905640|gb|CP000081_51.1|CP000081_51	24..626	-3	1435	826..1020	Leishmania major chromosome 35, complete sequence.	216	1.7e-14	0.411
aostB5-F-a-01b02.r1	650	1
aostB5-F-a-01e01.r1	650	1
aostB5-F-a-01g04.f1	650	1												gi|42600975|gb|AY456116_1.1|AY456116_1	308..424	2	310	272..310	Alexandrium tamarense cytochrome b gene, partial cds; mitochondrial.	169	1.2e-10	0.872
aostB4-F-a-07f03.r1	650	1
aostB5-F-a-05h09.r1	651	1
aostB5-F-a-13h09.r1	651	1
aostB5-F-a-29c06.r1	651	1			sp|Q7M3S9|RNGB_DICDI	1..531	1	943	375..556	RING finger protein B (Protein rngB).	166	1.5e-10	0.269	gi|26251548|gb|U80454_4.1|U80454_4	25..642	1	896	584..784	Caenorhabditis elegans cosmid T16A1, complete sequence.	248	3.5e-18	0.252
aostB4-F-a-07a06.f1	651	1
aostB5-F-a-01d05.f1	652	1
aostB5-F-a-05f06.r1	652	1
aostB5-F-a-09g02.f1	652	1
aostB5-F-a-10c09.r1	652	1			sp|Q6S6W0|VGLX_EHV1V	8..643	-1	866	22..221	Glycoprotein X precursor.	132	1.7e-05	0.299	gi|31540577|gb|AY221113_1.1|AY221113_1	11..643	-1	1237	474..671	Acetivibrio cellulolyticus cellulosomal scaffoldin anchoring protein C (scaC) gene, complete cds.	148	1.8e-06	0.285
aostB4-F-a-04f11.f1	652	1			sp|Q96N68|CR015_HUMAN	86..298	-1	181	82..158	Uncharacterized protein C18orf15.	113	0.00012	0.346	gi|854065|gb|X83413_100.1|X83413_100	60..164	-3	413	349..383	Human herpesvirus-6 (HHV-6) U1102, variant A DNA, complete virion genome.	126	0.00046	0.6
aostB5-F-a-05d07.r1	653	1
aostB1-F-a-05c01.f1	653	1
aostB1-F-a-05f01.f1	653	1			sp|Q01645|MS84D_DROME	381..590	3	72	7..60	Male-specific sperm protein Mst84Dd.	96	0.00044	0.386	gi|28799562|gb|AX646923_1.1|AX646923_1	163..621	1	232	64..211	Sequence 1115 from Patent EP1270724.	180	3.4e-12	0.359
aostB2-F-a-04b04.r1	653	1
aostB4-F-a-06h03.r1	653	1
aostB4-F-a-07f10.f1	653	1												gi|86569105|gb|CP000249_3519.1|CP000249_3519	3..620	3	1062	166..370	Frankia sp. CcI3, complete genome.	131	0.0002	0.324
aostB1-F-a-05c01.r1	654	1												gi|34533145|gb|AK126604_1.1|AK126604_1	249..647	3	210	17..145	Homo sapiens cDNA FLJ44641 fis, clone BRACE2030039.	130	2.7e-05	0.27
aostB5-F-a-01f02.r1	655	1
aostB5-F-a-10e08.f1	656	1
aostB1-F-a-03g11.f1	657	1
aostB4-G-a-03d02.f1	657	1
aostB4-F-a-12g11.r1	657	1
aostB5-F-a-07c01.f1	658	1												gi|15384289|gb|AF406976_1.1|AF406976_1	411..593	-3	245	183..244	Mycoplasma bovis variable surface lipoprotein Vsp422-5 gene, complete cds.	122	0.00027	0.5
aostB5-F-a-11c03.r1	658	1
aostB5-F-a-25c03.f1	658	1			sp|P15276|ALGP_PSEAE	116..649	-1	352	165..341	Transcriptional regulatory protein algP (Alginate regulatory protein algR3).	146	6.3e-08	0.278	gi|7296302|gb|AE003591_29.4|AE003591_29	49..651	-2	2284	1554..1755	Drosophila melanogaster chromosome 3L, section 72 of 83 of the complete sequence.	216	3e-14	0.312
aostB5-F-a-29a07.f1	658	1
aostB4-G-a-03c01.f1	658	1
aostB11-F-a-01c04.r1	658	1			sp|P76072|STFR_ECOLI	42..602	-3	1120	215..391	Side tail fiber protein homolog from lambdoid prophage Rac.	125	0.00019	0.273	gi|29542186|gb|AE016828_1560.2|AE016828_1560	27..644	-3	1034	193..396	Coxiella burnetii RSA 493, complete genome.	165	3.2e-09	0.277
aostB5-F-a-17e01.f1	659	1
aostB1-F-a-04g09.r1	659	1
aostB5-F-a-09e04.f1	660	1			sp|Q5YSC6|IF2_NOCFA	19..516	-1	969	138..316	Translation initiation factor IF-2.	129	5.8e-05	0.337	gi|76582701|gb|CP000125_1423.1|CP000125_1423	64..651	-1	600	84..275	Burkholderia pseudomallei 1710b chromosome II, complete sequence.	152	3.4e-07	0.343
aostB5-F-a-13a02.r1	660	1												gi|28802466|gb|AX647827_1.1|AX647827_1	389..550	-3	298	94..145	Sequence 2019 from Patent EP1270724.	166	2.3e-10	0.5
aostB5-F-a-21f11.f1	660	1			sp|Q5ZMJ9|SRRM1_CHICK	8..628	-3	888	346..569	Serine/arginine repetitive matrix protein 1.	124	0.0002	0.277	gi|13421189|gb|AE005683_3.1|AE005683_3	19..585	1	1607	1214..1397	Caulobacter crescentus CB15 section 9 of 359 of the complete genome.	235	2e-16	0.37
aostB5-F-a-29e08.r1	660	1
aostB5-F-a-29f08.r1	660	1												gi|34397867|gb|AE015924_1670.1|AE015924_1670	9..497	-2	1160	610..773	Porphyromonas gingivalis W83, complete genome.	148	2.4e-07	0.22
aostB1-F-a-03d07.f1	660	1
aostB1-F-a-04e11.r1	660	1
aostB5-F-a-05b04.r1	661	1
aostB4-F-a-01c07.r1	661	1
aostB5-F-a-17b09.r1	662	1
aostB5-F-a-18c03.f1	662	1
aostB5-F-a-08h10.r1	663	1
aostB5-F-a-26f03.f1	663	1
aostB5-F-a-29d07.r1	663	1
aostB1-F-a-05h07.r1	663	1
aostB4-F-a-07h03.r1	663	1
aostB5-G-a-23c01.r1	664	1
aostB2-F-a-04b02.r1	664	1
aostB2-F-a-04c06.r1	664	1												gi|13881441|gb|AE000516_1850.2|AE000516_1850	5..664	2	1105	504..728	Mycobacterium tuberculosis CDC1551, complete genome.	260	2.6e-19	0.336
aostB4-G-a-02b11.r1	664	1
aostB4-F-a-05c07.r1	664	1			sp|P13730|SGS3_DROER	9..656	3	328	25..238	Salivary glue protein Sgs-3 precursor.	130	8.6e-06	0.242	gi|28801719|gb|AX647595_1.1|AX647595_1	56..643	-1	286	84..271	Sequence 1787 from Patent EP1270724.	247	2.7e-19	0.394
aostB5-F-a-10a10.f1	665	1
aostB5-F-a-26h05.f1	665	1
aostB1-F-a-05h12.r1	665	1
aostB5-F-a-05h08.f1	666	1
aostB5-F-a-26d05.f1	666	1
aostB1-F-a-04h08.r1	666	1
aostB4-F-a-06e08.r1	666	1			sp|Q28298|RRBP1_CANFA	112..489	-1	1534	628..752	Ribosome-binding protein 1 (180 kDa ribosome receptor) (RRp).	183	4.3e-12	0.32	gi|2879929|gb|AB010897_1.1|AB010897_1	20..523	2	315	86..239	Ciona intestinalis endostyle-specific mRNA, complete cds.	250	1.3e-19	0.347
aostB11-F-a-01b04.r1	666	1			sp|Q06666|T2_MOUSE	16..525	-1	185	4..160	Octapeptide-repeat protein T2.	166	7.1e-12	0.358	gi|83616161|gb|DQ319895_1.1|DQ319895_1	29..658	-3	718	232..443	Babesia bovis anonymous antigen-2 mRNA, complete cds.	262	7.6e-20	0.397
aostB5-F-a-10c03.f1	667	1												gi|17983707|gb|AE009603_4.1|AE009603_4	2..307	-1	182	1..102	Brucella melitensis 16M chromosome I, section 160 of 195 of the complete sequence.	151	4.1e-09	0.353
aostB1-F-a-05a01.f1	667	1
aostB4-F-a-07b05.r1	667	1												gi|18027726|gb|AF318317_1.1|AF318317_1	2..295	2	400	90..183	Homo sapiens pp10122 mRNA, complete cds.	178	2.7e-11	0.4
aostB4-F-a-08h07.f1	667	1
aostB5-F-a-09a06.f1	668	1												gi|20197697|gb|AC006234_10.4|AC006234_10	188..661	2	748	215..379	Arabidopsis thaliana chromosome 2 clone F5H14 map mi148, complete sequence.	221	2.1e-15	0.339
aostB5-F-a-09f01.f1	668	1			sp|Q5F2E7|NUFP2_MOUSE	348..551	-1	692	12..87	Nuclear fragile X mental retardation-interacting protein 2 (FMRP- interacting protein 2) (82 kDa FMRP-interacting protein) (82-FIP).	156	1.2e-09	0.41	gi|9246942|gb|AF238897_1.1|AF238897_1	336..569	-1	124	29..111	Bacillus anthracis isolate J611 VrrB (vrrB) gene, partial cds.	203	1.2e-14	0.488
aostB5-F-a-19d10.r1	668	1
aostB5-F-a-16g05.f1	669	1												gi|85774617|gb|CP000251_1676.1|CP000251_1676	25..627	-1	677	11..213	Anaeromyxobacter dehalogenans 2CP-C, complete genome.	139	1.1e-05	0.336
aostB5-F-a-20a06.f1	669	1			sp|P04929|HRPX_PLALO	199..399	-1	351	204..262	Histidine-rich glycoprotein precursor.	115	0.00049	0.358	gi|55663361|gb|AL353637_4.21|AL353637_4	88..378	-1	432	116..199	Human DNA sequence from clone RP11-159H20 on chromosome 9q21.12-21.32 Contains a DnaJ (Hsp40) homolog subfamily B member 5 (DNAJB5) pseudogene, a lysophospholipase II (LYPLA2) pseudogene, an eukaryotic translation initiation factor 3 subunit 1 35kDa (EIF3S1) pseudogene, the gene (possible pseudogene) for a novel protein similar to forkhead box B1 (FOXB1), ATP synthase H+ transporting mitochondria…	131	0.0001	0.34
aostB4-G-a-02h10.r1	669	1
aostB4-G-a-03c03.f1	669	1												gi|33563933|gb|BX640419_293.1|BX640419_293	5..268	-3	732	14..103	Bordetella pertussis strain Tohama I, complete genome; segment 9/12.	189	5.4e-12	0.511
aostB4-F-a-06f12.r1	669	1
aostB5-F-a-01c04.r1	670	1
aostB5-F-a-06f02.r1	670	1
aostB5-F-a-21c04.r1	670	1
aostB5-F-a-25h10.f1	670	1
aostB1-F-a-05c05.r1	670	1
aostB4-F-a-11e05.f1	670	1
aostB1-F-a-05d03.f1	671	1												gi|28261491|gb|AC133337_4.5|AC133337_4	203..559	2	244	75..197	Oryza sativa chromosome 3 BAC OSJNBa0023A13 genomic sequence, complete sequence.	172	2.4e-11	0.357
aostB1-F-a-05e02.r1	671	1			sp|Q60764|MKRN3_MOUSE	311..454	-2	544	253..294	Makorin-3 (Zinc finger protein 127).	120	0.00029	0.551	gi|83651626|gb|CP000085_2153.1|CP000085_2153	341..535	2	418	73..135	Burkholderia thailandensis E264 chromosome II, complete sequence.	183	8.4e-12	0.538
aostB1-F-a-03h03.f1	671	1
aostB4-G-a-03d10.f1	671	1
aostB4-F-a-07d06.f1	671	1			sp|P06333|TCB1_RABIT	71..337	-2	319	48..122	T-cell receptor beta chain ANA 11.	126	2.9e-05	0.427	gi|18027726|gb|AF318317_1.1|AF318317_1	1..366	1	400	104..226	Homo sapiens pp10122 mRNA, complete cds.	190	1.3e-12	0.406
aostB5-F-a-05e09.f1	672	1												gi|60492272|gb|CR626927_1256.1|CR626927_1256	367..666	-1	182	79..180	Bacteroides fragilis NCTC 9343, complete genome.	132	9.7e-07	0.333
aostB1-F-a-03g09.f1	672	1
aostB5-F-a-02a11.r1	673	1
aostB5-F-a-08c02.f1	673	1			sp|P04929|HRPX_PLALO	9..134	3	351	201..242	Histidine-rich glycoprotein precursor.	148	2.8e-08	0.5	gi|21240652|gb|AC123513_3.1|AC123513_3	9..134	3	233	106..147	Dictyostelium discoideum strain AX4 chromosome 2 map 2779865-2840915, *** SEQUENCING IN PROGRESS ***.	155	1.5e-09	0.524
aostB1-F-a-05c03.r1	673	1			sp|P53214|YG1F_YEAST	23..622	2	551	112..301	Hypothetical 57.5 kDa protein in VMA7-RPS25A intergenic region.	145	2.8e-07	0.327	gi|70905641|gb|CP000081_52.1|CP000081_52	23..655	2	7194	2081..2264	Leishmania major chromosome 35, complete sequence.	204	1.9e-12	0.442
aostB4-F-a-07g03.r1	673	1												gi|57903383|gb|AY729868_1.1|AY729868_1	82..231	-2	222	130..179	Heterocapsa triquetra heat shock protein 70 gene, partial cds.	131	2.3e-05	0.58
aostB5-F-a-08f10.r1	674	1			sp|Q9Z1S5|SEPT3_MOUSE	173..340	-2	465	364..412	Neuronal-specific septin-3.	119	0.00031	0.474	gi|18027726|gb|AF318317_1.1|AF318317_1	8..535	-2	400	5..181	Homo sapiens pp10122 mRNA, complete cds.	239	4.3e-18	0.301
aostB4-F-a-07f05.f1	674	1												gi|871498|gb|X88799_1.1|X88799_1	28..222	-3	112	6..64	O.sativa mRNA for AT hook-containing protein (850 bp).	105	0.00057	0.455
aostB5-F-a-06f05.f1	675	1
aostB5-F-a-06h04.f1	675	1			sp|P54163|YPDP_BACSU	112..609	1	229	29..184	Hypothetical protein ypdP.	121	4.1e-05	0.269	gi|4981321|gb|AE000512_780.1|AE000512_780	97..675	1	212	8..186	Thermotoga maritima MSB8, complete genome.	243	7.2e-19	0.347
aostB5-F-a-08b07.f1	676	1
aostB11-F-a-01h01.r1	676	1
aostB5-F-a-09a08.f1	677	1
aostB1-F-a-05h08.f1	677	1
aostB4-F-a-04f06.f1	677	1												gi|6458167|gb|AE000513_465.1|AE000513_465	76..468	1	873	713..846	Deinococcus radiodurans R1 chromosome 1, complete sequence.	130	0.00043	0.343
aostB5-F-a-10a10.r1	678	1			sp|Q8BTI8|SRRM2_MOUSE	3..587	-2	2703	388..574	Serine/arginine repetitive matrix protein 2.	129	0.00015	0.276	gi|2078483|gb|U43200_1.1|U43200_1	1..675	-1	507	151..371	Boreogadus saida antifreeze glycopeptide AFGP polyprotein precursor gene, complete cds.	136	3.7e-05	0.258
aostB5-F-a-20e04.r1	678	1
aostB5-F-a-21f09.r1	678	1			sp|P17600|SYN1_HUMAN	77..646	2	705	419..631	Synapsin-1 (Synapsin I) (Brain protein 4.1).	133	1.3e-05	0.295	gi|86569105|gb|CP000249_3519.1|CP000249_3519	5..544	2	1062	196..385	Frankia sp. CcI3, complete genome.	140	4.5e-05	0.359
aostB1-F-a-05e08.f1	678	1												gi|4566478|gb|AF091267_1.1|AF091267_1	344..595	2	168	51..131	Procambarus clarkii axon-associated SH3 binding-like protein 168 mRNA, complete cds.	190	3e-13	0.536
aostB1-F-a-05f12.f1	678	1												gi|49245876|gb|BX571857_2561.1|BX571857_2561	8..676	2	2275	1928..2149	Staphylococcus aureus strain MSSA476, complete genome.	176	5.6e-10	0.302
aostB2-F-a-04b06.f1	678	1
aostB4-F-a-08b09.r1	678	1
aostB5-F-a-16b11.f1	679	1
aostB4-F-a-06d09.r1	679	1
aostB4-F-a-08a04.r1	679	1
aostB4-F-a-12h03.r1	679	1
aostB5-F-a-18b10.r1	680	1
aostB5-F-a-25g12.f1	680	1
aostB5-F-a-26h01.f1	680	1
aostB5-F-a-30b08.f1	680	1
aostB1-F-a-05d08.r1	680	1
aostB4-F-a-07d07.f1	680	1			sp|Q9I463|COBS_PSEAE	432..680	3	245	1..83	Cobalamin synthase (EC 2.-.-.-).	118	0.00013	0.361	gi|95109562|gb|CT573326_1266.1|CT573326_1266	1..381	1	188	52..182	Pseudomonas entomophila str. L48 chromosome,complete sequence.	236	4e-18	0.389
aostB5-F-a-30h02.f1	681	1
aostB1-F-a-03e04.f1	681	1												gi|854065|gb|X83413_100.1|X83413_100	67..243	-1	413	73..131	Human herpesvirus-6 (HHV-6) U1102, variant A DNA, complete virion genome.	145	1.5e-06	0.525
aostB4-F-a-08h08.r1	681	1
aostB2-F-a-04e01.r1	683	1
aostB4-F-a-07c04.f1	683	1
aostB5-F-a-05c02.r1	684	1
aostB5-F-a-06b09.r1	684	1
aostB5-F-a-10e05.f1	684	1
aostB5-F-a-21b03.f1	684	1
aostB1-F-a-05d06.r1	684	1
aostB2-F-a-04f01.r1	684	1
aostB4-F-a-05h10.r1	684	1
aostB4-F-a-06g08.r1	684	1
aostB4-F-a-09d05.f1	684	1
aostB4-F-a-10e09.f1	684	1
aostB5-F-a-05e09.r1	685	1												gi|21647387|gb|AE006470_1380.1|AE006470_1380	284..658	-1	228	102..228	Chlorobium tepidum TLS, complete genome.	182	2.1e-12	0.339
aostB5-F-a-08a06.f1	685	1
aostB5-F-a-19g01.f1	686	1			sp|P10220|TEGU_HHV11	1..129	-3	3164	2931..2973	Large tegument protein (Virion protein UL36).	183	9.8e-12	0.791	gi|59536|gb|X14112_39.1|X14112_39	1..129	-3	3164	2917..2959	Human herpesvirus 1 complete genome.	183	1.4e-10	0.791
aostB2-F-a-04a03.f1	686	1
aostB5-F-a-10f11.f1	687	1
aostB5-F-a-20a03.f1	687	1
aostB5-F-a-20e02.r1	687	1												gi|70905642|gb|CP000081_53.1|CP000081_53	21..563	3	17392	7085..7257	Leishmania major chromosome 35, complete sequence.	150	2.9e-05	0.293
aostB5-F-a-21a06.f1	687	1			sp|P06333|TCB1_RABIT	284..496	-3	319	65..132	T-cell receptor beta chain ANA 11.	144	1.5e-07	0.444	gi|28801654|gb|AX647571_1.1|AX647571_1	190..678	1	423	71..235	Sequence 1763 from Patent EP1270724.	228	9.5e-17	0.369
aostB4-F-a-06b01.f1	687	1
aostB4-F-a-07h12.r1	687	1
aostB4-F-a-11f09.f1	687	1
aostB4-F-a-12c07.r1	687	1
aostB5-F-a-01c05.r1	688	1
aostB5-F-a-09f06.f1	688	1
aostB2-F-a-04a06.f1	688	1
aostB4-F-a-06g07.r1	688	1			sp|Q6S6W0|VGLX_EHV1V	133..681	-2	866	73..261	Glycoprotein X precursor.	150	7e-08	0.254	gi|70905641|gb|CP000081_52.1|CP000081_52	64..681	-2	7194	3318..3523	Leishmania major chromosome 35, complete sequence.	184	2.7e-10	0.294
aostB4-F-a-07e04.f1	688	1												gi|76581879|gb|CP000125_1866.1|CP000125_1866	131..640	-1	595	436..594	Burkholderia pseudomallei 1710b chromosome II, complete sequence.	127	0.00077	0.314
aostB5-F-a-02a05.f1	689	1			sp|Q6ITT4|MAGD1_PIG	184..654	-3	784	305..458	Melanoma-associated antigen D1 (MAGE-D1 antigen).	189	4.1e-13	0.367	gi|482882|gb|U08977_1.1|U08977_1	161..676	2	377	54..223	Plasmodium vivax isolate CH-3 circumsporozoite protein gene, partial cds.	204	3e-14	0.426
aostB5-F-a-06a01.f1	689	1
aostB5-F-a-08d11.r1	689	1
aostB5-F-a-10f11.r1	689	1
aostB5-F-a-25c06.f1	689	1			sp|P04927|SANT_PLAFF	47..586	2	265	58..238	S-antigen protein precursor.	132	2.1e-06	0.286	gi|70905642|gb|CP000081_53.1|CP000081_53	26..679	-2	17392	5776..5965	Leishmania major chromosome 35, complete sequence.	168	3.2e-08	0.376
aostB5-F-a-10c11.r1	690	1												gi|28802480|gb|AX647833_1.1|AX647833_1	11..685	-3	529	40..260	Sequence 2025 from Patent EP1270724.	164	1.6e-09	0.28
aostB4-G-a-02b04.r1	690	1
aostB4-G-a-03f01.r1	690	1
aostB5-F-a-21c09.r1	691	1
aostB5-F-a-26d02.f1	691	1
aostB4-F-a-07a10.f1	691	1
aostB4-F-a-08c11.f1	691	1
aostB5-F-a-09c10.f1	692	1
aostB5-F-a-20b04.f1	692	1
[truncated: 1,085 more rows]
