# Supplementary material for: Comparative Genomic and Transcriptomic Characterization of the Toxigenic Marine Dinoflagellate Alexandrium ostenfeldii
Source: PLoS One. 2011 Dec 2;6(12):e28012. doi: 10.1371/journal.pone.0028012 (PMC3229502; doi:10.1371/journal.pone.0028012)
Supplement: File S3 — BAC library contig list with annotations. (XLS) [file pone.0028012.s003.xls]

## Sheet: Tabelle1
BAC contig name	length in bp	no. of reads	features	Swiss-prot hit	Swiss-prot Query Range	Swiss-prot Query Frame	Swiss-prot Length of Match in bp	Swiss-prot Match Range	Swiss-prot Description	Swiss-prot Score	Swiss-prot evalue	Swiss-prot Identity	GenPept hit	GenPept Query Range	GenPept Query Frame	GenPept Length of Match in bp	GenPept Match Range	GenPept Description	GenPept Score	GenPept evalue	GenPept Identity
AOSH-G-b-1b09.f1	610	1	Gene (mitochondrial)	sp|Q02766|COX1_PLAFA	69..530	3	476	3..156	Cytochrome c oxidase subunit 1 (EC 1.9.3.1) (Cytochrome c oxidase polypeptide I).	454	1.9e-42	0.539	gi|37543018|gb|AY072056_1.1|AY072056_1	96..566	3	353	3..161	Cryptoperidiniopsis sp. CCMP1828 cytochrome c oxidase subunit 1 (cox1) gene, partial cds; mitochondrial gene for mitochondrial product.	657	7.7e-63	0.843
AOSH-g-b-06e05.r1	551	1	Gene	sp|P20685|UBIQ_TETPY	305..505	-2	76	12..75	Ubiquitin.	214	5e-17	0.657	gi|12043554|gb|AL512496_10.1|AL512496_10	236..505	-2	150	12..100	S.pombe chromosome I cosmid c589.	229	1.7e-17	0.533
AOSH-G-b-05a06.f1	621	1		sp|Q9Z1S5|SEPT3_MOUSE	376..528	1	465	373..423	Neuronal-specific septin-3.	165	5.7e-11	0.431	gi|854065|gb|X83413_100.1|X83413_100	367..585	1	413	255..326	Human herpesvirus-6 (HHV-6) U1102, variant A DNA, complete virion genome.	264	5.6e-21	0.507
AOSH-G-b-01b08.r1	183	1		sp|Q9Z1S5|SEPT3_MOUSE	2..148	-3	465	373..414	Neuronal-specific septin-3.	125	1.2e-06	0.531	gi|66267505|gb|BC095744_1.1|BC095744_1	3..149	3	428	373..420	Danio rerio zgc:112304, mRNA (cDNA clone MGC:112304 IMAGE:7256300), complete cds.	186	3.2e-12	0.633
AOSH-G-b-03b03.f1	179	1		sp|Q9Z1S5|SEPT3_MOUSE	52..174	1	465	372..410	Neuronal-specific septin-3.	113	2.3e-05	0.488	gi|854065|gb|X83413_100.1|X83413_100	21..179	3	413	217..268	Human herpesvirus-6 (HHV-6) U1102, variant A DNA, complete virion genome.	200	8.4e-14	0.642
AOSH-G-b-05e03.f1	506	1		sp|Q9XTQ7|KE4L_CAEEL	224..370	2	462	77..122	Hypothetical Ke4-like protein H13N06.5 in chromosome X.	140	1.1e-12	0.469	gi|23497200|gb|AE014818_12.1|AE014818_12	76..222	1	954	622..670	Plasmodium falciparum 3D7 chromosome 14 section 3 of 13 of the complete sequence.	191	3.9e-12	0.633
AOSH-G-a-04g04.f1	434	2		sp|Q9PUB8|KE4_BRARE	94..396	1	352	14..105	Zinc transporter Slc39a7 (Solute carrier family 39 member 7) (Histidine-rich membrane protein Ke4) (Fragment).	176	1.8e-12	0.376	gi|854065|gb|X83413_100.1|X83413_100	1..411	-3	413	162..298	Human herpesvirus-6 (HHV-6) U1102, variant A DNA, complete virion genome.	447	1.4e-40	0.518
AOSH-g-b-06f04.r1	672	1		sp|Q9JKB0|HCN1_RAT	49..648	1	910	633..827	Potassium/sodium hyperpolarization-activated cyclic nucleotide-gated channel 1.	149	1.6e-07	0.254	gi|33300082|gb|Z81044_2.1|Z81044_2	111..668	3	519	67..247	Caenorhabditis elegans Cosmid C30H6, complete sequence.	168	4.2e-10	0.299
AOSH-G-a-04a06.r1	652	1		sp|Q9H7T3|CJ095_HUMAN	3..554	3	257	57..243	Hypothetical protein C10orf95.	130	2.6e-06	0.321	gi|56315590|gb|CR555306_4110.1|CR555306_4110	6..506	3	619	450..600	Azoarcus sp. EbN1 complete genome.	146	8.2e-07	0.287
AOSH-G-b-2e06.f1	701	1		sp|Q9FPQ6|GP1_CHLRE	76..321	1	555	166..245	Vegetative cell wall protein gp1 precursor (Hydroxyproline-rich glycoprotein 1).	144	6.7e-12	0.434	gi|49524523|gb|CR380949_31.1|CR380949_31	76..519	1	790	440..582	Candida glabrata strain CBS138 chromosome C complete sequence.	164	9.2e-09	0.342
AOSH-g-a-01e02.f1	623	1		sp|Q9FPQ6|GP1_CHLRE	200..517	-2	555	60..152	Vegetative cell wall protein gp1 precursor (Hydroxyproline-rich glycoprotein 1).	117	0.00025	0.361	gi|51215118|gb|CR717240_4.1|CR717240_4	245..520	-2	947	721..804	P. carinii cosmid 21H1.	131	2.9e-05	0.387
AOSH-G-a-03h05.f1	542	1		sp|Q9BYR3|KRA44_HUMAN	73..441	-3	166	23..142	Keratin-associated protein 4-4 (Keratin-associated protein 4.4) (Ultrahigh sulfur keratin-associated protein 4.4).	117	2.4e-06	0.273	gi|7292509|gb|AE003481_35.3|AE003481_35	145..525	-3	707	457..580	Drosophila melanogaster chromosome 3L, section 15 of 83 of the complete sequence.	130	8.5e-06	0.353
AOSH-G-b-03g06.f1	280	1		sp|Q98BI8|IF2_RHILO	15..278	3	860	97..185	Translation initiation factor IF-2.	115	3.3e-05	0.356	gi|70799546|gb|CP000080_11.1|CP000080_11	3..278	3	2955	360..451	Leishmania major strain Friedlin chromosome 29, complete sequence.	204	6.2e-13	0.533
AOSH-G-b-05e11.r1	298	1		sp|Q96S59|RANB9_HUMAN	106..279	1	729	52..105	Ran-binding protein 9 (RanBP9) (RanBP7) (Ran-binding protein M) (RanBPM) (BPM90) (BPM-L).	142	3.4e-08	0.525	gi|51215622|gb|CR717231_4.1|CR717231_4	124..279	1	874	775..829	P. carinii cosmids PC11H11 and 1B2.	145	2.8e-07	0.527
AOSH-G-a-02a09.f1	409	1		sp|Q96N68|CR015_HUMAN	326..406	2	181	132..158	Hypothetical protein C18orf15.	107	1.2e-05	0.593	gi|66267505|gb|BC095744_1.1|BC095744_1	297..407	-3	428	388..424	Danio rerio zgc:112304, mRNA (cDNA clone MGC:112304 IMAGE:7256300), complete cds.	149	3.5e-08	0.649
AOSH-G-b-01c05.r1	401	1		sp|Q96N68|CR015_HUMAN	276..401	-1	181	127..163	Hypothetical protein C18orf15.	105	2e-05	0.5	gi|854065|gb|X83413_100.1|X83413_100	2..400	-2	413	94..214	Human herpesvirus-6 (HHV-6) U1102, variant A DNA, complete virion genome.	203	4.1e-14	0.391
AOSH-G-b-2b08.f1	286	1		sp|Q8NDV7|TNR6A_HUMAN	8..142	-1	1962	73..120	Trinucleotide repeat-containing gene 6A protein (CAG repeat protein 26) (Glycin-tryptophan protein of 182 kDa) (GW182 autoantigen) (GW1 protein) (EMSY interactor protein).	107	0.00058	0.49	gi|2565054|gb|U80739_1.1|U80739_1	8..142	-1	127	41..88	Homo sapiens CAGH26 mRNA, partial cds.	107	0.00014	0.49
AOSH-G-b-02h10.r1	79	1		sp|Q8NAF0|ZN759_HUMAN	20..79	2	562	16..35	Zinc finger protein 579.	101	0.00058	0.95	gi|557920|gb|S71494_1.1|S71494_1	20..79	2	59	21..40	SmD homolog [mice, liver, mRNA Partial, 199 nt].	101	0.00061	0.95
AOSH-G-b-06d02.f1	381	1		sp|Q8CJQ8|IF2_STRCO	122..373	2	1033	294..369	Translation initiation factor IF-2.	108	0.00023	0.43	gi|27348769|gb|BA000040_521.2|BA000040_521	85..378	-1	745	262..369	Bradyrhizobium japonicum USDA 110 DNA, complete genome.	122	6.6e-05	0.427
AOSH-G-b-05c10.r1	461	1		sp|Q6L8H4|KRA51_HUMAN	219..341	-1	278	183..229	Keratin-associated protein 5-1 (Keratin-associated protein 5.1) (Ultrahigh sulfur keratin-associated protein 5.1).	147	1.4e-09	0.532	gi|47522525|gb|AB126070_1.1|AB126070_1	219..341	-1	278	183..229	Homo sapiens KRTAP5-1 mRNA for keratin associated protein, complete cds.	147	1.9e-08	0.532
AOSH-G-b-05b11.r1	471	1		sp|Q6L8G4|KR511_HUMAN	8..388	2	156	24..151	Keratin-associated protein 5-11 (Keratin-associated protein 5.11) (Ultrahigh sulfur keratin-associated protein 5.11).	103	0.00017	0.239	gi|28799531|gb|AX646913_1.1|AX646913_1	4..390	1	319	132..252	Sequence 1105 from Patent EP1270724.	291	4.7e-24	0.481
AOSH-G-a-03a04.r1	319	2		sp|Q64T74|LEPA_BACFR	41..307	-1	593	282..370	GTP-binding protein lepA.	340	8.7e-30	0.708	gi|52216712|gb|AP006841_2556.1|AP006841_2556	41..307	-1	593	282..370	Bacteroides fragilis YCH46 DNA, complete genome.	340	1.2e-28	0.708
AOSH-G-a-02c09.f1	285	1		sp|Q28658|SPRR3_RABIT	129..263	-2	231	67..116	Small proline-rich protein 3 (Cornifin beta).	112	7.7e-06	0.48	gi|1113115|gb|U40631_1.1|U40631_1	129..263	-2	231	67..116	Oryctolagus cuniculus cornifin beta mRNA, complete cds.	112	0.0001	0.48
AOSH-G-b-1d02.f1	978	3		sp|Q12816|TROP_HUMAN	45..848	-2	1387	784..1046	Trophinin (MAGE-D3 antigen).	171	4.9e-09	0.306	gi|28972630|gb|AK122449_1.1|AK122449_1	48..857	-2	1736	1030..1296	Mus musculus mRNA for mKIAA1114 protein.	184	2.7e-09	0.289
AOSH-G-b-03f03.f1	129	1		sp|Q12499|NOP58_YEAST	3..125	3	511	471..511	Nucleolar protein NOP58 (Nucleolar protein NOP5).	191	9.3e-14	0.927	gi|49649105|gb|CR382130_1027.1|CR382130_1027	3..128	3	209	67..108	Yarrowia lipolytica chromosome D of strain CLIB99 of Yarrowia lipolytica.	210	1.6e-15	1
AOSH-G-b-03h10.f1	660	1		sp|Q11116|YX0A_CAEEL	394..462	-1	52	11..33	Hypothetical protein C03B1.10 in chromosome X.	99	0.00014	0.652
AOSH-G-b-03e04.f1	394	1		sp|Q07202|CORA_MEDSA	3..122	3	204	166..203	Cold and drought-regulated protein CORA.	126	1.1e-07	0.61	gi|9957568|gb|AF180444_1.1|AF180444_1	3..92	3	120	46..79	Capsella bursa-pastoris antimicrobial peptide shep-GRP (GRP) mRNA, complete cds.	145	1.4e-08	0.735
AOSH-g-b-06f11.r1	180	1		sp|Q06666|T2_MOUSE	6..155	-2	185	97..146	Octapeptide-repeat protein T2.	120	4.7e-07	0.56	gi|28801114|gb|AX647397_1.1|AX647397_1	9..173	-2	234	137..195	Sequence 1589 from Patent EP1270724.	122	7.8e-06	0.559
AOSH-G-b-02a11.r1	434	1		sp|Q05049|MUC1_XENLA	20..352	2	662	22..134	Integumentary mucin C.1 (FIM-C.1) (Fragment).	126	1.5e-06	0.333	gi|28801114|gb|AX647397_1.1|AX647397_1	69..404	3	234	119..232	Sequence 1589 from Patent EP1270724.	128	1.5e-06	0.33
AOSH-g-b-06e10.r1	474	1		sp|Q02817|MUC2_HUMAN	7..342	1	5179	1439..1547	Mucin-2 precursor (Intestinal mucin 2).	105	0.00079	0.304	gi|34534808|gb|AK127759_1.1|AK127759_1	6..455	3	294	95..252	Homo sapiens cDNA FLJ45860 fis, clone OCBBF2036019, moderately similar to NADH-ubiquinone oxidoreductase 20 kDa subunit, mitochondrial precursor (EC 1.6.5.3).	145	4e-08	0.305
AOSH-G-a-04d11.r1	343	1		sp|Q01443|SSP2_PLAYO	6..230	3	827	315..389	Sporozoite surface protein 2 precursor.	393	4.6e-35	0.84	gi|160693|gb|M84732_1.1|M84732_1	6..230	3	826	315..389	Plasmodium yoelii sporozoite surface protein 2 gene , complete cds.	393	6.1e-34	0.84
AOSH-G-a-04d11.f1	228	1		sp|Q01443|SSP2_PLAYO	20..226	-3	827	310..378	Sporozoite surface protein 2 precursor.	324	1.2e-27	0.783	gi|160693|gb|M84732_1.1|M84732_1	20..226	-3	826	319..387	Plasmodium yoelii sporozoite surface protein 2 gene , complete cds.	324	1.6e-26	0.783
AOSH-g-b-06c09.r1	425	1		sp|P75330|P30_MYCPN	9..263	-1	274	178..265	P30 adhesin (Cytadhesin P30) (30 kDa adhesin-related protein).	117	3.3e-06	0.44	gi|56206957|gb|AL669947_1.14|AL669947_1	15..383	3	2493	2245..2365	Mouse DNA sequence from clone RP23-434D24 on chromosome 1 Contains two novel genes and two CpG islands, complete sequence.	138	5.3e-06	0.367
AOSH-G-a-02a08.f1	314	1		sp|P60410|KR108_HUMAN	13..306	1	259	142..239	Keratin-associated protein 10-8 (Keratin-associated protein 10.8) (High sulfur keratin-associated protein 10.8) (Keratin-associated protein 18-8) (Keratin-associated protein 18.8).	128	1.7e-07	0.324	gi|28799531|gb|AX646913_1.1|AX646913_1	37..312	1	319	163..252	Sequence 1105 from Patent EP1270724.	241	9.3e-19	0.457
AOSH-G-a-04b10.f1	620	1		sp|P60410|KR108_HUMAN	16..297	-3	259	156..256	Keratin-associated protein 10-8 (Keratin-associated protein 10.8) (High sulfur keratin-associated protein 10.8) (Keratin-associated protein 18-8) (Keratin-associated protein 18.8).	119	5.2e-05	0.33	gi|28800017|gb|AX647065_1.1|AX647065_1	4..210	-3	513	160..226	Sequence 1257 from Patent EP1270724.	160	3.2e-09	0.449
AOSH-g-a-01g09.f1	661	1		sp|P60368|KR102_HUMAN	9..527	-3	255	9..182	Keratin-associated protein 10-2 (Keratin-associated protein 10.2) (High sulfur keratin-associated protein 10.2) (Keratin-associated protein 18-2) (Keratin-associated protein 18.2).	162	1.7e-11	0.258	gi|55715698|gb|BC085950_1.1|BC085950_1	5..583	-1	418	170..372	Rattus norvegicus similar to RIKEN cDNA 1700026P10, mRNA (cDNA clone MGC:95218 IMAGE:7132484), complete cds.	238	5.5e-18	0.355
AOSH-G-b-05e02.f1	1028	2		sp|P60331|KR101_HUMAN	304..708	1	282	2..151	Keratin-associated protein 10-1 (Keratin-associated protein 10.1) (High sulfur keratin-associated protein 10.1) (Keratin-associated protein 18-1) (Keratin-associated protein 18.1).	129	2.6e-05	0.308	gi|854065|gb|X83413_100.1|X83413_100	61..711	1	413	77..289	Human herpesvirus-6 (HHV-6) U1102, variant A DNA, complete virion genome.	354	9.8e-31	0.405
AOSH-G-b-06c09.f1	516	1		sp|P43974|Y258_HAEIN	408..515	3	330	2..37	Putative glycosyl transferase HI0258 (EC 2.-.-.-).	149	1.5e-09	0.833	gi|34536340|gb|AK128797_1.1|AK128797_1	338..514	-3	201	51..110	Homo sapiens cDNA FLJ45585 fis, clone BRTHA3013882.	172	1.9e-11	0.55
AOSH-G-b-06f04.f1	711	1		sp|P36417|GBF_DICDI	187..687	-1	708	171..340	G-box binding factor (GBF).	224	5.1e-17	0.354	gi|37654294|gb|AY383694_1.1|AY383694_1	30..686	-2	322	100..319	Rattus norvegicus LRRGT00039 mRNA, complete cds.	273	3.6e-22	0.342
AOSH-G-a-04d01.r1	217	2		sp|P25367|RNQ1_YEAST	154..213	1	405	153..172	[PIN+] prion protein RNQ1 (Rich in asparagine and glutamine protein 1).	110	4.1e-05	1	gi|49656480|gb|CR382138_495.1|CR382138_495	139..216	1	968	824..848	Debaryomyces hansenii chromosome F of strain CBS767 of Debaryomyces hansenii.	121	0.00012	0.885
AOSH-G-b-2e10.f1	633	1		sp|P23023|DSX_DROME	24..536	-2	549	70..238	Doublesex protein.	216	2.4e-16	0.337	gi|854065|gb|X83413_100.1|X83413_100	7..513	1	413	120..288	Human herpesvirus-6 (HHV-6) U1102, variant A DNA, complete virion genome.	585	3.3e-55	0.488
AOSH-G-b-05e03.r1	457	1		sp|P19275|VTP3_TTV1V	130..435	1	474	269..366	Viral protein TPX.	349	2.5e-31	0.627	gi|52211557|gb|BX571966_108.1|BX571966_108	118..435	1	899	759..864	Burkholderia pseudomallei strain K96243, chromosome 2, complete sequence.	368	3.9e-31	0.623
AOSH-g-b-06b11.r1	274	1		sp|P19275|VTP3_TTV1V	4..273	-2	474	278..366	Viral protein TPX.	298	1.3e-25	0.589	gi|52211557|gb|BX571966_108.1|BX571966_108	4..273	-2	899	772..860	Burkholderia pseudomallei strain K96243, chromosome 2, complete sequence.	304	2.8e-24	0.6
AOSH-G-a-04d02.r1	1278	2		sp|P15714|LP61_EIMTE	204..563	3	255	68..193	Antigen LPMC-61 (Fragment).	197	7.8e-15	0.373	gi|21726172|gb|AX460942_1.1|AX460942_1	195..560	3	762	27..148	Sequence 3 from Patent WO0229408.	243	1.4e-16	0.41
AOSH-G-a-02e09.f1	362	2		sp|P08675|CSP_PLACL	14..361	-2	378	175..284	Circumsporozoite protein precursor (CS).	149	2e-09	0.444	gi|28799531|gb|AX646913_1.1|AX646913_1	3..341	3	319	100..215	Sequence 1105 from Patent EP1270724.	237	2.4e-18	0.453
AOSH-G-a-04d10.r1	467	1		sp|P06333|TCB1_RABIT	122..451	2	319	48..150	T-cell receptor beta chain ANA 11.	159	1.1e-10	0.369	gi|9104819|gb|AE003859_5.1|AE003859_5	113..391	2	121	12..105	Xylella fastidiosa 9a5c, section 5 of 229 of the complete genome.	246	2.7e-19	0.5
AOSH-g-a-01g05.f1	757	1		sp|P06333|TCB1_RABIT	113..346	-1	319	49..122	T-cell receptor beta chain ANA 11.	145	1.3e-07	0.415	gi|28802466|gb|AX647827_1.1|AX647827_1	4..471	1	298	16..171	Sequence 2019 from Patent EP1270724.	419	1.3e-37	0.431
AOSH-G-b-05a04.f1	391	1		sp|P06333|TCB1_RABIT	231..389	3	319	60..120	T-cell receptor beta chain ANA 11.	140	1.4e-08	0.492	gi|28802466|gb|AX647827_1.1|AX647827_1	176..388	-1	298	110..198	Sequence 2019 from Patent EP1270724.	195	7e-14	0.427
AOSH-G-b-05f01.r1	468	1		sp|P06333|TCB1_RABIT	18..221	-2	319	49..124	T-cell receptor beta chain ANA 11.	129	2.2e-07	0.421	gi|854065|gb|X83413_100.1|X83413_100	12..335	3	413	65..174	Human herpesvirus-6 (HHV-6) U1102, variant A DNA, complete virion genome.	186	3e-12	0.414
AOSH-G-b-05g10.f1	1382	2		sp|P06333|TCB1_RABIT	254..541	-2	319	25..125	T-cell receptor beta chain ANA 11.	176	2.4e-10	0.412	gi|854065|gb|X83413_100.1|X83413_100	184..564	1	413	106..233	Human herpesvirus-6 (HHV-6) U1102, variant A DNA, complete virion genome.	504	1.3e-46	0.634
AOSH-G-b-05h07.f1	592	1		sp|P04928|SANT_PLAFN	116..586	-1	309	108..261	S-antigen protein precursor.	214	5.1e-17	0.389	gi|160671|gb|M10130_1.1|M10130_1	116..586	-1	309	108..261	Plasdmodium falciparum (isolate NF7) S antigen gene, complete cds.	214	6.7e-16	0.389
AOSH-G-b-2c04.f1	397	1		sp|P03211|EBN1_EBV	6..392	3	641	41..170	Epstein-Barr nuclear antigen 1 (EBNA-1).	125	1.9e-06	0.356	gi|38350697|gb|AY388570_1.1|AY388570_1	199..393	1	157	42..106	Culex pipiens quinquefasciatus isolate CQ_GQP_1 putative GQP-rich salivary protein mRNA, complete cds.	189	3e-13	0.554
AOSH-G-b-02b09.r1	676	1
AOSH-g-a-01a08.f1	705	1
AOSH-G-b-03h07.f1	68	1
AOSH-G-b-05a09.r1	9	1
AOSH-g-b-06h12.r1	156	1
AOSH-G-a-02h08.f1	324	1
AOSH-G-b-02c09.r1	163	1
AOSH-g-a-01g07.f1	345	1
AOSH-G-b-06c06.f1	167	1
AOSH-G-a-03c01.f1	24	1
AOSH-G-a-02c08.f1	546	1											gi|40043952|gb|AX886614_1.1|AX886614_1	1..327	1	105	1..104	Sequence 2477 from Patent EP1033401.	167	6.5e-11	0.275
AOSH-g-a-01a09.f1	718	1											gi|28802466|gb|AX647827_1.1|AX647827_1	71..661	-3	298	4..186	Sequence 2019 from Patent EP1270724.	410	1.2e-36	0.367
AOSH-g-a-01d08.f1	207	1											gi|28801911|gb|AX647631_1.1|AX647631_1	3..200	3	317	209..271	Sequence 1823 from Patent EP1270724.	109	0.00046	0.364
AOSH-g-b-06e09.r1	111	1
AOSH-g-a-01e10.f1	279	1
AOSH-G-a-04h11.f1	58	1
AOSH-G-b-03e05.f1	468	1
AOSH-G-b-03h04.f1	266	1
AOSH-G-a-04c07.r1	99	1
AOSH-G-a-02g02.f1	304	1
AOSH-G-b-05f03.f1	610	1
AOSH-G-a-03a05.f1	592	1											gi|854065|gb|X83413_100.1|X83413_100	371..589	-1	413	248..316	Human herpesvirus-6 (HHV-6) U1102, variant A DNA, complete virion genome.	178	2.3e-11	0.479
AOSH-g-a-01c07.f1	161	1
AOSH-g-b-06g11.r1	446	1
AOSH-G-b-1a09.f1	114	1
AOSH-g-a-01g02.f1	230	1
AOSH-G-b-05c07.r1	517	1
AOSH-G-a-03h04.f1	150	1
AOSH-G-b-2d07.f1	69	1
AOSH-G-a-03g07.r1	353	1
AOSH-G-b-06c12.f1	85	1
AOSH-G-a-03c04.f1	79	1
AOSH-G-a-03d12.f1	54	1
AOSH-G-a-03c09.r1	166	1
AOSH-G-a-03d04.f1	187	1
AOSH-G-a-03g10.f1	75	1
AOSH-g-b-06g02.r1	799	1
AOSH-G-b-02b02.r1	195	1
AOSH-G-b-02c12.r1	217	1
AOSH-g-b-06e11.r1	431	1
AOSH-G-b-06g02.f1	432	1
AOSH-G-a-03f06.r1	483	1											gi|76582443|gb|CP000125_1693.1|CP000125_1693	90..482	-2	1238	488..622	Burkholderia pseudomallei 1710b chromosome II, complete sequence.	116	0.00053	0.341
AOSH-G-b-05e04.f1	33	1
AOSH-g-b-06b06.r1	92	1
AOSH-G-a-04g03.f1	74	1
AOSH-G-b-1b07.f1	317	1
AOSH-G-b-02g06.r1	308	1
AOSH-G-b-02e10.r1	655	1
AOSH-G-b-1d09.f1	72	1
AOSH-G-b-2a02.f1	102	1
AOSH-G-a-04h09.r1	68	1
AOSH-G-a-04e01.f1	79	1
AOSH-G-b-03f01.f1	231	1
AOSH-G-b-03a11.f1	136	1
AOSH-G-a-04b10.r1	625	1
AOSH-G-b-02c08.r1	341	1
AOSH-g-a-01g10.f1	247	1
AOSH-G-b-06d07.f1	284	1											gi|28799531|gb|AX646913_1.1|AX646913_1	45..254	-1	319	148..215	Sequence 1105 from Patent EP1270724.	119	3.7e-05	0.38
AOSH-G-a-03c01.r1	88	1
AOSH-G-b-03d11.f1	28	1
AOSH-G-b-06b06.f1	58	1
AOSH-G-a-04d02.f1	632	1
AOSH-G-b-03b01.f1	202	1
AOSH-G-a-03d10.r1	93	1
AOSH-G-a-03d11.f1	617	1
AOSH-G-a-04e03.r1	44	1
AOSH-G-a-04f12.r1	42	1
AOSH-G-a-04d12.r1	382	1
AOSH-G-a-04d07.r1	105	1
AOSH-G-a-04e03.f1	18	1
AOSH-G-b-06g10.f1	474	1
AOSH-G-a-04e01.r1	88	1
AOSH-G-b-01h02.r1	531	1
AOSH-G-a-04a04.r1	567	1
AOSH-G-a-04h10.f1	119	1
AOSH-G-b-01h11.r1	464	1
AOSH-G-a-04g02.f1	179	1
AOSH-G-a-03e05.r1	40	1
AOSH-G-b-02h12.r1	100	1
AOSH-G-a-04e08.f1	52	1
AOSH-G-a-02c04.f1	191	1											gi|26349837|gb|AK082647_1.1|AK082647_1	21..176	-1	147	63..113	Mus musculus 0 day neonate cerebellum cDNA, RIKEN full-length enriched library, clone:C230076M22 product:hypothetical protein, full insert sequence.	183	1.3e-12	0.769
AOSH-G-b-01a05.r1	601	1
AOSH-G-b-05c07.f1	502	1
AOSH-G-b-03b05.f1	298	1
AOSH-G-a-04h03.r1	73	1
AOSH-G-a-02e04.f1	556	1
AOSH-G-a-04d07.f1	13	1
AOSH-G-b-06a12.f1	164	1
AOSH-G-a-03c04.r1	1345	1											gi|70908047|gb|CT009753_6.1|CT009753_6	150..794	3	227	6..215	Trypanosoma brucei chromosome 11, *** SEQUENCING IN PROGRESS ***, 56 unordered pieces.	191	7.2e-13	0.305
AOSH-G-b-06d04.f1	256	1
AOSH-G-a-04h04.r1	129	1
AOSH-G-a-04g08.r1	149	1											gi|12002185|gb|AY046276_56.1|AY046276_56	26..148	-2	107	38..78	IncN plasmid R46, complete sequence.	205	5.9e-15	1
AOSH-G-a-04h09.f1	80	1
AOSH-G-b-05a01.f1	72	1
AOSH-G-b-01a09.r1	175	1
AOSH-G-b-05d08.f1	259	1											gi|28802466|gb|AX647827_1.1|AX647827_1	3..203	3	298	74..142	Sequence 2019 from Patent EP1270724.	170	6.2e-11	0.42
AOSH-G-b-03b07.f1	334	1
AOSH-G-b-01b10.r1	89	1
AOSH-G-b-01b11.r1	113	1
AOSH-G-b-01d07.r1	80	1
AOSH-G-b-01d09.r1	131	1
AOSH-G-b-01b03.r1	174	1
AOSH-G-b-01d10.r1	43	1
AOSH-G-b-2a07.f1	535	1
AOSH-G-b-2b05.f1	707	1
AOSH-G-b-01f07.r1	39	1
AOSH-G-b-01e02.r1	55	1
AOSH-G-b-01g04.r1	97	1
AOSH-G-b-03c03.f1	379	1
AOSH-G-b-01f03.r1	929	1
AOSH-G-b-02a06.r1	51	1
AOSH-G-b-01g05.r1	731	1
AOSH-G-b-05g04.r1	315	1
AOSH-g-a-01f11.f1	688	1
AOSH-G-b-02a05.r1	544	1
AOSH-G-b-02d11.r1	249	1
AOSH-G-b-02e04.r1	291	1											gi|28802466|gb|AX647827_1.1|AX647827_1	3..275	3	298	47..141	Sequence 2019 from Patent EP1270724.	311	3.5e-26	0.505
AOSH-G-b-02d06.r1	216	1											gi|38350697|gb|AY388570_1.1|AY388570_1	46..210	1	157	29..85	Culex pipiens quinquefasciatus isolate CQ_GQP_1 putative GQP-rich salivary protein mRNA, complete cds.	144	1.7e-08	0.456
AOSH-G-b-01e01.r1	101	1
AOSH-G-a-02e10.f1	56	1
AOSH-g-a-01h09.f1	325	1
AOSH-G-b-02e01.r1	121	1
AOSH-G-a-03f05.r1	677	1											gi|74476711|gb|DQ186888_1.1|DQ186888_1	50..424	-2	236	117..236	Zea mays clone weo108 retrotransposon Opie2 polymerase gene, partial cds.	118	0.00093	0.312
AOSH-G-b-02h08.r1	143	1
AOSH-G-b-02d09.r1	69	1
AOSH-G-b-2d09.f1	76	1
AOSH-G-b-05h12.f1	706	1
AOSH-G-a-03b10.f1	547	1											gi|12833528|gb|AK003089_1.1|AK003089_1	163..486	1	125	9..125	Mus musculus adult male spleen cDNA, RIKEN full-length enriched library, clone:0910001L17 product:hypothetical protein, full insert sequence.	100	0.00081	0.331
AOSH-G-a-04e07.r1	152	1
AOSH-G-a-02d08.f1	11	1
AOSH-G-b-02d05.r1	34	1
AOSH-g-b-06a08.r1	49	1
AOSH-g-a-01d09.f1	100	1
AOSH-G-b-06e05.f1	485	1
AOSH-G-a-02f08.f1	398	1											gi|4574746|gb|AF136223_1.1|AF136223_1	2..142	2	218	163..207	Brassica napus M3.4 protein gene, complete cds.	145	1.4e-08	0.66
AOSH-G-a-02f11.f1	358	1
AOSH-G-b-03b02.f1	138	1
AOSH-G-a-03e03.r1	660	1
AOSH-G-b-03f08.f1	450	1
AOSH-G-b-03g01.f1	163	1
AOSH-G-b-01f05.r1	81	1
AOSH-G-b-01e06.r1	171	1
AOSH-G-b-05g05.f1	793	1
AOSH-G-b-03c07.f1	148	1
AOSH-G-b-03d03.f1	306	1
AOSH-G-b-03e09.f1	78	1
AOSH-G-b-03a05.f1	246	1
AOSH-G-b-1c09.f1	83	1
AOSH-G-a-04g01.f1	219	1
AOSH-G-a-04a03.r1	607	1
AOSH-G-b-06c02.f1	85	1
AOSH-G-a-03d04.r1	537	1
AOSH-G-b-02b01.r1	57	1
AOSH-G-b-02a12.r1	737	1
AOSH-G-b-02c10.r1	106	1
AOSH-G-b-01a07.r1	556	1
AOSH-G-a-02a03.f1	503	1
AOSH-G-a-03b01.r1	173	1											gi|9105225|gb|AE003890_10.1|AE003890_10	3..107	-1	85	1..35	Xylella fastidiosa 9a5c, section 36 of 229 of the complete genome.	128	8.1e-07	0.657
AOSH-G-b-03c12.f1	442	1
AOSH-G-b-03d02.f1	55	1
AOSH-G-a-04e06.f1	49	1
AOSH-G-b-02d03.r1	148	1
AOSH-G-b-02b08.r1	94	1
AOSH-g-b-06e01.r1	456	1
AOSH-G-b-03a09.f1	163	1
AOSH-G-b-06e01.f1	401	1
AOSH-G-b-03e07.f1	491	1
AOSH-G-b-01d11.r1	72	1
AOSH-g-b-06g10.r1	159	1
AOSH-G-b-06g05.f1	327	1											gi|28802466|gb|AX647827_1.1|AX647827_1	16..327	1	298	29..138	Sequence 2019 from Patent EP1270724.	177	9.8e-12	0.309
AOSH-g-b-06c02.r1	8	1
AOSH-G-b-05c12.r1	575	1
AOSH-g-a-01e05.f1	224	1											gi|28802466|gb|AX647827_1.1|AX647827_1	1..219	-2	298	92..166	Sequence 2019 from Patent EP1270724.	279	8.7e-23	0.557
AOSH-G-b-06g09.f1	452	1
AOSH-G-b-03h06.f1	388	1
AOSH-G-b-03h08.f1	429	1
AOSH-G-b-01e10.r1	849	1
AOSH-G-b-05g03.f1	747	1
AOSH-G-b-1e07.f1	35	1
AOSH-G-b-03h12.f1	327	1
AOSH-G-b-02d08.r1	96	1
AOSH-G-a-04a06.f1	647	1
AOSH-G-b-05f12.r1	52	1
AOSH-G-b-03f06.f1	50	1
AOSH-G-b-05c12.f1	849	1											gi|29027492|gb|AY191282_2.1|AY191282_2	462..713	-2	107	10..93	Aster yellows phytoplasma clone A167 genomic sequence.	123	7.6e-06	0.326
AOSH-g-a-01g11.f1	20	1
AOSH-g-b-06h01.r1	49	1
AOSH-G-b-05h10.r1	344	1											gi|19881724|gb|AC108884_7.1|AC108884_7	174..341	-1	280	52..111	Oryza sativa (japonica cultivar-group) cultivar Nipponbare clone OSJNBb0058B20 from chromosome 10, complete sequence.	75	0.00072	0.367
AOSH-G-b-05g05.r1	411	1
AOSH-G-b-2f10.f1	110	1
AOSH-G-b-05g06.f1	1	1
AOSH-G-b-05h08.r1	51	1
AOSH-G-b-06a04.f1	24	1
AOSH-G-a-04a04.f1	460	1
AOSH-G-b-03a01.f1	164	1
AOSH-G-b-05g08.r1	316	1											gi|28802466|gb|AX647827_1.1|AX647827_1	2..79	-1	298	114..139	Sequence 2019 from Patent EP1270724.	113	0.00015	0.654
AOSH-G-a-02b03.f1	489	1
AOSH-G-b-05h12.r1	512	1
AOSH-G-b-03d08.f1	77	1
AOSH-G-b-05c11.r1	134	1
AOSH-G-b-03g02.f1	79	1
AOSH-g-a-01c08.f1	22	1
AOSH-G-b-2g05.f1	372	1
AOSH-G-b-02a09.r1	167	1
AOSH-G-a-02g04.f1	184	1
AOSH-G-b-02a07.r1	90	1
AOSH-G-b-01d12.r1	201	1
AOSH-G-b-1a05.f1	563	1
AOSH-G-b-06c04.f1	34	1
AOSH-g-b-06c06.r1	163	1
AOSH-g-a-01f01.f1	612	1
AOSH-G-a-02d07.f1	105	1											gi|59717705|gb|AE004969_337.1|AE004969_337	13..105	1	85	17..47	Neisseria gonorrhoeae FA 1090, complete genome.	109	8.2e-05	0.742
AOSH-G-b-05c08.f1	876	1
AOSH-G-a-04a11.r1	177	1
AOSH-G-a-03f08.r1	71	1
AOSH-G-b-05a05.r1	55	1
AOSH-G-b-05a04.r1	484	1
AOSH-G-a-02f04.f1	611	1
AOSH-G-b-2g09.f1	193	1
AOSH-G-b-01g01.r1	534	1
AOSH-g-b-06c04.r1	46	1
AOSH-G-b-2e01.f1	57	1
AOSH-G-b-2c05.f1	278	1
AOSH-G-b-06b03.f1	131	1
AOSH-G-b-01b05.r1	424	1
AOSH-G-b-03c01.f1	91	1
AOSH-G-b-2b11.f1	103	1
AOSH-G-a-02f01.f1	86	1
AOSH-G-b-03g05.f1	381	1
AOSH-G-b-2a04.f1	143	1
AOSH-G-b-2f03.f1	287	1
AOSH-G-a-03a07.f1	99	1
AOSH-G-b-2h11.f1	432	1
AOSH-G-b-2f07.f1	30	1
AOSH-G-b-05f11.f1	326	1											gi|8493519|gb|S79410_1.1|S79410_1	127..324	-3	143	65..131	Mus musculus nuclear localization signal binding protein (spot-1) mRNA, complete cds.	113	3.4e-05	0.406
AOSH-G-a-03c09.f1	165	1
AOSH-G-a-03d11.r1	625	1
AOSH-G-b-01f10.r1	130	1
AOSH-g-b-06c12.r1	70	1
AOSH-G-b-2a10.f1	125	1
AOSH-G-b-2a11.f1	271	1
AOSH-G-b-2g04.f1	48	1
AOSH-g-b-06h11.r1	252	1
AOSH-G-b-2b07.f1	103	1
AOSH-G-b-03e03.f1	312	1
AOSH-g-b-06g05.r1	424	1											gi|31324614|gb|AY226099_1.1|AY226099_1	2..136	2	1032	753..797	Rattus norvegicus swan mRNA, complete cds.	127	2.9e-05	0.533
AOSH-G-a-03a05.r1	251	1
AOSH-g-b-06g09.r1	536	1
AOSH-G-a-04e06.r1	75	1
AOSH-G-b-03d10.f1	28	1
AOSH-G-b-06h01.f1	19	1
AOSH-G-b-06f03.f1	475	1											gi|53792183|gb|AP003214_35.3|AP003214_35	32..466	-1	272	121..262	Oryza sativa (japonica cultivar-group) genomic DNA, chromosome 1, BAC clone:OSJNBa0083M16.	116	5.5e-05	0.342
AOSH-g-b-06f03.r1	606	1											gi|18025409|gb|AY034092_43.1|AY034092_43	192..605	3	406	229..361	Micrococcus sp. 28 plasmid pSD10, complete sequence.	127	9.3e-05	0.336
AOSH-G-b-06h04.f1	507	1
AOSH-G-b-03f04.f1	83	1
AOSH-g-a-01c01.f1	163	1
AOSH-G-a-03f02.f1	50	1
AOSH-G-b-05b01.f1	1	1
AOSH-G-a-03a07.r1	111	1
AOSH-g-b-06d07.r1	361	1
AOSH-g-b-06f05.r1	67	1
AOSH-g-b-06c08.r1	207	1
AOSH-G-a-04g09.f1	472	1
AOSH-g-a-01g03.f1	635	1
AOSH-g-b-06b03.r1	128	1
AOSH-G-b-2d11.f1	63	1
AOSH-G-b-05h07.r1	460	1											gi|28261491|gb|AC133337_4.5|AC133337_4	164..424	2	244	125..209	Oryza sativa chromosome 3 BAC OSJNBa0023A13 genomic sequence, complete sequence.	158	5.7e-10	0.391
AOSH-G-b-1d10.f1	32	1
AOSH-G-b-01a11.r1	911	1
AOSH-G-b-05b11.f1	111	1
AOSH-g-a-01a02.f1	313	1											gi|332570|gb|M30023_9.1|M30023_9	12..308	3	156	6..102	Orf virus homologue of retroviral pseudoprotease gene, complete cds.	122	3.6e-06	0.347
AOSH-G-a-04f01.f1	55	1
AOSH-G-a-04e08.r1	76	1
AOSH-G-b-05b09.r1	89	1
AOSH-G-b-05b05.r1	562	1											gi|28801923|gb|AX647635_1.1|AX647635_1	29..490	-1	263	4..150	Sequence 1827 from Patent EP1270724.	134	4.9e-07	0.256
AOSH-g-a-01g12.f1	359	1											gi|26342987|gb|AK052796_1.1|AK052796_1	1..357	-3	1157	971..1091	Mus musculus 10 days lactation, adult female mammary gland cDNA, RIKEN full-length enriched library, clone:D730008L15 product:weakly similar to CASPASE RECRUITMENT DOMAIN PROTEIN 6 [Homo sapiens], full insert sequence.	189	7.9e-12	0.361
AOSH-G-a-04g09.r1	707	1
AOSH-G-b-06b01.f1	73	1
AOSH-G-a-03b01.f1	60	1
AOSH-G-b-05c08.r1	554	1
AOSH-G-b-01f01.r1	182	1
AOSH-G-b-01a02.r1	131	1
AOSH-G-b-03c06.f1	98	1											gi|60687988|gb|AY915106_1.1|AY915106_1	14..91	-2	64	31..57	Schistosoma japonicum SJCHGC03017 protein mRNA, complete cds.	100	0.00076	0.667
AOSH-G-b-03e11.f1	436	1
AOSH-G-b-01a10.r1	161	1
AOSH-G-b-1f05.f1	95	1
AOSH-G-a-02e07.f1	99	1
AOSH-G-b-05g02.r1	489	1											gi|28801719|gb|AX647595_1.1|AX647595_1	210..461	-2	286	192..275	Sequence 1787 from Patent EP1270724.	180	3.4e-12	0.405
AOSH-g-b-06b05.r1	73	1
AOSH-G-b-05a10.r1	346	1											gi|70908047|gb|CT009753_6.1|CT009753_6	4..255	1	227	111..194	Trypanosoma brucei chromosome 11, *** SEQUENCING IN PROGRESS ***, 56 unordered pieces.	113	7.3e-05	0.333
AOSH-G-b-05g02.f1	326	1
AOSH-G-b-2e04.f1	332	1
AOSH-G-a-02g01.f1	303	1
AOSH-G-b-05b09.f1	107	1
AOSH-G-b-1c08.f1	148	1
AOSH-g-a-01b07.f1	33	1
AOSH-g-b-06h04.r1	275	1
AOSH-G-b-03d06.f1	94	1
AOSH-G-b-03a07.f1	394	1
AOSH-G-b-2f01.f1	185	1
AOSH-G-b-03a12.f1	260	1
AOSH-G-b-1a12.f1	522	1
AOSH-G-a-03f05.f1	522	1
AOSH-G-b-1b08.f1	58	1
AOSH-G-b-1d03.f1	64	1
AOSH-G-b-1d08.f1	54	1
AOSH-G-b-03e10.f1	837	1											gi|28799531|gb|AX646913_1.1|AX646913_1	665..835	2	319	115..170	Sequence 1105 from Patent EP1270724.	146	1.5e-06	0.491
AOSH-G-b-1e01.f1	31	1
AOSH-G-b-1e04.f1	163	1
AOSH-G-b-03b10.f1	214	1
AOSH-G-b-2a05.f1	518	1
AOSH-G-b-05g03.r1	503	1
AOSH-G-b-1a04.f1	80	1
AOSH-G-b-03b08.f1	400	1
AOSH-G-b-03g04.f1	226	1											gi|854065|gb|X83413_100.1|X83413_100	20..103	-1	413	227..254	Human herpesvirus-6 (HHV-6) U1102, variant A DNA, complete virion genome.	118	7.5e-05	0.714
AOSH-G-b-1e10.f1	441	1
AOSH-G-a-04f03.f1	130	2											gi|1480863|gb|U63332_1.1|U63332_1	44..109	2	46	19..39	Human super cysteine rich protein mRNA, partial cds.	85	7.9e-10	0.545
AOSH-G-b-06e11.f1	1245	2											gi|28802466|gb|AX647827_1.1|AX647827_1	19..246	-3	298	87..168	Sequence 2019 from Patent EP1270724.	185	3.1e-11	0.402
AOSH-G-b-05g08.f1	1351	2											gi|28799531|gb|AX646913_1.1|AX646913_1	14..259	-1	319	160..241	Sequence 1105 from Patent EP1270724.	162	8.4e-08	0.378
AOSH-G-a-03b05.f1	210	2
AOSH-G-b-05f05.r1	199	2
AOSH-g-b-06b08.r1	215	2
AOSH-G-b-2a12.f1	199	2
AOSH-g-b-06f06.r1	167	2
AOSH-G-a-04g11.f1	498	2
AOSH-g-b-06f08.r1	957	2
AOSH-G-b-05h11.f1	231	2
AOSH-g-b-06f07.r1	295	2
AOSH-G-b-05a06.r1	585	2											gi|18027726|gb|AF318317_1.1|AF318317_1	9..584	3	400	12..211	Homo sapiens pp10122 mRNA, complete cds.	312	2.8e-26	0.358
AOSH-G-b-06e12.f1	1698	2
AOSH-G-b-05e09.r1	243	2
AOSH-G-a-03d01.r1	1377	2
AOSH-G-a-04f08.f1	478	2
AOSH-G-b-05e12.r1	537	2											gi|28802466|gb|AX647827_1.1|AX647827_1	178..525	1	298	17..141	Sequence 2019 from Patent EP1270724.	339	3.9e-29	0.432
AOSH-G-a-04b03.f1	217	2
AOSH-G-b-06g03.f1	1177	2
AOSH-G-b-02e09.r1	959	2											gi|28801654|gb|AX647571_1.1|AX647571_1	18..854	-1	423	109..384	Sequence 1763 from Patent EP1270724.	210	2.1e-13	0.297
AOSH-G-b-1g10.f1	293	2
AOSH-G-a-03a03.f1	1178	2
AOSH-g-b-06c10.r1	919	2
AOSH-G-a-04e11.f1	212	2
AOSH-G-b-05d12.r1	1138	2											gi|76582539|gb|CP000125_2361.1|CP000125_2361	13..972	-2	730	407..726	Burkholderia pseudomallei 1710b chromosome II, complete sequence.	172	3.8e-08	0.315
AOSH-G-b-05f02.f1	1615	2											gi|854065|gb|X83413_100.1|X83413_100	39..983	3	413	77..381	Human herpesvirus-6 (HHV-6) U1102, variant A DNA, complete virion genome.	184	1.3e-09	0.259
AOSH-G-a-04f04.r1	473	2											gi|28801654|gb|AX647571_1.1|AX647571_1	5..409	-2	423	110..256	Sequence 1763 from Patent EP1270724.	121	3.7e-05	0.368
AOSH-G-b-2b06.f1	366	2
AOSH-G-b-2h07.f1	350	2
AOSH-g-b-06h03.r1	1125	2											gi|56675556|gb|AX647669_1.1|AX647669_1	2..127	-3	418	205..246	Sequence 1861 from Patent EP1270724.	117	0.00028	0.619
AOSH-G-b-02b04.r1	194	2
AOSH-G-a-04f09.f1	209	2
AOSH-G-a-04e10.f1	230	2
AOSH-G-a-04e04.f1	327	2
AOSH-G-b-1c03.f1	277	2
AOSH-G-a-04g12.f1	287	2
AOSH-G-a-04c04.r1	80	2
AOSH-G-a-04c03.f1	57	2
AOSH-G-a-03b09.f1	1157	2
AOSH-G-a-04e02.r1	188	2
AOSH-G-b-06h07.f1	726	2											gi|49250498|gb|BC074706_1.1|BC074706_1	419..721	-1	1037	141..241	Xenopus tropicalis ribosome binding protein 1 homolog 180kDa (dog), mRNA (cDNA clone MGC:69441 IMAGE:5335852), complete cds.	166	2.8e-08	0.455
AOSH-G-a-03d08.r1	210	2
AOSH-g-b-06f02.r1	181	2											gi|28802466|gb|AX647827_1.1|AX647827_1	6..179	3	298	88..151	Sequence 2019 from Patent EP1270724.	126	5.4e-06	0.406
AOSH-G-b-02b06.r1	226	2
AOSH-G-b-06g12.f1	784	2											gi|34535830|gb|AK128451_1.1|AK128451_1	80..775	2	368	15..266	Homo sapiens cDNA FLJ46594 fis, clone THYMU3045692.	186	4.3e-12	0.307
AOSH-G-b-05b10.f1	1499	2											gi|28802466|gb|AX647827_1.1|AX647827_1	200..1111	2	298	1..292	Sequence 2019 from Patent EP1270724.	292	1.1e-23	0.266
AOSH-G-a-04d09.f1	250	2
AOSH-G-b-05e05.r1	501	2
AOSH-G-a-03a11.f1	1515	2
AOSH-G-a-04g07.f1	189	2
AOSH-G-a-03e11.f1	798	2
AOSH-G-a-04f05.f1	323	2
AOSH-G-a-03e12.r1	182	2											gi|52427847|gb|CP000010_2666.1|CP000010_2666	29..157	-2	122	39..81	Burkholderia mallei ATCC 23344 chromosome 1, complete sequence.	119	7.9e-06	0.581
AOSH-G-a-04b04.r1	389	2											gi|332565|gb|M30023_4.1|M30023_4	68..361	-2	221	21..124	Orf virus homologue of retroviral pseudoprotease gene, complete cds.	118	1.8e-05	0.4
AOSH-G-b-2a06.f1	218	2											gi|13345475|gb|AF329538_1.1|AF329538_1	35..199	2	152	36..88	Plasmodium falciparum genotype 1 from Papua New Guinea merozoite surface protein 2 gene, partial cds.	104	0.0003	0.554
AOSH-G-a-04d03.r1	176	2
AOSH-G-b-01f08.r1	1469	2											gi|854065|gb|X83413_100.1|X83413_100	751..891	-3	413	109..155	Human herpesvirus-6 (HHV-6) U1102, variant A DNA, complete virion genome.	179	4e-09	0.681
AOSH-g-b-06b09.r1	153	2
AOSH-G-b-06g06.f1	1399	2											gi|34534585|gb|AK127601_1.1|AK127601_1	12..443	3	415	197..336	Homo sapiens cDNA FLJ45698 fis, clone FEBRA2017811.	137	0.00018	0.297
AOSH-G-a-04d06.f1	196	2
AOSH-G-b-01c02.r1	872	2											gi|28802466|gb|AX647827_1.1|AX647827_1	590..751	-2	298	8..63	Sequence 2019 from Patent EP1270724.	164	1.6e-08	0.466
AOSH-G-a-04c08.r1	363	2											gi|20502826|gb|AF465543_1.1|AF465543_1	102..338	-2	1007	31..113	Eimeria maxima cGMP-dependent protein kinase mRNA, complete cds.	113	0.00086	0.337
AOSH-G-b-02c07.r1	362	2
AOSH-G-b-06b04.f1	930	2											gi|28801719|gb|AX647595_1.1|AX647595_1	321..911	-2	286	103..285	Sequence 1787 from Patent EP1270724.	233	6.6e-18	0.355
AOSH-G-a-04h08.r1	150	2											gi|28802466|gb|AX647827_1.1|AX647827_1	67..144	-1	298	118..144	Sequence 2019 from Patent EP1270724.	113	0.00014	0.667
AOSH-G-b-05f08.r1	171	2
AOSH-G-a-04g10.r1	132	2
AOSH-G-b-05h09.f1	289	2											gi|55715698|gb|BC085950_1.1|BC085950_1	1..279	1	418	184..277	Rattus norvegicus similar to RIKEN cDNA 1700026P10, mRNA (cDNA clone MGC:95218 IMAGE:7132484), complete cds.	128	6.4e-06	0.372
AOSH-G-a-04e09.f1	294	2
AOSH-G-a-04e05.r1	272	2
AOSH-g-b-06d10.r1	1374	2											gi|21748850|gb|AK090647_1.1|AK090647_1	665..1195	2	353	57..207	Homo sapiens cDNA FLJ33328 fis, clone BRACE1000051, weakly similar to KERATIN, ULTRA HIGH-SULFUR MATRIX PROTEIN.	205	1.5e-12	0.363
AOSH-G-b-02c06.r1	356	2
AOSH-G-b-1h05.f1	391	3											gi|28802486|gb|AX647835_1.1|AX647835_1	11..334	2	302	106..213	Sequence 2027 from Patent EP1270724.	123	1.2e-05	0.307
AOSH-G-a-04f02.f1	822	3
AOSH-G-b-06d05.f1	1728	13
AOSH-G-b-1c05.f1	2591	16
