# Supplementary material for: Comparative Genomic and Transcriptomic Characterization of the Toxigenic Marine Dinoflagellate Alexandrium ostenfeldii
Source: PLoS One. 2011 Dec 2;6(12):e28012. doi: 10.1371/journal.pone.0028012 (PMC3229502; doi:10.1371/journal.pone.0028012)
Supplement: File S4 — Alignment of repeat motif 1, 3, and 4. (XLS) [file pone.0028012.s004.xls]

## Sheet: Tabelle1
	no. of reads	no. of elements	total no. of bp (complete reads)	% of total sequence (complete reads)
repeat categories overview
SINEs	4	4	3230	0.05
LINEs	16	27	12377	0.20
LTR retrotransposons	8	8	5709	0.09
DNA transposons	5	5	3567	0.06
snRNA	22	29	27131	0.44
scRNA	1	1	773	0.01
rRNA	4	6	3503	0.06
tRNA	299	883	1301387	20.96
Satellites	5	7	4852	0.08
Simple repeats	1452	1863	1145806	18.45
Low complexity	739	865	677401	10.91
repeat sub-categories
SINE/Alu, AluSc5	1	1	837	0.01
SINE/Alu, AluSz	1	1	773	0.01
SINE/Alu, AluSz6	2	2	1620	0.03
LINE/L1, HAL1-2a_MD	6	12	4399	0.07
LINE/L1, HAL1-3A_ME	5	10	3772	0.06
LINE/L1, L1MC4	1	1	837	0.01
LINE/L1, L1ME3E	1	1	852	0.01
LINE/L1, L1ME3F	1	1	852	0.01
LINE/L1, L1MEc	1	1	837	0.01
LINE/L1-2_Fc	1	1	828	0.01
LTR/ERV1, HERV17-int	3	3	2245	0.04
LTR/ERV1, L1M3e	4	4	2437	0.04
LTR/ERV1, MER4-int	1	1	1027	0.02
DNA/hAT-Charli, MER58A	1	1	779	0.01
DNA/hAT-11_SM	1	1	785	0.01
DNA/hAT-50_HM	1	1	826	0.01
DNA/12N_Sbi	1	1	398	0.01
DNA/EnSpm6_SB	1	1	779	0.01
snRNA, U2	9	9	9299	0.15
snRNA, U4	1	1	362	0.01
snRNA, U5	7	7	7357	0.12
snRNA, U6	5	12	10113	0.16
scRNA, BC200	1	1	773	0.01
rRNA, 5S	2	2	1002	0.02
rRNA, SSU-rRNA_Hsa	1	1	221	0.00
rRNA, LSU-rRNA_Hsa	1	3	2280	0.04
tRNA, tRNA-Ala-GCA	23	115	275425	4.44
tRNA, tRNA-Ala-GCG	6	6	8394	0.14
tRNA, tRNA-Ala-GCY	2	6	5664	0.09
tRNA, tRNA-Arg-AGG	3	11	8719	0.14
tRNA, tRNA-Arg-CGA	11	51	69157	1.11
tRNA, tRNA-Asp-GAY	5	12	9054	0.15
tRNA, tRNA-Cys-TGY	11	12	16809	0.27
tRNA, tRNA-Gln-CAA	5	5	3642	0.06
tRNA, tRNA-Gln-CAG	7	11	9239	0.15
tRNA, tRNA-Gly-GGG	1	2	1418	0.02
tRNA, tRNA-Ile-ATC	4	18	20550	0.33
tRNA, tRNA-Ile-ATT	4	5	4326	0.07
tRNA, tRNA-Leu-CTA	13	30	28028	0.45
tRNA, tRNA-Leu-CTY	9	29	16574	0.27
tRNA, tRNA-Leu-TTA	3	6	3590	0.06
tRNA, tRNA-Lys-AAG	9	21	20309	0.33
tRNA, tRNA-Met	4	9	7510	0.12
tRNA, tRNA-Met-i	3	6	5088	0.08
tRNA, tRNA-Phe-TTY	37	80	135722	2.19
tRNA, tRNA-Pro-CCG	40	207	416447	6.71
tRNA, tRNA-Pro-CCY	17	61	66096	1.06
tRNA, tRNA-Ser-AGY	5	5	3978	0.06
tRNA, tRNA-Ser-TCA	3	3	2774	0.04
tRNA, tRNA-Ser-TCG	13	31	21658	0.35
tRNA, tRNA-Ser-TCY	12	21	16263	0.26
tRNA, tRNA-Thr-ACG	5	5	4867	0.08
tRNA, tRNA-Thr-ACY	6	13	9642	0.16
tRNA, tRNA-Trp-TGG	9	16	18872	0.30
tRNA, tRNA-Val-GTA	12	40	44736	0.72
tRNA, tRNA-Val-GTG	9	24	28308	0.46
tRNA, tRNA-Val-GTY	8	22	18528	0.30
Satellite, MSR1	1	1	678	0.01
Satellite, SUBTEL_sa	4	6	4174	0.07
Simple_repeat, (A)n	3	4	2428	0.04
Simple_repeat, (C)n	50	54	21658	0.35
Simple_repeat, (CA)n	49	59	36260	0.58
Simple_repeat, (CG)n	70	99	63865	1.03
Simple_repeat, (GA)n	13	14	9214	0.15
Simple_repeat, (TA)n	9	9	6260	0.10
Simple_repeat, (TC)n	12	12	6940	0.11
Simple_repeat, (TG)n	25	63	39056	0.63
Simple_repeat, (ATG)n	9	9	8243	0.13
Simple_repeat, (CAA)n	14	18	12565	0.20
Simple_repeat, (CAG)n	11	15	11751	0.19
Simple_repeat, (CAT)n	2	2	1685	0.03
Simple_repeat, (CCA)n	13	15	9129	0.15
Simple_repeat, (CCG)n	9	9	5117	0.08
Simple_repeat, (CGA)n	6	6	4970	0.08
Simple_repeat, (CGG)n	18	18	10973	0.18
Simple_repeat, (CTA)n	2	2	1644	0.03
Simple_repeat, (CTG)n	15	18	10499	0.17
Simple_repeat, (GAA)n	6	6	4094	0.07
Simple_repeat, (GGA)n	6	6	4410	0.07
Simple_repeat, (TAA)n	9	9	7201	0.12
Simple_repeat, (TAG)n	4	4	3217	0.05
Simple_repeat, (TCC)n	7	7	4987	0.08
Simple_repeat, (TGG)n	9	10	5812	0.09
Simple_repeat, (TTA)n	6	6	4680	0.08
Simple_repeat, (TTC)n	6	6	4252	0.07
Simple_repeat, (TTG)n	6	9	2615	0.04
Simple_repeat, (ACCG)n	5	5	3885	0.06
Simple_repeat, (CAAG)n	7	7	4589	0.07
Simple_repeat, (CAAT)n	2	2	1555	0.03
Simple_repeat, (CACG)n	102	161	109873	1.77
Simple_repeat, (CAGA)n	10	13	8383	0.14
Simple_repeat, (CAGC)n	8	9	5324	0.09
Simple_repeat, (CAGG)n	30	41	24267	0.39
Simple_repeat, (CATA)n	6	8	5876	0.09
Simple_repeat, (CATG)n	96	136	92186	1.48
Simple_repeat, (CCAA)n	2	2	992	0.02
Simple_repeat, (CCCA)n	13	13	5374	0.09
Simple_repeat, (CCCG)n	7	7	3154	0.05
Simple_repeat, (CCGG)n	2	2	546	0.01
Simple_repeat, (CCTG)n	38	52	30258	0.49
Simple_repeat, (CGAG)n	5	5	3980	0.06
Simple_repeat, (CGGA)n	4	4	2286	0.04
Simple_repeat, (CGGG)n	3	3	1859	0.03
Simple_repeat, (CGTG)n	83	129	91262	1.47
Simple_repeat, (CTCA)n	2	2	798	0.01
Simple_repeat, (CTCG)n	6	8	5095	0.08
Simple_repeat, (CTTA)n	1	1	155	0.00
Simple_repeat, (CTTG)n	6	8	4943	0.08
Simple_repeat, (GAAA)n	1	1	865	0.01
Simple_repeat, (GCTG)n	3	4	2371	0.04
Simple_repeat, (GGAA)n	7	7	4744	0.08
Simple_repeat, (GGGA)n	5	6	2158	0.03
Simple_repeat, (TAAA)n	2	2	1827	0.03
Simple_repeat, (TAAG)n	1	1	806	0.01
Simple_repeat, (TAGA)n	3	3	2188	0.04
Simple_repeat, (TAGG)n	1	1	440	0.01
Simple_repeat, (TATG)n	8	9	4894	0.08
Simple_repeat, (TCCA)n	2	2	1076	0.02
Simple_repeat, (TCCC)n	3	3	245	0.00
Simple_repeat, (TCCG)n	3	3	3658	0.06
Simple_repeat, (TCTG)n	11	14	9744	0.16
Simple_repeat, (TGAA)n	1	1	901	0.01
Simple_repeat, (TGAG)n	1	1	220	0.00
Simple_repeat, (TGGA)n	3	3	2353	0.04
Simple_repeat, (TGGG)n	8	12	4277	0.07
Simple_repeat, (TTCA)n	1	1	734	0.01
Simple_repeat, (TTCC)n	4	5	2040	0.03
Simple_repeat, (TTGG)n	2	2	2056	0.03
Simple_repeat, (TTTA)n	2	2	1462	0.02
Simple_repeat, (TTTC)n	1	1	650	0.01
Simple_repeat, (AAATG)n	4	4	2565	0.04
Simple_repeat, (ACATG)n	3	4	2951	0.05
Simple_repeat, (ACCTG)n	1	1	546	0.01
Simple_repeat, (ACGTG)n	2	2	1052	0.02
Simple_repeat, (ACTTG)n	1	1	87	0.00
Simple_repeat, (AGATG)n	4	5	3421	0.06
Simple_repeat, (AGCTG)n	5	5	5724	0.09
Simple_repeat, (AGGTG)n	2	2	852	0.01
Simple_repeat, (AGTTG)n	1	1	605	0.01
Simple_repeat, (ATAGG)n	1	1	776	0.01
Simple_repeat, (ATGTG)n	1	1	179	0.00
Simple_repeat, (CAAAG)n	1	1	173	0.00
Simple_repeat, (CAACG)n	14	18	12882	0.21
Simple_repeat, (CAACT)n	2	2	1360	0.02
Simple_repeat, (CAAGG)n	17	25	14643	0.24
Simple_repeat, (CAATA)n	1	1	674	0.01
Simple_repeat, (CAATG)n	19	25	15980	0.26
Simple_repeat, (CACAA)n	1	1	652	0.01
Simple_repeat, (CACAC)n	3	4	2063	0.03
Simple_repeat, (CACAG)n	1	1	456	0.01
Simple_repeat, (CACAT)n	1	1	763	0.01
Simple_repeat, (CACCC)n	10	14	5560	0.09
Simple_repeat, (CACCG)n	9	10	5377	0.09
Simple_repeat, (CACCT)n	3	3	1483	0.02
Simple_repeat, (CACGA)n	1	1	235	0.00
Simple_repeat, (CACGC)n	13	16	10783	0.17
Simple_repeat, (CACTA)n	1	1	556	0.01
Simple_repeat, (CACTC)n	3	5	3698	0.06
Simple_repeat, (CACTG)n	15	20	11387	0.18
Simple_repeat, (CACTT)n	2	4	2964	0.05
Simple_repeat, (CAGAG)n	8	19	13421	0.22
Simple_repeat, (CAGCC)n	1	1	653	0.01
Simple_repeat, (CAGCG)n	8	13	9305	0.15
Simple_repeat, (CAGCT)n	1	1	1162	0.02
Simple_repeat, (CAGGA)n	3	4	2523	0.04
Simple_repeat, (CAGGC)n	6	8	3402	0.05
Simple_repeat, (CAGGG)n	3	3	1246	0.02
Simple_repeat, (CAGGT)n	1	1	743	0.01
Simple_repeat, (CAGTG)n	6	7	3655	0.06
Simple_repeat, (CATAT)n	1	2	1124	0.02
Simple_repeat, (CATCC)n	5	5	2425	0.04
Simple_repeat, (CATCG)n	5	5	3076	0.05
Simple_repeat, (CATCT)n	4	4	2458	0.04
Simple_repeat, (CATGC)n	19	26	19680	0.32
Simple_repeat, (CATGT)n	1	1	724	0.01
Simple_repeat, (CATTA)n	1	1	489	0.01
Simple_repeat, (CATTC)n	8	8	6335	0.10
Simple_repeat, (CATTG)n	19	23	17374	0.28
Simple_repeat, (CATTT)n	6	10	6733	0.11
Simple_repeat, (CCCCG)n	10	11	2987	0.05
Simple_repeat, (CCCGA)n	3	3	1045	0.02
Simple_repeat, (CCCGG)n	1	1	326	0.01
Simple_repeat, (CCCTA)n	1	1	627	0.01
Simple_repeat, (CCCTG)n	4	4	1685	0.03
Simple_repeat, (CCGAA)n	1	1	605	0.01
Simple_repeat, (CCGAG)n	5	5	3053	0.05
Simple_repeat, (CCGCG)n	8	9	5147	0.08
Simple_repeat, (CCGGA)n	3	3	2111	0.03
Simple_repeat, (CCGGG)n	1	1	141	0.00
Simple_repeat, (CCGTA)n	3	3	1650	0.03
Simple_repeat, (CCTAG)n	2	2	297	0.00
Simple_repeat, (CCTCG)n	12	15	4861	0.08
Simple_repeat, (CCTTG)n	14	18	10180	0.16
Simple_repeat, (CGAAG)n	1	3	2502	0.04
Simple_repeat, (CGAAT)n	2	2	1560	0.03
Simple_repeat, (CGACG)n	1	1	700	0.01
Simple_repeat, (CGAGG)n	13	15	5675	0.09
Simple_repeat, (CGATG)n	4	5	2611	0.04
Simple_repeat, (CGCGG)n	5	7	4572	0.07
Simple_repeat, (CGCTG)n	11	14	10510	0.17
Simple_repeat, (CGGAA)n	1	1	485	0.01
Simple_repeat, (CGGAG)n	7	7	3806	0.06
Simple_repeat, (CGGGA)n	10	10	2968	0.05
Simple_repeat, (CGGGG)n	10	10	3187	0.05
Simple_repeat, (CGGTG)n	1	1	716	0.01
Simple_repeat, (CGTTG)n	11	12	6371	0.10
Simple_repeat, (CTAAG)n	1	2	1566	0.03
Simple_repeat, (CTAGG)n	1	1	467	0.01
Simple_repeat, (CTCCG)n	1	1	159	0.00
Simple_repeat, (CTCGG)n	2	2	977	0.02
Simple_repeat, (CTCTG)n	4	6	3942	0.06
Simple_repeat, (CTGTG)n	1	1	446	0.01
Simple_repeat, (CTTCG)n	1	2	966	0.02
Simple_repeat, (GAGTG)n	3	4	1741	0.03
Simple_repeat, (GATTG)n	1	1	611	0.01
Simple_repeat, (GCATG)n	18	23	12932	0.21
Simple_repeat, (GCCTG)n	2	2	595	0.01
Simple_repeat, (GCGTG)n	3	3	2075	0.03
Simple_repeat, (GCTTG)n	1	1	67	0.00
Simple_repeat, (GGAAA)n	2	2	1038	0.02
Simple_repeat, (GGATG)n	2	2	293	0.00
Simple_repeat, (GGCTG)n	1	1	658	0.01
Simple_repeat, (GGGAA)n	4	4	1398	0.02
Simple_repeat, (GGGGA)n	5	5	1014	0.02
Simple_repeat, (GGGTG)n	3	3	707	0.01
Simple_repeat, (GTCTG)n	1	1	492	0.01
Simple_repeat, (TACGG)n	2	2	1321	0.02
Simple_repeat, (TACTG)n	1	1	512	0.01
Simple_repeat, (TATTG)n	1	1	368	0.01
Simple_repeat, (TCCCC)n	2	2	391	0.01
Simple_repeat, (TCCCG)n	3	3	765	0.01
Simple_repeat, (TCCGG)n	2	3	1178	0.02
Simple_repeat, (TCCTG)n	4	5	2883	0.05
Simple_repeat, (TCGGG)n	2	2	1295	0.02
Simple_repeat, (TCTCC)n	4	4	1748	0.03
Simple_repeat, (TCTTG)n	2	2	724	0.01
Simple_repeat, (TTACG)n	1	1	645	0.01
Simple_repeat, (TTAGG)n	1	2	1566	0.03
Simple_repeat, (TTCCC)n	1	1	591	0.01
Simple_repeat, (TTCTG)n	2	2	434	0.01
Simple_repeat, (TTGTG)n	1	1	834	0.01
Simple_repeat, (TTTTC)n	1	1	693	0.01
Simple_repeat, (AGGGGG)n	2	3	709	0.01
Simple_repeat, (ATGGTG)n	3	5	2362	0.04
Simple_repeat, (CACCAT)n	8	8	5085	0.08
Simple_repeat, (CAGAGA)n	15	18	11789	0.19
Simple_repeat, (CATATA)n	2	2	1501	0.02
Simple_repeat, (CCCCAA)n	1	1	306	0.00
Simple_repeat, (CCCCAG)n	2	2	1074	0.02
Simple_repeat, (CCCCCA)n	1	1	402	0.01
Simple_repeat, (CCCCCG)n	2	2	1136	0.02
Simple_repeat, (CCCCCT)n	2	2	1061	0.02
Simple_repeat, (CCCGAA)n	1	1	744	0.01
Simple_repeat, (CCCTAA)n	1	1	725	0.01
Simple_repeat, (CCCTAG)n	3	3	1617	0.03
Simple_repeat, (CTAGGG)n	1	1	278	0.00
Simple_repeat, (CTGGGG)n	3	4	2401	0.04
Simple_repeat, (GCCTAA)n	1	1	755	0.01
Simple_repeat, (TATATG)n	4	6	3273	0.05
Simple_repeat, (TCTCTG)n	14	18	11785	0.19
Simple_repeat, (TGGGGG)n	2	2	1127	0.02
Simple_repeat, (TTAGGG)n	1	1	482	0.01
Simple_repeat, (TTCGGG)n	1	1	752	0.01
Simple_repeat, (TTCTCC)n	1	1	412	0.01
Simple_repeat, (TTGGGG)n	1	1	711	0.01
Interspersed_repeat, ERE1_EH	1	1	676	0.01
Low complexity, A-rich	49	66	51992	0.84
Low complexity, C-rich	86	92	67361	1.08
Low complexity, G-rich	48	53	54078	0.87
Low complexity, T-rich	81	61	65976	1.06
Low complexity, AT-rich	47	65	51767	0.83
Low complexity, CT-rich	70	88	64610	1.04
Low complexity, GA-rich	53	94	84197	1.36
Low complexity, GC-rich	162	189	114244	1.84
Low_complexity, polypurine	69	75	65295	1.05
Low_complexity, polypyrimidine	74	82	57881	0.93
