# Supplementary material for: Comparative Genomic and Transcriptomic Characterization of the Toxigenic Marine Dinoflagellate Alexandrium ostenfeldii
Source: PLoS One. 2011 Dec 2;6(12):e28012. doi: 10.1371/journal.pone.0028012 (PMC3229502; doi:10.1371/journal.pone.0028012)
Supplement: File S5 — Gel electrophoresis of restriction digested fosmid clones. (XLS) [file pone.0028012.s005.xls]

## Sheet: Tabelle2
	no. of elements	total no. of bp (repeat part only)	% of total sequence (repeat part only)
summary
total low complexity	19	2506	7.31
total simple repeat	40	5326	15.53
total LINE	2	306	0.89
long repeats	2	1174	3.42
low complexity
C-rich	12	2123	6.19
CT-rich	2	248	0.72
GC-rich	5	135	0.39
simple repeats
(C)n	2	79	0.23
(CA)n	1	132	0.38
(CG)n	2	409	1.19
(TG)n	2	220	0.64
(ATG)n	2	246	0.72
(CCA)n	4	607	1.77
(CTG)n	3	657	1.92
(TGG)n	2	349	1.02
(TTG)n	1	179	0.52
(CAGG)n	1	19	0.06
(CATG)n	3	119	0.35
(CCCA)n	2	260	0.76
(CCTG)n	2	332	0.97
(CAATG)n	1	95	0.28
(CACAC)n	3	323	0.94
(CACCC)n	1	59	0.17
(CCTCG)n	1	94	0.27
(CTGTG)n	2	227	0.66
(GCATG)n	2	276	0.80
(TCCCC)n	1	293	0.85
(ATGGTG)n	2	351	1.02
complex repeats
match with aostB5-F-a-16c07.f1	1	399	1.16
match with aostB4-G-a-02c03.f1	1	775	2.26
LINE
HAL1-2a_MD	2	306	0.89
